# Supplementary material for: Widely Targeted Metabolomics Provides New Insights into Nutritional Profiling and Reveals the Flavonoid Pathway of Pea (Pisum sativum L.)
Source: Foods. 2024 Jun 21;13(13):1970. doi: 10.3390/foods13131970 (PMC11240900; doi:10.3390/foods13131970)
Supplement: Supplementary file 1 [file foods-13-01970-s001.zip]

Archive with 11 entries (10 files):
- foods-2985415-supplementary/
- foods-2985415-supplementary/figure-s1.jpg
- foods-2985415-supplementary/figure-s2.jpg
- foods-2985415-supplementary/figure-s3.jpg
- foods-2985415-supplementary/figure-s4.jpg
- foods-2985415-supplementary/figure-s5.jpg
- foods-2985415-supplementary/Table S1.xlsx
- foods-2985415-supplementary/Table S2.xlsx
- foods-2985415-supplementary/Table S3.xlsx
- foods-2985415-supplementary/Table S4.xlsx
- foods-2985415-supplementary/Table S5.xlsx
