# Supplementary material for: Widely Targeted Metabolomics Provides New Insights into Nutritional Profiling and Reveals the Flavonoid Pathway of Pea (Pisum sativum L.)
Source: Foods. 2024 Jun 21;13(13):1970. doi: 10.3390/foods13131970 (PMC11240900; doi:10.3390/foods13131970)
Supplement: Supplementary file 1 [file foods-13-01970-s001.zip › foods-2985415-supplementary/Table S1.xlsx]

## Sheet: CSRFvsCSRD
Index	Formula	Compounds	Class I	Class II	CAS	CSRF-1	CSRF-2	CSRF-3	CSRD-1	CSRD-2	CSRD-3	VIP	P-value	Fold_Change	Log2FC	Type
MWS4296	C11H14N2O3	Glycylphenylalanine	Amino acids and derivatives	Amino acids and derivatives	3321-03-7	3.03897e+06	3.21586e+06	3.44111e+06	1.07373e+06	1.24216e+06	1.16001e+06	1.10805	0.000913331	0.35849	-1.48	down
Lmhp008718	C25H48NO7P	LysoPC 17:2	Lipids	LPC	-	120326	155413	109125	1.68173e+06	1.63853e+06	1.74928e+06	1.11082	5.60825e-05	13.1723	3.71943	up
Hmgp002036	C22H22O12	Nepetin-7-O-glucoside(Nepitrin)	Flavonoids	Flavones	569-90-4	383798	286819	268032	920350	830484	942584	1.08849	0.000299572	2.86946	1.52078	up
Rfmb087	C18H32O4	9-Hydroxy-13-oxo-10-octadecenoic Acid	Lipids	Free fatty acids	-	287808	355769	336996	668280	697913	700672	1.0981	0.00056057	2.10782	1.07575	up
pmn001691	C18H32O5	9,12,13-Trihydroxy-10,15-octadecadienoic acid	Lipids	Free fatty acids	-	119985	139744	141564	1.75928e+06	1.72889e+06	1.93929e+06	1.11317	0.00138212	13.5249	3.75755	up
Zazp002547	C11H12N2O2	cyclo-(Gly-Phe)	Amino acids and derivatives	Amino acids and derivatives	10125-07-2	4.66396e+07	4.74138e+07	4.54965e+07	1.22717e+07	1.22912e+07	1.22076e+07	1.11427	0.000257214	0.263494	-1.92416	down
pmb0876	C21H44NO7P	LysoPE 16:0	Lipids	LPE	53862-35-4	6.30458e+06	5.09231e+06	5.13272e+06	2.8939e+07	3.78589e+07	3.62033e+07	1.10664	0.00788937	6.23131	2.63954	up
Zadn009075	C18H32O4	Hydroperoxylinoleic acid	Lipids	Free fatty acids	34444-18-3	33308.4	31061.6	30858.7	1.02694e+07	1.06281e+07	1.0119e+07	1.11442	0.000214478	325.705	8.34742	up
mws0470	C4H6O4	Methylmalonic acid*	Organic acids	Organic acids	516-05-2	2.11573e+07	2.25135e+07	2.11406e+07	8.33083e+06	8.63847e+06	8.77397e+06	1.11265	0.000556731	0.397203	-1.33205	down
mws0192	C4H6O4	Succinic acid*	Organic acids	Organic acids	110-15-6	2.11573e+07	2.25135e+07	2.11406e+07	8.33083e+06	8.63847e+06	8.77397e+06	1.11265	0.000556731	0.397203	-1.33205	down
pme3083	C8H7NO3	2-(Formylamino)benzoic acid	Phenolic acids	Phenolic acids	3342-77-6	951426	1.00911e+06	995406	3.52064e+06	3.41221e+06	3.39362e+06	1.11387	2.69647e-05	3.49346	1.80466	up
pme0122	C8H16N2O3	N6-Acetyl-L-lysine	Amino acids and derivatives	Amino acids and derivatives	692-04-6	1.44989e+07	1.39131e+07	1.45664e+07	5.65138e+07	5.83829e+07	5.0298e+07	1.11166	0.00338733	3.84366	1.94248	up
mws0918	C16H12O5	Prunetin (5,4'-Dihydroxy-7-methoxyisoflavone)	Flavonoids	Isoflavones	552-59-0	27327.3	31363.2	25640.3	954714	990425	909189	1.11379	0.000611294	33.8468	5.08095	up
Cmyn001328	C15H16O9	Daphnin*	Lignans and Coumarins	Coumarins	486-55-5	111271	133518	130398	625388	616221	645528	1.11161	2.29365e-06	5.02986	2.33052	up
Lmbn007891	C18H34O4	Hydroxy ricinoleic acid	Lipids	Free fatty acids	-	31779.2	29828.6	27597.6	3.63068e+07	3.71394e+07	3.53116e+07	1.1144	0.000212647	1219.19	10.2517	up
pme0181	C7H11N3O2	3-Methyl-L-Histidine*	Amino acids and derivatives	Amino acids and derivatives	368-16-1	2.09555e+06	2.01522e+06	1.94428e+06	4.83768e+06	4.74058e+06	5.10077e+06	1.1118	0.000334079	2.42426	1.27755	up
Lmhp010908	C27H54NO7P	LysoPC 19:1	Lipids	LPC	-	56699.2	34713.3	50642.3	1.18357e+06	1.15716e+06	1.21704e+06	1.10964	3.96172e-05	25.0451	4.64646	up
Lmcp000282	C7H15NO3	L-Carnitine	Alkaloids	Other alkaloids	541-15-1	9.68443e+06	9.9792e+06	1.00118e+07	978994	953061	924834	1.11432	9.86445e-05	0.0962713	-3.37675	down
pmp000416	C16H12O5	3'-Methoxydaidzein	Flavonoids	Isoflavones	21913-98-4	9113.44	3761.56	7234.37	398280	405637	389791	1.10526	2.8001e-05	59.3608	5.89144	up
Lmmp003817	C24H22O14	Kaempferol-3-O-(6''-malonyl)glucoside*	Flavonoids	Flavonols	-	182283	135362	156020	2.31482e+06	2.30616e+06	2.12926e+06	1.11184	0.000495096	14.2511	3.833	up
MWS201437	C10H18N2O5	Leu-Asp	Amino acids and derivatives	Amino acids and derivatives	32949-40-9	6.64057e+06	7.74867e+06	7.63441e+06	709780	674897	755136	1.11301	0.00270887	0.0971598	-3.3635	down
pme2433	C4H11NO2	Diethanolamine	Alkaloids	Other alkaloids	111-42-2	89298.5	91464.5	98216.2	30077.8	25938.7	11363.5	1.03299	0.0018986	0.241523	-2.04976	down
mws1177	C16H12O5	Maackiain	Flavonoids	Isoflavones	2035-15-6	18671.6	18714.8	19116.3	93596	94121.9	86136.1	1.11368	0.00122797	4.84675	2.27702	up
Zmzp000145	C9H20N2O2	Trimethyllysine	Amino acids and derivatives	Amino acids and derivatives	23284-33-5	8.98207e+06	8.84226e+06	8.6411e+06	3.26475e+07	3.23125e+07	3.24279e+07	1.1143	7.27107e-09	3.67982	1.87963	up
pmb0501	C5H14N4	Agmatine	Alkaloids	Other alkaloids	306-60-5	1.71713e+06	1.84914e+06	1.92751e+06	437176	451097	456248	1.113	0.00182022	0.244735	-2.03071	down
MWSHY0015	C15H12O4	Liquiritigenin	Flavonoids	Flavanones	578-86-9	47134.3	24678.5	15913.6	1.54484e+06	1.71199e+06	1.61613e+06	1.10149	0.000631837	55.5472	5.79564	up
MWS0813	C5H7NO3	5-Oxoproline	Amino acids and derivatives	Amino acids and derivatives	149-87-1	896203	797018	783045	196827	208197	196086	1.1121	0.00293969	0.242748	-2.04247	down
Smjp001258	C12H14N2O2	Abrine	Alkaloids	Plumerane	526-31-8	1.81042e+07	1.77784e+07	1.80164e+07	7533.99	10773.6	5900.8	1.11334	2.92717e-05	0.000449143	-11.1205	down
mws0601	C5H5NO2	Pyrrole-2-carboxylic acid	Organic acids	Organic acids	634-97-9	244074	288980	243136	85672.4	103978	98967	1.09949	0.00424493	0.371839	-1.42725	down
mws2125	C3H5O6P	Phosphoenolpyruvate	Organic acids	Organic acids	138-08-9	1.1963e+06	1.07456e+06	1.09167e+06	120334	115465	43043.5	1.07837	7.09476e-05	0.0829263	-3.59203	down
pme1109	C5H5N5O	Guanine	Nucleotides and derivatives	Nucleotides and derivatives	73-40-5	1.39893e+07	1.78853e+07	1.46373e+07	6.64221e+06	6.80529e+06	6.45973e+06	1.09605	0.0174299	0.428003	-1.22431	down
pmb2260	C23H46NO7P	LysoPC 15:1	Lipids	LPC	-	154705	194160	155113	3.47002e+06	3.80732e+06	3.73828e+06	1.11306	0.000727156	21.8573	4.45005	up
Zmyn000230	C5H8O5	2-Dehydro-3-deoxy-L-arabinonate	Others	Saccharides	-	4.16775e+06	4.21533e+06	4.16542e+06	1.35793e+07	1.44876e+07	1.34628e+07	1.11363	0.00109473	3.30952	1.72662	up
Hmhn002787	C21H32O10	(1'R,3R,5R,8'S)-Dihydrophaseic acid-O-β-D-glucoside	Phenolic acids	Phenolic acids	-	251117	252010	214360	2.81075e+06	2.76046e+06	2.84745e+06	1.11344	3.93937e-06	11.7335	3.55257	up
mws0237	C9H16O4	Azelaic acid	Organic acids	Organic acids	123-99-9	5.14769e+06	4.96095e+06	5.03165e+06	1.22898e+07	1.13229e+07	1.18633e+07	1.11235	0.00120912	2.34315	1.22845	up
Lmhp001732	C14H18N2O3	L-Prolyl-L-Phenylalanine	Amino acids and derivatives	Amino acids and derivatives	13589-02-1	1.66512e+06	1.66177e+06	1.71741e+06	157357	169023	159525	1.11424	8.09803e-05	0.0963275	-3.37591	down
MWS201054	C6H11NO4	O-Acetyl-L-homoserine	Amino acids and derivatives	Amino acids and derivatives	250736-84-6	3.26727e+06	3.63323e+06	3.49625e+06	23009.1	13793.8	15607.4	1.11252	0.000950213	0.00504103	-7.63207	down
pmb2406	C25H52NO7P	LysoPC 17:0	Lipids	LPC	50930-23-9	507569	380992	406198	8.08121e+06	8.28856e+06	8.71302e+06	1.11239	0.000338287	19.3726	4.27594	up
pmb0818	C11H11NO3	Methoxyindoleacetic acid	Alkaloids	Plumerane	3471-31-6	4.05664e+07	4.57971e+07	4.28889e+07	1.10045e+07	1.13163e+07	1.19841e+07	1.11204	0.00167629	0.26541	-1.9137	down
Lmhp009129	C23H48NO7P	LysoPC 15:0(2n isomer)*	Lipids	LPC	-	1.12783e+06	1.0927e+06	1.02163e+06	1.00563e+07	9.99341e+06	9.49488e+06	1.11395	0.000284158	9.11263	3.18787	up
MWSHY0048	C15H12O8	Dihydromyricetin (Ampelopsin)	Flavonoids	Flavanonols	27200-12-0	1.04359e+07	1.05418e+07	1.09677e+07	373325	486898	294754	1.11026	5.85913e-05	0.0361547	-4.78967	down
pma1303	C24H46NO7P	LysoPC 16:2*	Lipids	LPC	-	74806.5	103805	95628.8	473599	461071	470444	1.10665	7.2597e-05	5.12366	2.35717	up
mws0983	C20H39NO2	N-Oleoylethanolamine	Alkaloids	Other alkaloids	111-58-0	100145	93467.8	85320.2	423501	444259	426304	1.11225	7.29686e-06	4.63934	2.21392	up
MWSmce116	C10H13N5O3	5'-Deoxyadenosine*	Nucleotides and derivatives	Nucleotides and derivatives	4754-39-6	1.16681e+06	1.13845e+06	1.03941e+06	8.93523e+07	8.27871e+07	9.05856e+07	1.11425	0.000780553	78.5504	6.29555	up
pmn001689	C18H32O4	9-Hydroxy-12-oxo-15(Z)-octadecenoic acid	Lipids	Free fatty acids	-	31167.9	41219.6	39435.2	1.00461e+07	1.06659e+07	1.03464e+07	1.11396	0.000299674	277.747	8.11763	up
Zmdn002049	C21H24O11	Epicatechin-4'-O-β-D-glucopyranoside*	Flavonoids	Flavanols	-	47745.9	117309	43171.4	267569	281724	255873	1.0219	0.00913561	3.86678	1.95113	up
Lmbn003524	C9H16O3	9-Oxononanoic acid	Organic acids	Organic acids	2553-17-5	67100.6	70726.9	72135.4	263883	260847	252346	1.11365	3.96301e-05	3.70102	1.88792	up
pme0193	C5H10N2O3	L-Glutamine	Amino acids and derivatives	Amino acids and derivatives	56-85-9	2.14477e+07	2.32684e+07	2.35496e+07	688189	729517	689880	1.11424	0.000887318	0.0308732	-5.0175	down
pmn001420	C15H18O9	1-O-Caffeoyl-β-D-glucose*	Phenolic acids	Phenolic acids	14364-08-0	2.47235e+06	2.82342e+06	2.36092e+06	297459	276708	262618	1.1125	0.00359078	0.109288	-3.19379	down
Lmzn001582	C18H28O9	5'-Glucosyloxyjasmanic acid	Phenolic acids	Phenolic acids	-	4.93051e+07	5.00954e+07	4.89195e+07	6.00012e+06	6.22149e+06	5.65661e+06	1.11406	2.59795e-06	0.120538	-3.05244	down
mws2104	C7H14O6	D-Pinitol	Others	Saccharides	10284-63-6	5.88837e+06	6.21188e+06	5.75103e+06	1.70296e+06	1.78107e+06	1.69984e+06	1.11332	0.000717125	0.290392	-1.78393	down
mws0749	C7H6O3	4-Hydroxybenzoic acid	Phenolic acids	Phenolic acids	99-96-7	3.04677e+06	3.11023e+06	2.87226e+06	5.0132e+07	5.08081e+07	4.83106e+07	1.11427	0.000226315	16.5297	4.04699	up
pmd0132	C24H50NO7P	LysoPC 16:0(2n isomer)	Lipids	LPC	-	175115	150250	162595	2.24526e+06	2.26076e+06	2.32197e+06	1.11377	3.32434e-05	13.9929	3.80663	up
MWS5164	C8H18N4O2	N,N'-Dimethylarginine;SDMA*	Amino acids and derivatives	Amino acids and derivatives	30344-00-4	1.40319e+07	1.56971e+07	1.52779e+07	8.63325e+07	8.23245e+07	8.46232e+07	1.11353	3.22197e-05	5.62759	2.49252	up
Hmqn003054	C18H34O5	9,10,11-Trihydroxy-12-octadecenoic acid	Lipids	Free fatty acids	61911-67-9	82165.7	81186.1	60162.2	400786	406215	401608	1.10661	0.000253405	5.40731	2.43491	up
Lmbn005487	C18H34O4	12,13-DHOME; (9Z)-12,13-Dihydroxyoctadec-9-enoic acid	Lipids	Free fatty acids	263399-35-5	66182.4	49774	55262.8	155461	159496	152257	1.09907	0.000577678	2.72875	1.44824	up
MWS3166	C18H35NO3	N-Palmitoylglycine	Amino acids and derivatives	Amino acids and derivatives	2441-41-0	16826	16077	14291.2	147711	167822	155436	1.11293	0.00147692	9.97939	3.31895	up
MWS4295	C18H36O3	DL-2-hydroxystearic acid*	Lipids	Free fatty acids	629-22-1	336153	263577	267103	3.57386e+06	3.42769e+06	3.81568e+06	1.11192	0.000760219	12.479	3.64143	up
pmb0686	C24H24O14	Eriodictyol-7-O-(6''-malonyl)glucoside	Flavonoids	Flavanones	-	500098	525037	565362	4.78586e+06	4.8515e+06	4.23424e+06	1.11298	0.00210215	8.72155	3.12459	up
Zmdn002353	C21H24O11	Epicatechin-6-C-β-D-glucopyranoside*	Flavonoids	Flavanols	-	56734.4	38522.1	79443.5	253424	316909	257904	1.07353	0.00206168	4.74091	2.24516	up
pmb0769	C25H28N2O8	N-(p-Coumaroyl)serotonin Glucoside	Alkaloids	Plumerane	76423-56-8	1.53315e+07	2.02454e+07	1.6125e+07	4.23225e+06	4.76643e+06	4.42228e+06	1.10387	0.0132389	0.259583	-1.94573	down
MWSmce588	C16H14O5	Licochalcone B	Flavonoids	Chalcones	58749-23-8	566359	656968	669000	187960	171373	161940	1.10821	0.00343256	0.275467	-1.86005	down
Zmyn005252	C17H34O3	3-Hydroxy-palmitic acid methyl ester	Lipids	Free fatty acids	51883-36-4	94260.6	88580.2	61542.8	3.66614e+06	3.42113e+06	3.82329e+06	1.11167	0.00100371	44.6453	5.48043	up
pmb0789	C14H21NO8	Pyridoxine-5'-O-glucoside	Others	Vitamin	-	1.24837e+06	1.42177e+06	1.3198e+06	3.6081e+06	3.82158e+06	3.74494e+06	1.11104	1.11998e-05	2.8007	1.48579	up
pmb0865	C26H48NO7P	LysoPC 18:3(2n isomer)	Lipids	LPC	-	2.34641e+06	2.47915e+06	2.35238e+06	1.67183e+07	1.66862e+07	1.63427e+07	1.11429	1.06456e-05	6.93056	2.79297	up
NK10251888	C8H18N4O2	NG,NG-Dimethyl-L-arginine*	Amino acids and derivatives	Amino acids and derivatives	30315-93-6	1.42005e+07	1.57405e+07	1.46252e+07	8.36183e+07	8.15378e+07	8.1859e+07	1.11378	4.31682e-07	5.54265	2.47058	up
Lmbn000198	C4H6O5	3-Dehydro-L-Threonic Acid	Others	Saccharides	-	5.03248e+06	6.16652e+06	6.49824e+06	2.23282e+06	1.89133e+06	1.82299e+06	1.09613	0.00847228	0.336049	-1.57326	down
pmb0874	C23H44NO7P	LysoPE 18:2(2n isomer)*	Lipids	LPE	-	206649	184190	210487	5.92524e+06	4.73805e+06	5.9372e+06	1.11294	0.00550015	27.6065	4.78693	up
Lmbn005369	C18H32O3	13(S)-HODE;13(S)-Hydroxyoctadeca-9Z,11E-dienoic acid*	Lipids	Free fatty acids	10219-69-9	537633	589915	575408	1.22206e+07	1.15854e+07	1.15725e+07	1.11423	0.000340241	20.7747	4.37676	up
mws1015	C15H16O9	Esculin (6,7-Dihydroxycoumarin-6-O-glucoside)*	Lignans and Coumarins	Coumarins	531-75-9	155043	160071	139916	624262	606208	567566	1.11168	0.000433854	3.95148	1.98239	up
Lmbn002072	C7H12O4	2-Propylsuccinic acid*	Organic acids	Organic acids	618-57-5	374158	388514	388174	1.27372e+06	1.13123e+06	1.10187e+06	1.11065	0.00428497	3.04716	1.60747	up
Zmyn004676	C18H30O3	17-Hydroxylinolenic acid	Lipids	Free fatty acids	-	146988	159551	174023	2.06129e+06	2.00293e+06	1.98662e+06	1.11361	3.04988e-05	12.5911	3.65434	up
Zmhn001793	C15H18O9	6-O-Caffeoyl-D-glucose*	Phenolic acids	Phenolic acids	-	2.11553e+06	2.2614e+06	2.24579e+06	301379	307839	241197	1.11104	6.91972e-05	0.128409	-2.96119	down
mws0214	C6H14O6	D-Sorbitol	Others	Saccharides	50-70-4	65618	70277.6	68111.7	1.52698e+06	1.9559e+06	1.69886e+06	1.11332	0.00559013	25.3998	4.66674	up
pme0008	C6H13N3O3	L-Citrulline	Amino acids and derivatives	Amino acids and derivatives	372-75-8	1.95539e+07	1.89673e+07	1.9553e+07	3.35198e+06	3.30326e+06	3.34241e+06	1.11441	0.000136967	0.172153	-2.53824	down
pme2244	C11H11NO2	3-Indolepropionic acid	Alkaloids	Plumerane	830-96-6	5.57658e+06	6.29475e+06	6.24702e+06	1.49688e+06	1.5742e+06	1.34813e+06	1.1104	0.00133885	0.243908	-2.03559	down
Cmbn007148	C22H22O9	1-O-Feruloyl-3-O-caffeoylglycerol	Phenolic acids	Phenolic acids	-	3.82316e+06	4.21591e+06	4.22076e+06	40988.3	25100.6	29819.5	1.11244	0.00104041	0.00782298	-6.99807	down
pmn001658	C22H34O8	Cinnzeylanine	Terpenoids	Ditepenoids	-	11071.9	3839.9	11377.2	133260	108982	123809	1.07698	0.00166313	13.9241	3.79951	up
mws4163	C24H42O21	Nystose	Others	Saccharides	13133-07-8	26332.7	20709.1	24607.3	3.2428e+07	3.16141e+07	3.13107e+07	1.11422	0.000110236	1330.83	10.3781	up
Lmhp011562	C21H36O4	1-α-Linolenoyl-glycerol*	Lipids	Glycerol ester	-	3.31495e+06	2.97859e+06	2.98608e+06	1.06402e+06	986679	986163	1.11119	0.00184005	0.327261	-1.61149	down
pmb2922	C15H24N2O17P2	Uridine 5'-diphospho-D-glucose	Nucleotides and derivatives	Nucleotides and derivatives	133-89-1	1.08837e+07	1.05888e+07	1.05588e+07	23177.1	29119.6	22515.2	1.11407	9.4095e-05	0.00233559	-8.742	down
Lmbn005662	C18H32O3	9(10)-EpOME;(9R,10S)-(12Z)-9,10-Epoxyoctadecenoic acid	Lipids	Free fatty acids	16833-56-0	179859	176240	174580	2.17519e+06	2.23652e+06	2.02326e+06	1.11413	0.00102935	12.1259	3.60002	up
Ymjm000140	C17H20O9	3-O-Caffeoylquinic acid methyl ester	Phenolic acids	Phenolic acids	123483-19-2	803662	678697	782944	13701.8	22917.5	42391.1	1.09468	0.00191703	0.0348785	-4.84152	down
Wbtp007636	C18H16O5	1,3,5-trihydroxy-2-prenylxanthone	Flavonoids	Other Flavonoids	-	13432.1	8974.63	8006.95	1.69776e+06	1.8791e+06	1.61552e+06	1.11223	0.00203304	170.725	7.41553	up
pmn001694	C18H34O5	9,10,13-Trihydroxy-11-Octadecenoic Acid	Lipids	Free fatty acids	29907-57-1	1.2126e+06	1.26629e+06	1.16354e+06	3.12119e+06	3.37477e+06	3.17729e+06	1.11187	0.000400439	2.65571	1.4091	up
mws0668	C10H12N4O6	Xanthosine	Nucleotides and derivatives	Nucleotides and derivatives	146-80-5	246523	273065	288940	6.32981e+06	6.49754e+06	6.67073e+06	1.11396	0.000203428	24.1155	4.59189	up
Hmtn001120	C14H20O8	5-(2-Hydroxyethyl)-2-O-glucosylphenol	Phenolic acids	Phenolic acids	-	1.40697e+06	1.63632e+06	1.4948e+06	3.80142e+07	3.7375e+07	3.38049e+07	1.1138	0.00137195	24.0617	4.58867	up
ML10198895	C3H7NO2	N-Methylglycine	Amino acids and derivatives	Amino acids and derivatives	107-97-1	264334	249577	246720	26509.5	25167.7	19733.4	1.11105	0.000122847	0.0938834	-3.41299	down
Lmsn003297	C21H22O11	3,4,2',4',6'-Pentahydroxychalcone-4'-O-glucoside	Flavonoids	Chalcones	-	839476	871279	769147	1.27297e+07	1.31354e+07	1.43162e+07	1.11377	0.00137717	16.2028	4.01817	up
Lmbn005443	C18H30O3	13-KODE; (9Z,11E)-13-Oxooctadeca-9,11-dienoic acid	Lipids	Free fatty acids	54739-30-9	41095	45071.2	36650.5	456788	438089	443270	1.1131	1.79649e-05	10.8955	3.44566	up
pmp000126	C27H30O16	Luteolin-6,8-di-C-glucoside	Flavonoids	Flavones	29428-58-8	965193	1.02137e+06	992555	206303	171719	211928	1.11055	4.83654e-06	0.198028	-2.33622	down
mws0275	C4H6O5	L-Malic acid	Organic acids	Organic acids	97-67-6	5.63365e+06	5.68212e+06	5.46593e+06	1.99231e+06	2.12007e+06	2.0021e+06	1.11328	7.97387e-06	0.364354	-1.45659	down
pmb2804	C18H32O4	13S-Hydroperoxy-9Z,11E-octadecadienoic acid	Lipids	Free fatty acids	33964-75-9	67181.8	69082.8	75407	209395	217766	198258	1.11076	0.000345555	2.95467	1.563	up
Lmdn003756	C10H10O4	Methyl caffeate	Phenolic acids	Phenolic acids	3843-74-1	730085	891547	749362	134432	156249	144325	1.10985	0.00557867	0.18347	-2.44638	down
pmb0998	C10H14N5O8P	Guanosine 5'-monophosphate	Nucleotides and derivatives	Nucleotides and derivatives	85-32-5	691467	608492	705477	1.97359e+06	1.59894e+06	1.91994e+06	1.10022	0.00696307	2.73879	1.45354	up
mws0051	C16H12O5	Acacetin*	Flavonoids	Flavones	480-44-4	10260.5	6743.15	16884.2	427714	456428	426868	1.10306	0.000184986	38.6867	5.27377	up
MWSmce052	C30H48O3	3-Hydroxyurs-12-en-28-oic acid (3-Epiursolic acid)	Terpenoids	Triterpene	989-30-0	14498.6	27455.9	21081.6	100328	95622.6	94524.9	1.08439	0.000470949	4.60808	2.20417	up
mws0629	C13H16N2O5	L-Aspartyl-L-Phenylalanine	Amino acids and derivatives	Amino acids and derivatives	13433-09-5	6.99145e+06	7.71528e+06	7.6185e+06	875082	974781	1.01899e+06	1.11286	0.00086963	0.128503	-2.96013	down
pmf0096	C2H2O4	Oxalic acid	Organic acids	Organic acids	144-62-7	71987.3	76911.2	110033	4.29515e+06	4.32982e+06	4.11789e+06	1.11188	0.000162515	49.2133	5.62098	up
MWS4354	C11H15N5O4	N6-methyladenosine	Nucleotides and derivatives	Nucleotides and derivatives	1867-73-8	202743	227397	196201	7.06477e+06	6.57164e+06	6.48056e+06	1.11402	0.000756811	32.1182	5.00532	up
pmb0889	C18H30O2	Punicic acid (9Z,11E,13Z-octadecatrienoic acid)	Lipids	Free fatty acids	544-72-9	968375	1.02418e+06	1.00398e+06	2.5818e+07	2.73136e+07	2.51896e+07	1.11431	0.000624187	26.1373	4.70804	up
mws0126	C26H54NO7P	LysoPC 18:0	Lipids	LPC	19420-57-6	2.49745e+06	1.83939e+06	1.751e+06	5.36279e+07	5.42747e+07	5.99447e+07	1.11171	0.00121239	27.5709	4.78508	up
mws0671	C4H9NO3	L-Homoserine	Amino acids and derivatives	Amino acids and derivatives	672-15-1	2.65762e+06	5.99108e+06	6.59479e+06	461791	121555	480530	1.03858	0.0597791	0.0697921	-3.84079	down
Hmqp005455	C18H32O3	15(R)-Hydroxylinoleic Acid	Lipids	Free fatty acids	177931-23-6	34614.6	42659.2	45725.7	688583	742868	659956	1.11224	0.00114871	17.0034	4.08775	up
pme1187	C10H14N2O6	5-Methyluridine	Nucleotides and derivatives	Nucleotides and derivatives	1463-10-1	43920	42788.1	42622.4	1.59869e+06	1.63236e+06	1.56699e+06	1.11444	0.00014609	37.0991	5.21331	up
pmp000970	C20H30O3	Hispanolone	Terpenoids	Ditepenoids	18676-07-8	105182	126882	150802	1.53619e+06	1.52471e+06	1.75054e+06	1.11007	0.00188937	12.5669	3.65156	up
pmb2928	C13H16O10	Gallic acid-4-O-glucoside	Phenolic acids	Phenolic acids	84274-52-2	241905	253933	243851	64411.3	64927.4	69266.7	1.11346	6.60192e-05	0.268499	-1.89701	down
Hmln001836	C29H32O17	Kaempferol-3-O-(6''-Acetyl)glucosyl-(1→3)-Galactoside	Flavonoids	Flavonols	-	21279	16577.5	12544.9	330534	353059	344534	1.10882	7.75768e-05	20.3988	4.35041	up
Lmhp009590	C25H50NO7P	LysoPC 17:1	Lipids	LPC	-	101890	58168.5	147623	4.44938e+06	4.23272e+06	4.59254e+06	1.10322	0.000299287	43.1441	5.43109	up
pme1383	C8H11NO3	Pyridoxine	Others	Vitamin	65-23-6	8.35635e+06	8.29703e+06	8.51519e+06	3.96228e+07	3.43871e+07	2.95815e+07	1.10646	0.0120487	4.11591	2.04121	up
Lmqn000213	C24H42O21	Stachyose	Others	Saccharides	470-55-3	70526.5	39110.7	44929.8	3.97082e+07	3.95479e+07	2.95139e+07	1.11229	0.00856108	703.708	9.45883	up
mws0147	C5H10O3	β-Hydroxyisovaleric acid	Organic acids	Organic acids	625-08-1	1.71453e+06	1.1233e+06	1.12785e+06	3.65609e+06	3.74761e+06	4.24427e+06	1.07586	0.00068892	2.93719	1.55444	up
pmn001687	C13H12O8	Cis-Coutaric acid	Phenolic acids	Phenolic acids	67920-37-0	1.74117e+06	1.97591e+06	1.86756e+06	915594	910165	869706	1.10765	0.00360535	0.482657	-1.05093	down
mws2171	C11H8N2S	Camalexin	Alkaloids	Plumerane	135531-86-1	1351.64	5770.8	4403.74	366699	281045	395293	1.09381	0.00973857	90.4929	6.49973	up
pme3388	C7H16N4O2	Homoarginine	Amino acids and derivatives	Amino acids and derivatives	156-86-5	1.72044e+06	1.85493e+06	1.69429e+06	5.25098e+06	5.00101e+06	4.96349e+06	1.1124	4.93472e-05	2.88737	1.52976	up
pmd0130	C22H46NO7P	LysoPC 14:0	Lipids	LPC	20559-16-4	940653	971260	964526	9.80657e+06	9.91368e+06	9.79902e+06	1.11444	5.60958e-06	10.2624	3.3593	up
Lmhp009464	C22H44NO7P	LysoPE 17:1(2n isomer)*	Lipids	LPE	-	24813.1	7698.26	17135.6	152242	189745	226732	1.0707	0.0118102	11.4552	3.51794	up
Hmgp002189	C22H22O11	Hispidulin-7-O-glucoside(Homoplantaginin)	Flavonoids	Flavones	17680-84-1	107655	154959	175753	1.60418e+06	1.60937e+06	1.31489e+06	1.10417	0.00377625	10.3303	3.36881	up
pme0274	C6H13NO2	6-Aminocaproic acid	Organic acids	Organic acids	60-32-2	7.30803e+06	7.00885e+06	7.68967e+06	247005	282270	270033	1.11404	0.000753301	0.0363214	-4.78304	down
Lmbn000193	C3H4O4	Tartronate semialdehyde	Organic acids	Organic acids	2480-77-5	101988	91666	96740.8	2.14577e+06	2.16976e+06	2.08298e+06	1.11419	0.000134454	22.0338	4.46165	up
MWS1882	C4H7NO4	Iminodiacetic acid	Organic acids	Organic acids	142-73-4	1.29111e+07	1.24242e+07	1.22696e+07	1.3802e+06	1.38767e+06	1.38322e+06	1.11437	0.000299858	0.110387	-3.17936	down
mws0251	C5H6N2O2	Thymine	Nucleotides and derivatives	Nucleotides and derivatives	65-71-4	289714	416383	385787	7.73075e+06	7.87739e+06	7.07149e+06	1.11137	0.000939298	20.7711	4.37651	up
ML10177402	C7H7NO3	4-Aminosalicylic acid	Phenolic acids	Phenolic acids	65-49-6	49361.8	51470.9	25337.5	116608	117988	129090	1.02817	0.00410154	2.8825	1.52732	up
pmd0147	C28H54NO7P	LysoPC 20:2*	Lipids	LPC	-	386785	318492	321657	2.85796e+06	2.93248e+06	3.03083e+06	1.11238	4.20691e-05	8.58991	3.10264	up
pmd0146	C28H54NO7P	LysoPC 20:2(2n isomer)*	Lipids	LPC	-	372315	283932	308318	2.32852e+06	2.78013e+06	3.08812e+06	1.10801	0.00759381	8.49788	3.0871	up
Jmgn004021	C21H22O11	6-C-Glucosyl-2-Hydroxynaringenin	Flavonoids	Flavanones	-	703375	807282	845539	1.31243e+07	1.2982e+07	1.24801e+07	1.11356	0.000143808	16.3766	4.03356	up
MWSHY0032	C16H12O4	Formononetin (7-Hydroxy-4'-methoxyisoflavone)	Flavonoids	Isoflavones	485-72-3	72988.3	197187	61553	2.27748e+06	2.17116e+06	2.08254e+06	1.08573	1.46789e-05	19.6883	4.29927	up
pme0143	C11H11NO2	Methyl indole-3-acetate	Alkaloids	Plumerane	1912-33-0	1.40767e+06	1.57224e+06	1.52142e+06	7026	6577.94	4177.85	1.11247	0.00105455	0.00395035	-7.98381	down
Wmzn000227	C6H10O4	2,2-Dimethylsuccinic acid	Organic acids	Organic acids	597-43-3	5.38573e+06	4.9082e+06	4.8963e+06	9265.74	5964.2	4799.81	1.11257	0.00101391	0.00131859	-9.56678	down
Lmbn006152	C18H32O2	(9Z,11E)-Octadecadienoic acid*	Lipids	Free fatty acids	2540-56-9	472256	391057	409539	1.19526e+06	1.20659e+06	1.26113e+06	1.10748	2.03939e-05	2.87777	1.52495	up
mws1491	C18H32O2	Linoleic acid*	Lipids	Free fatty acids	60-33-3	472256	391057	409539	1.19526e+06	1.20659e+06	1.26113e+06	1.10748	2.03939e-05	2.87777	1.52495	up
pmb2636	C20H32O4	8,15-Dihydroxy-5,9,11,13-eicosatetraenoic acid	Lipids	Free fatty acids	77667-08-4	182761	198793	194537	32887.8	28143.1	33358.1	1.11201	0.000272079	0.163844	-2.60961	down
Qmqp101713	C11H16O3	Loliolide	Terpenoids	Monoterpenoids	5989-02-6	238623	208516	260294	2.11396e+06	2.24892e+06	2.19094e+06	1.11238	7.68803e-05	9.26424	3.21167	up
MWSmce248	C9H8O3	3-Hydroxycinnamic Acid	Phenolic acids	Phenolic acids	14755-02-3	278747	268426	274560	2.59805e+06	2.30436e+06	2.30159e+06	1.11364	0.00211367	8.76684	3.13206	up
pmp001260	C22H37NO3	N-(2-Hydroxyethyl)eicosapentaenoic acid	Lipids	Free fatty acids	-	9.54287e+06	9.9509e+06	9.23476e+06	722264	773174	611582	1.11273	0.000302256	0.0733424	-3.76921	down
pme3009	C6H6O6	Trans-Citridic acid	Organic acids	Organic acids	4023-65-8	2.35129e+06	2.30199e+06	2.35991e+06	643359	648216	613033	1.11402	1.45798e-06	0.271575	-1.88058	down
Lmhn001386	C12H12O9	Vnilloyltartaric acid	Phenolic acids	Phenolic acids	-	119907	112130	118972	1.68196e+06	1.69306e+06	1.61351e+06	1.11424	0.000228433	14.2119	3.82903	up
Lmtn004049	C15H20O4	Abscisic acid	Organic acids	Organic acids	21293-29-8	4.0807e+06	4.2799e+06	4.60448e+06	29608.1	40603.7	42548.7	1.11308	0.00125845	0.00869725	-6.84522	down
pmb0854	C26H48NO7P	LysoPC 18:3	Lipids	LPC	-	2.68074e+06	2.90706e+06	2.79966e+06	1.863e+07	1.92324e+07	1.85029e+07	1.11409	6.59428e-05	6.72018	2.7485	up
Zaln004057	C16H16O8	4-caffeoylshikimic acid*	Phenolic acids	Phenolic acids	-	2.09117e+06	2.13035e+06	2.1624e+06	136833	97423.2	107089	1.11183	1.82991e-06	0.0534695	-4.22514	down
pmb2319	C23H48NO7P	LysoPC 15:0*	Lipids	LPC	108273-89-8	1.00186e+06	981753	1.02731e+06	9.60077e+06	9.70419e+06	9.34442e+06	1.11433	0.000126847	9.51517	3.25023	up
pmb1096	C8H7N	Indole	Alkaloids	Plumerane	120-72-9	24249540	2.62817e+07	2.58709e+07	7.59455e+06	7.88348e+06	7.85969e+06	1.11324	0.000989116	0.305459	-1.71095	down
pmb2786	C18H30O3	9-Hydroxy-10,12,15-octadecatrienoic acid	Lipids	Free fatty acids	89886-42-0	41453.4	46004.8	41648.5	472007	458484	434370	1.11383	0.000585877	10.5716	3.40212	up
pme3011	C4H9NO2	γ-Aminobutyric acid	Organic acids	Organic acids	56-12-2	2.58969e+06	2.20186e+06	2.75887e+06	488396	465398	477355	1.11082	0.0064023	0.189545	-2.39939	down
pme3217	C15H12O4	Isoliquiritigenin	Flavonoids	Chalcones	961-29-5	60896.9	70938.4	63810.6	4.66328e+06	4.54584e+06	4.10972e+06	1.11407	0.00147428	68.0763	6.08908	up
pme3096	C3H5NO4	Aminomalonic acid	Organic acids	Organic acids	1068-84-4	1.27939e+07	1.39619e+07	1.35256e+07	5.06324e+06	4.91311e+06	5.04029e+06	1.11272	0.00137517	0.372794	-1.42355	down
Hmqp005411	C18H32O3	9-Oxo-12Z-Octadecenoic acid	Lipids	Free fatty acids	112543-32-5	41980	40462.5	41055.6	711917	187767	638564	1.04832	0.102509	12.4556	3.63873	up
mws0736	C8H16N2O3	N-Glycyl-L-leucine*	Amino acids and derivatives	Amino acids and derivatives	869-19-2	2.50914e+06	2.52407e+06	2.65742e+06	798562	782443	809691	1.1138	0.000525166	0.310858	-1.68567	down
pma3101	C11H14NO6+	Nicotinate D-ribonucleoside	Others	Vitamin	17720-18-2	2.47129e+06	2.93659e+06	2.94096e+06	2.58373e+07	2.81871e+07	3.34265e+07	1.11088	0.0069457	10.4746	3.38883	up
mws1090	C6H13O9P	Glucose-1-phosphate	Others	Saccharides	59-56-3	2.69891e+06	3.2418e+06	2.52867e+06	12198.1	9797.23	16843.9	1.11213	0.00580043	0.00458583	-7.7686	down
MWS04412	C8H18N2O2	N(6),N(6)-Dimethyl-L-lysine	Amino acids and derivatives	Amino acids and derivatives	2259-86-1	1.00996e+07	9.25414e+06	8.84166e+06	2.21863e+06	2.03785e+06	2.10826e+06	1.11235	0.00218358	0.225737	-2.14729	down
Lmbn001981	C7H6O3	2,5-Dihydroxybenzaldehyde	Phenolic acids	Phenolic acids	1194-98-5	2.62385e+06	2.6133e+06	2.74235e+06	3.63467e+07	3.91623e+07	3.66558e+07	1.11421	0.000642876	14.0566	3.81318	up
pme1474	C11H15N5O3S	5'-Deoxy-5'-(methylthio)adenosine	Nucleotides and derivatives	Nucleotides and derivatives	2457-80-9	1.65037e+07	1.90473e+07	1.86525e+07	743904	767827	719759	1.11393	0.00206915	0.0411688	-4.60231	down
MWS201478	C12H16N2O4	Phe-Ser	Amino acids and derivatives	Amino acids and derivatives	16053-39-7	809043	2.15827e+06	2.23763e+06	270060	338924	354755	1.02331	0.0923244	0.185159	-2.43317	down
pme0006	C5H9NO2	L-Proline	Amino acids and derivatives	Amino acids and derivatives	147-85-3	2.91898e+06	2.98504e+06	2.75684e+06	1.01487e+06	965698	947722	1.11258	0.000554363	0.338106	-1.56445	down
MWSmce331	C4H7NO2	Azetidine-2-carboxylic acid	Alkaloids	Other alkaloids	2517-04-6	1.82381e+07	2.00066e+07	1.89838e+07	1.99065e+06	1.92405e+06	1.97406e+06	1.11409	0.000881891	0.102899	-3.28069	down
mws0193	C7H15N3O3	L-Homocitrulline	Amino acids and derivatives	Amino acids and derivatives	1190-49-4	2.09215e+07	1.87562e+07	2.07548e+07	7.42139e+06	7.50458e+06	7.61905e+06	1.11164	0.00286136	0.373062	-1.42251	down
Qmgp102504	C20H17N3O2	Angustoline	Alkaloids	Plumerane	40041-95-0	4.96444e+06	5.0491e+06	5.33043e+06	1.35835e+07	1.36751e+07	1.35983e+07	1.11338	6.98258e-05	2.66274	1.41291	up
Hmqp001042	C10H20O6	Butyl beta-D-glucoside	Others	Saccharides	5391-18-4	1.86663e+06	1.67924e+06	1.93199e+06	401593	421937	454571	1.11135	0.00210004	0.233321	-2.09961	down
Lmhn005110	C16H12O6	Aracarpene 1*	Flavonoids	Isoflavones	1261245-78-6	8840.52	9475.49	6411.78	100236	87594.3	128307	1.10545	0.0145654	12.7847	3.67635	up
Lmlp002765	C15H16O2	Stilbostemin B	Phenolic acids	Phenolic acids	162411-67-8	1.37112e+06	1.35674e+06	1.32981e+06	115086	26273.8	79274.1	1.07098	3.87844e-05	0.0543745	-4.20093	down
Zmjn001813	C7H12O4	Pimelic acid*	Organic acids	Organic acids	111-16-0	410347	399719	419364	1.31177e+06	1.23849e+06	1.27041e+06	1.11362	0.000276506	3.10768	1.63584	up
Rfmb091	C18H32O3	9S-Hydroxy-10E,12Z-octadecadienoic acid*	Lipids	Free fatty acids	15514-85-9	565397	575603	601224	1.20737e+07	1.16158e+07	1.08291e+07	1.11413	0.0010953	19.8129	4.30837	up
Lmhp002001	C14H20N2O3	L-Valyl-L-Phenylalanine	Amino acids and derivatives	Amino acids and derivatives	3918-92-1	707300	809369	762732	139645	193762	177120	1.10364	0.000341568	0.223975	-2.15859	down
mws0208	C6H10O4	Adipic Acid*	Organic acids	Organic acids	124-04-9	1.78722e+06	1.77073e+06	1.80697e+06	4.28545e+06	4.80028e+06	4.62853e+06	1.11156	0.00283256	2.55629	1.35405	up
mws0924	C6H10O4	2-Methylglutaric acid*	Organic acids	Organic acids	617-62-9	1.78722e+06	1.77073e+06	1.80697e+06	4.28545e+06	4.80028e+06	4.62853e+06	1.11156	0.00283256	2.55629	1.35405	up
mws2623	C18H34O2	11-Octadecanoic acid(Vaccenic acid)*	Lipids	Free fatty acids	506-17-2	1.46196e+07	1.56694e+07	1.52759e+07	6.76794e+07	7.01801e+07	7.1396e+07	1.11388	0.000161373	4.59247	2.19927	up
mws0219	C4H7NO4	L-Aspartic Acid	Amino acids and derivatives	Amino acids and derivatives	56-84-8	4.39815e+06	4.62651e+06	4.59566e+06	435309	450987	489780	1.11384	0.000163302	0.101031	-3.30713	down
pmn001378	C26H32O11	Pinoresinol-4-O-glucoside	Lignans and Coumarins	Lignans	41607-20-9	189782	255426	239516	51638.1	61686.8	48113.6	1.10004	0.0101907	0.235771	-2.08454	down
mws1173	C15H12O5	Garbanzol	Flavonoids	Flavonols	1226-22-8	29545.5	69992.1	63350.2	938058	922528	836593	1.09482	0.000351887	16.5585	4.0495	up
MWS4309	C13H15N3O3	Glycyl-tryptophan	Amino acids and derivatives	Amino acids and derivatives	2390-74-1	3.60823e+06	4.13253e+06	3.91156e+06	596246	615736	559707	1.11295	0.00191829	0.152046	-2.71742	down
pme1216	C6H5NO2	2-Picolinic acid	Organic acids	Organic acids	98-98-6	818986	893692	896089	2.30901e+06	2.40391e+06	2.09351e+06	1.10837	0.00251865	2.60906	1.38353	up
Lmjp003655	C22H22O11	6-C-MethylKaempferol-3-glucoside	Flavonoids	Flavones	-	139627	135181	165159	1.72545e+06	1.68839e+06	1.28938e+06	1.10941	0.00927077	10.6899	3.41818	up
mws0628	C7H6O2	4-Hydroxybenzaldehyde	Phenolic acids	Phenolic acids	123-08-0	1.98475e+07	2.01355e+07	19311219	9.32022e+06	9.30523e+06	9.59274e+06	1.11343	0.0001109	0.475902	-1.07126	down
MWS0687	C7H8N2O2	1-Methyl-6-Oxo-1,6-Dihydropyridine-3-Carboxamide	Alkaloids	Pyridine alkaloids	701-44-0	429068	457147	413697	1.40476e+07	1.40557e+07	1.41523e+07	1.11435	3.73873e-07	32.5065	5.02265	up
Lmbp000123	C6H13NO2S	L-Homomethionine	Amino acids and derivatives	Amino acids and derivatives	25148-30-5	1.78701e+07	20561375	1.89369e+07	31541.1	13535.4	16278.7	1.11132	0.00167278	0.0010695	-9.86885	down
Zmyn000110	C6H14NO8P	D-Glucosamine 1-phosphate	Others	Saccharides	2152-75-2	600800	627128	636689	92782.5	122210	97755	1.10933	4.25485e-06	0.167727	-2.57581	down
Zmbp002538	C11H12N2O2	1-Methoxy-indole-3-acetamide	Alkaloids	Plumerane	-	4.70266e+07	4.94507e+07	4.53712e+07	1.1292e+07	1.19477e+07	1.20682e+07	1.11321	0.000739456	0.248913	-2.00629	down
MWSHY0137	C15H12O5	Naringenin (5,7,4'-Trihydroxyflavanone)*	Flavonoids	Flavanones	480-41-1	552606	518134	559501	1.18553e+06	1.22458e+06	1.22157e+06	1.11204	3.1196e-06	2.2277	1.15555	up
mws1375	C12H21N3O6	Nicotianamine	Alkaloids	Other alkaloids	34441-14-0	5.34091e+06	5.59128e+06	5.58335e+06	2.05354e+06	2.20034e+06	2.05033e+06	1.11261	2.34189e-05	0.381713	-1.38944	down
HJAP048	C10H12O5	2,4,5-Trimethoxybenzoic acid	Phenolic acids	Phenolic acids	-	1.89895e+06	1.84008e+06	2.01188e+06	256247	318772	248917	1.11055	0.000157016	0.143271	-2.80319	down
MWSmce056	C11H12N2O2	DL-Tryptophan	Amino acids and derivatives	Amino acids and derivatives	54-12-6	4.82077e+07	4.99677e+07	47380195	1.13154e+07	1.21192e+07	1.16596e+07	1.11373	0.000147972	0.241106	-2.05226	down
Lmyp006086	C22H22O10	Prunetin-5-O-glucoside	Flavonoids	Isoflavones	-	9599.93	15461.1	20205.9	270540	295991	237251	1.10127	0.00356937	17.7565	4.15028	up
Lmsp004301	C21H22O11	3',5,5',7-Tetrahydroxyflavanone-7-O-glucoside	Flavonoids	Flavanones	-	9	9	9	5.94046e+06	5.28274e+06	5.19407e+06	1.11445	0.00184546	608047	19.2138	up
Lmdn007639	C15H12O4	3,9-Dihydroxypterocarpan	Flavonoids	Isoflavones	61135-91-9	53476.5	65475	65216.1	4.96042e+06	5.17998e+06	5.47798e+06	1.11391	0.000842531	84.8053	6.40608	up
mws0258	C6H13NO2	L-Isoleucine*	Amino acids and derivatives	Amino acids and derivatives	73-32-5	5.77848e+07	5.55819e+07	5.39528e+07	2.34724e+06	2.5047e+06	2.27955e+06	1.11422	0.000414007	0.0426221	-4.55226	down
pme2960	C15H12O5	Naringenin chalcone; 2',4,4',6'-Tetrahydroxychalcone	Flavonoids	Chalcones	73692-50-9	562504	494103	589967	1.32612e+06	1.13301e+06	1.23441e+06	1.09798	0.00171043	2.24317	1.16554	up
Lmbp000668	C6H5NO2	Isonicotinic acid	Others	Vitamin	55-22-1	4.66907e+06	5.66076e+06	4.45523e+06	1.71365e+07	1.5738e+07	1.73028e+07	1.10549	7.84026e-05	3.39378	1.7629	up
Lmbn003970	C18H34O5	9,12,13-TriHOME; 9(S),12(S),13(S)-Trihydroxy-10(E)-octadecenoic acid	Lipids	Free fatty acids	97134-11-7	36277.6	57623	63961.2	458625	466585	452863	1.10075	3.91643e-05	8.72961	3.12592	up
MWSHY0080	C27H30O15	Luteolin-7-O-neohesperidoside (Lonicerin)*	Flavonoids	Flavones	25694-72-8	57884.4	16716.8	57785.2	653059	373739	392995	1.04705	0.0386719	10.7246	3.42285	up
Zmcn003728	C27H30O16	Kaempferol-3,7-O-diglucoside	Flavonoids	Flavonols	25615-14-9	220659	221378	189465	862375	821827	886433	1.11103	5.84738e-05	4.07067	2.02527	up
Cmzp002057	C14H18O8	6-O-Acetylarbutin	Phenolic acids	Phenolic acids	10338-88-2	311442	343592	339256	3.23391e+06	3.39129e+06	3.39262e+06	1.114	0.000194845	10.0753	3.33276	up
MWS20018	C20H32O4	8,9-Dihydroxy-5,11,14,17-eicosatetraenoic acid	Lipids	Free fatty acids	867350-87-6	7005.7	1687.25	3658.33	469240	421176	392367	1.09794	0.00268485	103.858	6.69847	up
Lmsn002887	C14H16O8	1-O-Caffeoyl-β-D-xylose	Phenolic acids	Phenolic acids	-	159185	166497	187215	54110.6	64352.4	64773.7	1.10251	0.00208926	0.357258	-1.48496	down
mws0437	C5H12O5	D-Arabitol	Others	Saccharides	488-82-4	106641	107108	98450.8	389022	420336	410317	1.113	0.00037146	3.90671	1.96595	up
mws0597	C10H9NO3	5-Hydroxyindole-3-acetic acid	Alkaloids	Plumerane	54-16-0	1.07377e+06	1.04408e+06	1.02638e+06	513259	464309	434125	1.10582	0.000123027	0.448978	-1.15528	down
pme3961	C10H13N5O3	2'-Deoxyadenosine	Nucleotides and derivatives	Nucleotides and derivatives	958-09-8	38083.4	36630.9	31890.9	3.75979e+06	3.72138e+06	4.04595e+06	1.11413	0.000720012	108.129	6.75661	up
MWS4525	C6H7N5O	6-O-methylguanine	Nucleotides and derivatives	Nucleotides and derivatives	20535-83-5	1.08436e+07	1.19606e+07	1.16783e+07	551377	564183	497993	1.1139	0.000900865	0.0467933	-4.41755	down
MWS3035	C6H11NO4	N-Methyl-L-Glutamate	Amino acids and derivatives	Amino acids and derivatives	35989-16-3	162846	174620	179802	90678.1	87242.9	56940.6	1.04341	0.00506336	0.454042	-1.1391	down
Lmhn102068	C13H12O8	2-O-Caffeoylmalic acid	Phenolic acids	Phenolic acids	53755-04-7	1.15253e+06	1.18358e+06	1.12964e+06	367611	164434	341507	1.04936	0.00364343	0.252052	-1.9882	down
Wbmn011269	C22H34O5	Vitexilactone	Terpenoids	Ditepenoids	61263-49-8	1.01812e+06	1.08439e+06	1.05286e+06	3.25875e+07	3.40775e+07	3.04668e+07	1.11423	0.00111286	30.783	4.94406	up
mws0715	C13H16N2O4	Phenylacetyl-L-glutamine	Amino acids and derivatives	Amino acids and derivatives	28047-15-6	524078	606032	607860	59120	61535.3	70758.1	1.11199	0.00250473	0.110136	-3.18264	down
mws1505	C17H16O4	Phenethyl caffeate	Phenolic acids	Phenolic acids	104594-70-9	3776.45	3925.25	2770.85	14715.8	12736.7	11317.8	1.09224	0.00551772	3.70208	1.88834	up
mws0227	C6H13NO2	L-Leucine*	Amino acids and derivatives	Amino acids and derivatives	61-90-5	5.25478e+07	5.54818e+07	5.58789e+07	2.33351e+06	2.44348e+06	2.35887e+06	1.11434	0.00039898	0.0435356	-4.52166	down
pmb0855	C24H50NO7P	LysoPC 16:0	Lipids	LPC	17364-16-8	483486	492274	522353	6.33309e+06	6.48575e+06	6.15969e+06	1.1142	0.000213825	12.6683	3.66315	up
pme0021	C9H11NO2	L-Phenylalanine	Amino acids and derivatives	Amino acids and derivatives	63-91-2	1.01727e+07	1.05481e+07	1.04037e+07	2.99566e+06	2.94547e+06	3.24626e+06	1.11294	1.1815e-06	0.295182	-1.76032	down
pmp001270	C24H48NO7P	LysoPC 16:1*	Lipids	LPC	76790-27-7	487539	504595	519321	4.11622e+06	4.40533e+06	4.23742e+06	1.11413	0.000434873	8.44151	3.0775	up
MWSmce690	C6H8O6	Erythorbic Acid; Isoascorbic Acid	Others	Vitamin	89-65-6	698818	857837	846707	339912	228744	272293	1.08111	0.00208016	0.349905	-1.51496	down
Hmlp000935	C8H11NO2	Vanillylamine	Alkaloids	Other alkaloids	1196-92-5	159373	184586	190232	455648	477840	451091	1.10656	2.67223e-05	2.59192	1.37402	up
Hmyp002656	C11H11NO4	Methyl dioxindole-3-acetate	Alkaloids	Plumerane	57061-18-4	563175	425209	436562	9.42445e+06	9.88337e+06	1.01512e+07	1.11237	0.000315006	20.6738	4.36973	up
pmb2799	C18H32O3	12,13-Epoxy-9-Octadecenoic Acid	Lipids	Free fatty acids	6799-85-5	137673	136857	117463	5.79646e+06	5.55051e+06	5.55812e+06	1.11404	0.000196863	43.1259	5.43048	up
mws0260	C6H14N4O2	L-Arginine	Amino acids and derivatives	Amino acids and derivatives	74-79-3	2.01194e+07	1.84793e+07	1.99765e+07	4.49824e+06	4.51079e+06	4.27773e+06	1.11349	0.000983788	0.226832	-2.1403	down
pmb3066	C22H26O12	5-O-p-Coumaroylshikimic acid O-glucoside	Phenolic acids	Phenolic acids	-	484953	499080	511947	1.93345e+06	1.9814e+06	1.9603e+06	1.11413	1.67569e-06	3.92729	1.97353	up
mws0248	C9H12N2O6	Uridine	Nucleotides and derivatives	Nucleotides and derivatives	58-96-8	9.39104e+06	1.17801e+07	1.17177e+07	5.57309e+07	5.53367e+07	5.67895e+07	1.10989	1.24282e-05	5.10377	2.35156	up
Wafp002664	C15H20N2O4	1-O-p-Coumaroyllysine	Alkaloids	Other alkaloids	-	2.38705e+06	3.16382e+06	2.7957e+06	68977.8	54345.7	67461	1.11248	0.00672212	0.0228578	-5.45117	down
mws0336	C6H6N2O2	Urocanic acid	Organic acids	Organic acids	104-98-3	1.06732e+06	975817	953368	148878	151333	30489.6	1.02048	8.36855e-05	0.110362	-3.17968	down
Hmhn003518	C16H20O9	4-O-β-D-glucopyranosylferulic acid	Phenolic acids	Phenolic acids	-	2.72839e+06	2.77192e+06	2.72658e+06	493119	345357	345013	1.1063	0.000157468	0.143856	-2.7973	down
mws0874	C10H14N5O7P	3'-Adenylic Acid	Nucleotides and derivatives	Nucleotides and derivatives	84-21-9	240881	302923	413936	1.53029e+06	1.37952e+06	1.53709e+06	1.09144	8.68175e-05	4.64312	2.2151	up
mws5035	C15H22N2O3	L-Leucyl-L-phenylalanine	Amino acids and derivatives	Amino acids and derivatives	56217-82-4	1.82305e+06	2.03571e+06	1.89366e+06	315464	314822	359634	1.11228	0.000928747	0.172087	-2.53879	down
Hmcp002207	C22H22O12	Isorhamnetin-7-O-glucoside (Brassicin)*	Flavonoids	Flavonols	6743-96-0	137386	347072	364732	990434	1.16414e+06	997026	1.01252	0.00148048	3.71129	1.89192	up
Lmjp003044	C22H22O12	Isorhamnetin-3-O-Glucoside*	Flavonoids	Flavonols	5041-82-7	137386	347072	364732	990434	1.16414e+06	997026	1.01252	0.00148048	3.71129	1.89192	up
Lmmn003323	C16H32O3	2-Hydroxyhexadecanoic acid	Organic acids	Organic acids	764-67-0	3.28891e+06	2.90017e+06	3.14854e+06	3.41871e+07	3.45976e+07	3.39719e+07	1.11389	1.88711e-07	11.0046	3.46003	up
MWStz063	C10H19NO	2-Ethyl-2,6,6-trimethylpiperidin-4-one	Alkaloids	Piperidine alkaloids	133568-79-3	1.85743e+06	2.00643e+06	1.93063e+06	7.21027e+06	7.64457e+06	7.41635e+06	1.11357	0.000144605	3.84351	1.94242	up
Lmhp008440	C20H40NO7P	LysoPE 15:1	Lipids	LPE	-	8863.57	19135.5	19909.6	236780	239258	288226	1.09469	0.00358323	15.9525	3.99571	up
Hmmp001310	C11H9NO2	3-Indoleacrylic acid	Alkaloids	Plumerane	1204-06-4	2.20655e+07	2.45662e+07	2.34424e+07	5.97593e+06	5.61767e+06	5.4982e+06	1.11264	0.0011726	0.24391	-2.03558	down
Zmyn004732	C18H30O3	2R-hydroxy-9Z,12Z,15Z-octadecatrienoic acid	Lipids	Free fatty acids	-	94200.6	158885	146154	1.03075e+06	1.0442e+06	997272	1.10106	9.16796e-06	7.69518	2.94395	up
Ymmg000006	C15H22O5	Rugosic acid A	Others	Others	-	1.60785e+06	1.60059e+06	1.66947e+06	493523	521672	542883	1.11289	8.28856e-06	0.319415	-1.6465	down
Lmqp000329	C8H14N3O7P	5-Aminoimidazole ribonucleotide	Nucleotides and derivatives	Nucleotides and derivatives	25635-88-5	1.92561e+07	2.58504e+07	2.38062e+07	8.20638e+07	9.00695e+07	8.61416e+07	1.10415	3.86974e-05	3.74785	1.90606	up
pme3504	C22H22O9	Formononetin-7-O-glucoside (Ononin)	Flavonoids	Isoflavones	486-62-4	27796.5	48739.6	19890.7	1.33291e+06	1.39172e+06	1.35635e+06	1.10435	7.714e-06	42.3219	5.40333	up
pme1210	C5H11NO2S	L-Methionine	Amino acids and derivatives	Amino acids and derivatives	63-68-3	2.22379e+07	2.38614e+07	2.66439e+07	1.04201e+06	988748	912750	1.11357	0.00302277	0.0404644	-4.6272	down
mws1167	C4H4O5	Oxalacetic acid	Organic acids	Organic acids	328-42-7	167510	172668	173437	34298	22450	32965.5	1.10152	6.85658e-05	0.17467	-2.51729	down
pme0057	C4H9NO2S	L-Homocysteine	Amino acids and derivatives	Amino acids and derivatives	6027-13-0	3.15925e+06	3.64683e+06	3.99905e+06	900601	888973	894413	1.10904	0.00798338	0.2484	-2.00927	down
Lmzp002365	C22H24O11	Hesperetin-7-O-glucoside	Flavonoids	Flavanones	31712-49-9	739374	676405	690612	221109	182962	191657	1.10905	0.000100309	0.282819	-1.82205	down
Lmjp101403	C10H10O4	3ξ-(1ξ-Hydroxyethyl)-7-hydroxy-1-isobenzofuranone	Others	Others	-	366150	334979	395344	733210	758597	739413	1.1039	0.000480692	2.03491	1.02496	up
pmp000413	C21H20O10	Genistein-8-C-glucoside	Flavonoids	Isoflavones	66026-80-0	25172.1	36818.4	25987.7	97256.7	77755.2	79910.8	1.07845	0.00321917	2.89756	1.53484	up
Zbdp001892	C16H13NO3	7-Methoxy-3-[1-(3-pyridyl)methylidene]-4-chromanone	Flavonoids	Other Flavonoids	-	547412	548300	633039	3.84266e+07	4.01533e+07	3.70109e+07	1.11409	0.000566336	66.8638	6.06315	up
pmn001553	C14H20O8	Cimidahurinine	Phenolic acids	Phenolic acids	142542-89-0	1.65044e+06	1.76907e+06	1.74516e+06	4.0427e+07	4.04115e+07	3.70354e+07	1.1142	0.000890585	22.8231	4.51242	up
MWSmce521	C18H23NO3	Dobutamine	Alkaloids	Other alkaloids	34368-04-2	211184	282854	283426	10361.7	38791	21837.1	1.06354	0.005588	0.0913093	-3.45309	down
MWSmce461	C4H7NO2	L-Azetidine-2-carboxylic acid	Alkaloids	Other alkaloids	2133-34-8	1.84565e+07	1.98367e+07	1.91096e+07	1.92618e+06	2.04497e+06	2.01113e+06	1.11412	0.000494059	0.104216	-3.26235	down
MWS04555g	C6H13NO2	D-Allo-Isoleucine*	Amino acids and derivatives	Amino acids and derivatives	1509-35-9	5.16275e+07	5.53537e+07	5.56865e+07	2.31634e+06	2.47856e+06	2.37661e+06	1.11424	0.000620288	0.0440868	-4.50351	down
pmb0801	C14H19NO9	4-Pyridoxic acid-O-glucoside	Others	Vitamin	-	8829.98	11230.8	16038	437808	456007	444962	1.10942	1.8293e-05	37.0865	5.21282	up
Lmmp007480	C15H12O4	2,4,4'-trihydroxychalcone	Flavonoids	Chalcones	-	60693.3	71890.5	67535.7	4.62065e+06	4.41992e+06	4.37248e+06	1.11416	0.00029128	67.0252	6.06663	up
pmb2787	C18H30O3	9-Oxo-10E,12Z-octadecadienoic acid	Lipids	Free fatty acids	54232-59-6	56568.1	53977.1	57567.6	524247	551021	512425	1.11408	0.000526913	9.44421	3.23943	up
mws0054	C15H14O6	Catechin	Flavonoids	Flavanols	154-23-4	3.99427e+06	4.25349e+06	4.5192e+06	458782	484726	564017	1.11201	0.00109597	0.11808	-3.08216	down
pmb0532	C10H13N4O8P	Inosine 5'-monophosphate	Nucleotides and derivatives	Nucleotides and derivatives	131-99-7	4.43195e+06	5.23955e+06	5.19419e+06	5.49482e+07	4.97217e+07	5.85455e+07	1.1125	0.00245294	10.9793	3.45672	up
HX1341	C9H6O3	7-hydroxy-2H-1-benzopyran-2-one	Lignans and Coumarins	Coumarins	-	1.03835e+08	1.02946e+08	9.88508e+07	4.17881e+07	4.01975e+07	3.86195e+07	1.11254	2.70367e-05	0.394608	-1.34151	down
mws0159	C9H8O3	Phenylpyruvic acid	Organic acids	Organic acids	156-06-9	88682.3	142581	101707	406822	410143	386906	1.08925	0.000780224	3.61556	1.85422	up
mws0341	C6H12O3	2-Hydroxyisocaproic acid	Organic acids	Organic acids	20312-37-2	2.8358e+06	3.19424e+06	3.04819e+06	3.22465e+07	3.15774e+07	3.10536e+07	1.11398	4.23905e-05	10.4511	3.38558	up
MWSHY0016	C21H20O11	Luteolin-6-C-glucoside (Isoorientin)*	Flavonoids	Flavones	4261-42-1	44499.7	61120.3	87303.4	760153	973089	926856	1.10095	0.00482128	13.7884	3.78538	up
Hmmp004965	C22H22O11	Diosmetin-7-O-glucoside*	Flavonoids	Flavones	20126-59-4	158498	118894	135646	1.52375e+06	1.51436e+06	1.51586e+06	1.11173	2.59467e-05	11.0256	3.46278	up
pmp000573	C22H22O10	Acacetin-7-O-galactoside*	Flavonoids	Flavones	-	2223.64	16373.8	22348.3	254639	240876	280338	1.02171	0.000330896	18.9484	4.244	up
MWS201483	C14H18N2O4	Phe-Hyp	Amino acids and derivatives	Amino acids and derivatives	90965-82-5	519760	536811	510454	197405	211203	176443	1.10771	2.38584e-05	0.373352	-1.42139	down
Cmpp003619	C10H8O4	6,7-Dihydroxy-4-methylcoumarin	Lignans and Coumarins	Coumarins	529-84-0	1.29344e+07	1.32705e+07	1.50933e+07	6.15493e+06	5.4341e+06	4.88234e+06	1.09722	0.00144421	0.39884	-1.32612	down
MWS0811	C6H11NO2	L-Pipecolic Acid	Organic acids	Organic acids	3105-95-1	1.2581e+07	1.44924e+07	1.52921e+07	1.17483e+06	1.21296e+06	1.27047e+06	1.11301	0.00382851	0.0863499	-3.53366	down
mws4052	C4H7NO2	1-Aminocyclopropane-1-carboxylic acid	Organic acids	Organic acids	22059-21-8	5.4782e+06	5.77567e+06	5.63981e+06	665682	692154	745146	1.11377	0.000123265	0.124483	-3.00597	down
Lmhp011388	C21H36O4	2-α-Linolenoyl-glycerol*	Lipids	Glycerol ester	55268-58-1	3.32594e+06	2.79714e+06	3.03625e+06	978297	945699	1.023e+06	1.10939	0.00467517	0.321748	-1.636	down
MWSslk229	C22H22O10	Calycosin-7-O-glucoside	Flavonoids	Isoflavones	20633-67-4	57254.4	64663.6	71283.9	1.53326e+06	3.46333e+06	3.22898e+06	1.10292	0.0478966	42.575	5.41193	up
Hmlp005624	C16H12O5	3',7-dihydroxy-4'-methoxyflavone	Flavonoids	Flavones	-	13093.2	1642.53	14204.5	512536	515713	543860	1.05956	5.99975e-05	54.3226	5.76348	up
Lmhp007840	C27H52NO7P	LysoPC 19:2*	Lipids	LPC	-	86783.2	109196	83714.9	5.92984e+06	5.96417e+06	5.83997e+06	1.11365	1.87347e-05	63.4048	5.98652	up
mws0062	C15H10O6	Isoluteolin (Orobol)(5,7,3',4'-tetrahydroxyisoflavone)	Flavonoids	Isoflavones	480-23-9	1.6933e+06	2.09302e+06	1.88168e+06	129886	218287	27477.6	1.02947	0.00104072	0.0662756	-3.91538	down
Lmhn003240	C11H10O6	Benzoylmalic acid	Phenolic acids	Phenolic acids	22138-51-8	1.02416e+06	1.16088e+06	1.18806e+06	3.92193e+07	3.75206e+07	3.79133e+07	1.11408	0.000167974	33.9905	5.08706	up
pmb0608	C25H24O14	Chrysoeriol-7-O-(6''-malonyl)glucoside	Flavonoids	Flavones	-	99722.5	82814.5	56012.6	2.19079e+06	2.22907e+06	1.98945e+06	1.10846	0.000984735	26.8678	4.74781	up
Lmqp003432	C13H22O3	6,9-Dihydroxy-7-megastigmen-3-one	Terpenoids	Sesquiterpenoids	-	1.48341e+07	1.49814e+07	1.46427e+07	9	9	9	1.11448	4.37585e-05	6.07312e-07	-20.6511	down
mws2608	C8H15NO6	N-Acetyl-D-galactosamine	Others	Saccharides	1811-31-0	96767.5	92858.3	119593	347407	391089	385579	1.10447	0.000256201	3.63521	1.86204	up
Hmhn000927	C12H16O8	Phloroglucinol-1-O-β-D-glucopyranoside	Phenolic acids	Phenolic acids	-	445455	470235	459284	153039	160940	161173	1.11338	0.000131017	0.345572	-1.53294	down
Hmgp002327	C11H9O2N	3-amino-2-naphthoic acid	Alkaloids	Other alkaloids	-	2.2364e+07	2.4627e+07	2.26279e+07	5.75388e+06	6.01886e+06	5.35973e+06	1.11207	0.000879944	0.246089	-2.02275	down
Lmyn012331	C18H34O2	Petroselinic acid*	Lipids	Free fatty acids	593-39-5	1.95755e+07	1.92902e+07	1.94317e+07	8.44388e+07	8.38696e+07	8.82535e+07	1.11419	0.000415378	4.40092	2.13781	up
Cmdn000784	C5H4N4O3	Uric acid	Nucleotides and derivatives	Nucleotides and derivatives	69-93-2	264217	289872	320491	31057.8	31171.9	26573.1	1.11199	0.00359318	0.101538	-3.29991	down
mws0847	C6H7N5	1-Methyladenine	Nucleotides and derivatives	Nucleotides and derivatives	5142-22-3	7.41429e+06	8.34212e+06	8.4258e+06	342362	234942	274367	1.11178	0.00159137	0.0352189	-4.82751	down
Zbzp002227	C14H20N2O3	N-Feruloylputrescine	Alkaloids	Other alkaloids	501-13-3	1.10305e+06	1.10747e+06	1.08167e+06	5.71918e+06	5.81589e+06	5.42851e+06	1.11409	0.000618985	5.15266	2.36532	up
mws0567	C5H11N3O2	4-Guanidinobutyric acid	Organic acids	Organic acids	463-00-3	1.1e+07	1.25734e+07	1.25638e+07	2.5666e+07	2.52637e+07	2.45779e+07	1.10596	0.000117108	2.08947	1.06313	up
pme3705	C6H10O7	D-Glucoronic acid*	Others	Saccharides	6556-12-3	5.8767e+06	6.63011e+06	5.62744e+06	658951	647921	205782	1.06807	0.000561509	0.0834142	-3.58356	down
Lmhp011549	C28H56NO7P	LysoPC 20:1	Lipids	LPC	-	155200	114700	121488	1.73368e+06	1.75706e+06	1.90348e+06	1.11137	0.000583861	13.7823	3.78474	up
mws0805	C11H19NO9	N-Acetylneuraminic acid	Amino acids and derivatives	Amino acids and derivatives	131-48-6	375370	389927	394474	1.72696e+06	1.19136e+06	1.08563e+06	1.08513	0.0410535	3.45237	1.78759	up
pme3475	C15H12O5	Butin; 7,3',4'-Trihydroxyflavanone*	Flavonoids	Flavanones	492-14-8	533430	572001	478888	1.20676e+06	1.21521e+06	1.24194e+06	1.1061	0.000403322	2.31261	1.20952	up
pme0195	C3H7NO2S	L-Cysteine	Amino acids and derivatives	Amino acids and derivatives	52-90-4	58450.2	46878.5	49762.4	8196.66	4972.71	3732.64	1.09055	0.00231931	0.108981	-3.19785	down
Cmdn004285	C25H38O17	6'-O-β-D-glucosylbarlerin*	Terpenoids	Monoterpenoids	927691-88-1	155760	128630	137004	1.46747e+06	1.65832e+06	1.61483e+06	1.1127	0.00134451	11.2499	3.49184	up
Hmbn002645	C8H8O3	3,4-Dihydroxyacetophenone	Phenolic acids	Phenolic acids	1197-09-7	62349.2	133576	140073	2871.04	2484.19	3130.18	1.10211	0.0482625	0.0252543	-5.30732	down
pme0183	C5H5N5O	Isoguanine	Nucleotides and derivatives	Nucleotides and derivatives	3373-53-3	1.41958e+07	2.00727e+07	1.5122e+07	5.77027e+06	5.57464e+06	5.36394e+06	1.09199	0.0265034	0.338301	-1.56362	down
MWS1798	C6H8O2	2,4-Hexadienoic acid	Organic acids	Organic acids	110-44-1	16111.1	12936.9	14338.5	667719	660698	618105	1.11372	0.00057348	44.8646	5.48751	up
pme0230	C10H13N5O4	Adenosine*	Nucleotides and derivatives	Nucleotides and derivatives	58-61-7	516615	560059	648153	3.83313e+07	4.03692e+07	3.92708e+07	1.11389	0.000218179	68.3961	6.09584	up
Lmbn001162	C15H16O9	Esculetin-7-O-glucoside*	Lignans and Coumarins	Coumarins	-	129978	132853	129534	556835	582531	601924	1.11392	0.000787924	4.43794	2.14989	up
MWSmce692	C18H30O2	γ-Linolenic Acid	Lipids	Free fatty acids	506-26-3	352119	374376	409656	913988	1.01728e+06	989172	1.10715	0.000379194	2.57047	1.36203	up
pmb2857	C11H19NO9	L-Glutamic acid-O-glycoside	Amino acids and derivatives	Amino acids and derivatives	-	741129	887105	957969	3.68843e+06	2.92199e+06	3.51834e+06	1.10178	0.00550364	3.91646	1.96955	up
Lmyn003835	C14H10O7	4-(3,4,5-Trihydroxybenzoxy)benzoic acid	Phenolic acids	Phenolic acids	-	2.19347e+06	2.39696e+06	2.57784e+06	283387	274881	287615	1.11332	0.00273813	0.118004	-3.08309	down
Lmhp010190	C26H52NO7P	LysoPC 18:1(2n isomer)	Lipids	LPC	-	157555	146930	129092	8.21791e+06	8.72977e+06	8.52579e+06	1.11399	0.000305436	58.7519	5.87656	up
Zmjp000966	C10H13N5O4	Vidarabine*	Nucleotides and derivatives	Nucleotides and derivatives	5536-17-4	575043	617845	665250	3.93559e+07	4.06256e+07	3.93407e+07	1.11423	0.000112003	64.216	6.00486	up
mws0230	C4H9NO3	L-Threonine	Amino acids and derivatives	Amino acids and derivatives	72-19-5	5.93184e+07	6.18802e+07	6.07833e+07	3.79893e+06	3.68284e+06	3.83294e+06	1.11438	0.000161564	0.0621749	-4.00752	down
pme0026	C6H14N2O2	L-Lysine	Amino acids and derivatives	Amino acids and derivatives	56-87-1	1.77913e+07	2.04311e+07	1.84567e+07	532318	583769	576311	1.11398	0.00185821	0.0298593	-5.06567	down
mws1094	C15H12O6	Aromadendrin (Dihydrokaempferol)	Flavonoids	Flavanonols	480-20-6	306467	321505	306971	760865	735353	767239	1.11336	3.67149e-05	2.42096	1.27558	up
pmp001281	C26H52NO7P	LysoPC 18:1	Lipids	LPC	-	162037	145851	157269	8.50775e+06	9.59719e+06	8.10446e+06	1.11397	0.00268567	56.3453	5.81622	up
Zmzn003953	C18H30O4	13(s)-hydroperoxy-(9z,11e,15z)-octadecatrienoic acid	Lipids	Free fatty acids	67597-26-6	9.74922e+06	9.72928e+06	1.14362e+07	2.215e+07	2.07458e+07	2.05844e+07	1.10004	0.000149447	2.0534	1.03801	up
Zmtn001464	C10H7NO4	4,8-Dihydroxyquinoline-2-carboxylic acid	Organic acids	Organic acids	59-00-7	1.694e+06	1.83791e+06	1.97433e+06	337701	246242	306267	1.10744	0.00118597	0.161673	-2.62885	down
Hmlp006030	C16H14O4	4,4'-dihydroxy-2-methoxychalcone	Flavonoids	Chalcones	-	21795.3	23013.9	17571.4	544850	555889	606739	1.11294	0.00112036	27.3719	4.77463	up
Zmyn000268	C3H6O3	2,3-Dihydroxypropanal	Others	Saccharides	56-82-6	2365.33	5880.05	3615.15	354222	386237	346771	1.10727	0.00105999	91.668	6.51835	up
mws0089	C21H20O11	Kaempferol-7-O-glucoside*	Flavonoids	Flavonols	16290-07-6	74205.6	83067.4	126753	1.11989e+06	1.28316e+06	1.3627e+06	1.10474	0.00258051	13.2584	3.72884	up
mws0256	C5H11NO2	L-Valine	Amino acids and derivatives	Amino acids and derivatives	72-18-4	4.30439e+07	4.2635e+07	4.26832e+07	4.16866e+06	4.06457e+06	4.62435e+06	1.11382	1.92252e-08	0.100167	-3.31953	down
pmb0964	C16H23N5O5	Isopentenyladenine-7-N-glucoside	Nucleotides and derivatives	Nucleotides and derivatives	-	3.17298e+06	3.35588e+06	3.58398e+06	990657	716572	1.14314e+06	1.08798	0.000151331	0.281856	-1.82697	down
Zbdp007793	C17H12O5	Flemichapparin B	Flavonoids	Other Flavonoids	3187-53-9	2387.74	3160.55	5011.45	2.1384e+07	2.19249e+07	2.17855e+07	1.11311	5.58347e-05	6164.39	12.5897	up
Lmhp009497	C25H44NO7P	LysoPE 20:4*	Lipids	LPE	-	5900.45	20761.5	11381.2	115676	115053	106263	1.06318	0.000103816	8.85815	3.147	up
Lmhp009349	C25H44NO7P	LysoPE 20:4(2n isomer)*	Lipids	LPE	-	5900.45	20761.5	11381.2	115676	115053	106263	1.06318	0.000103816	8.85815	3.147	up
Hmln000659	C13H16O10	3-O-Galloyl-D-glucose*	Phenolic acids	Phenolic acids	-	390564	401331	423468	1.0727e+06	1.19802e+06	1.05664e+06	1.1098	0.00284994	2.73775	1.45299	up
Lmsn003588	C17H14O5	Pterocarpine	Flavonoids	Isoflavones	524-97-0	2222.93	6350.83	5421.18	712842	642745	648747	1.10533	0.00110662	143.218	7.16207	up
mws1189	C6H10O7	D-Galacturonic acid*	Others	Saccharides	685-73-4	6.59345e+06	6.09875e+06	6.985e+06	659818	137625	740956	1.03778	8.34867e-05	0.0781818	-3.67702	down
mws4176	C12H16N2O3	L-Alanyl-L-Phenylalanine	Amino acids and derivatives	Amino acids and derivatives	3061-90-3	4.76119e+06	4.78628e+06	5.14304e+06	975810	994766	943361	1.11377	0.000847484	0.198355	-2.33384	down
Lmhp001670	C11H22N2O3	L-Valyl-L-Leucine	Amino acids and derivatives	Amino acids and derivatives	3989-97-7	1.27744e+06	1.25149e+06	1.3251e+06	455147	382818	451473	1.10819	1.23263e-05	0.334569	-1.57963	down
MWS2027	C4H4N2O3	Barbituric acid;Malonylurea;2,4,6-Pyrimidinetrione	Nucleotides and derivatives	Nucleotides and derivatives	67-52-7	1.43578e+06	1.1954e+06	981817	2.98067e+07	2.95995e+07	3.17931e+07	1.11183	0.000387051	25.242	4.65775	up
Wbmn013660	C20H32O4	3,9-Dihydroxy-13(14)-labden-16,15-olide	Terpenoids	Ditepenoids	-	524003	553683	575969	1.64804e+06	1.86807e+06	1.84065e+06	1.11077	0.0021723	3.23935	1.6957	up
MWS00411g	C6H11NO4	L-2-Aminoadipate	Amino acids and derivatives	Amino acids and derivatives	1118-90-7	2.46677e+06	2.7517e+06	2.65916e+06	1.14851e+06	1.13117e+06	1.20784e+06	1.10958	0.00184302	0.442712	-1.17556	down
mws0367	C18H30O2	α-Linolenic Acid	Lipids	Free fatty acids	463-40-1	1.08415e+07	1.141e+07	1.16916e+07	2.8054e+07	2.88213e+07	2.96767e+07	1.11257	5.32589e-05	2.54991	1.35045	up
Lmmn000214	C18H32O15	Solatriose	Others	Saccharides	528-40-5	6.31107e+06	7.00733e+06	6.18879e+06	1.09813e+06	794556	398199	1.07554	8.64968e-05	0.117438	-3.09003	down
pme2292	C4H12N2	Putrescine	Alkaloids	Other alkaloids	110-60-1	6.43002e+06	6.28659e+06	6.47607e+06	306811	378225	332532	1.11351	1.31034e-05	0.0530185	-4.23736	down
pme2596	C8H9NO4	4-Pyridoxic acid	Others	Vitamin	82-82-6	77358.5	62605.3	62162.2	3.37536e+06	3.51927e+06	3.42644e+06	1.11369	0.000128313	51.0625	5.67419	up
MWSmce466	C8H8O2	4-Hydroxyacetophenone	Phenolic acids	Phenolic acids	99-93-4	73648.4	84157.6	79308.1	202344	196050	209987	1.10991	3.0043e-05	2.56577	1.35939	up
mws0005	C10H12N2	Tryptamine	Alkaloids	Plumerane	61-54-1	248830	227125	297599	91172.6	108696	83151.1	1.08814	0.00913946	0.36587	-1.4506	down
mws0180	C7H6O4	2,5-Dihydroxybenzoic acid; Gentisic Acid*	Phenolic acids	Phenolic acids	490-79-9	471398	481571	497335	1.33883e+07	1.48146e+07	1.4169e+07	1.11426	0.000909495	29.2159	4.86868	up
pmn001672	C23H32O15	Furanofructosyl-α-D-(3-mustard acyl)glucoside	Phenolic acids	Phenolic acids	-	556226	564736	493026	1.79775e+06	1.99246e+06	1.71683e+06	1.109	0.00228891	3.41207	1.77065	up
pme2253	C6H10O6	L-Gulono-1,4-Lactone*	Others	Saccharides	1128-23-0	168272	150840	135701	544967	532746	494703	1.10775	0.00011585	3.45729	1.78964	up
Zmxp004471	C15H10O6	Thunberginol B	Lignans and Coumarins	Coumarins	147666-81-7	219955	256929	260770	2.57889e+06	3.60279e+06	3.60133e+06	1.10939	0.0124599	13.2623	3.72926	up
pme0241	C7H6O2	Benzoic acid	Phenolic acids	Phenolic acids	65-85-0	885919	663499	919749	4.27144e+06	3.94513e+06	4.9679e+06	1.10245	0.00460004	5.33965	2.41674	up
pmp001273	C26H50NO7P	LysoPC 18:2	Lipids	LPC	-	564795	662824	707109	1.80097e+07	1.80631e+07	1.70432e+07	1.11352	0.000310461	27.454	4.77894	up
pme2559	C6H9NO5	N-Acetyl-L-Aspartic Acid	Amino acids and derivatives	Amino acids and derivatives	997-55-7	717498	720605	856277	124515	187538	203641	1.08949	0.00135308	0.224764	-2.15352	down
mws0014	C10H10O4	Ferulic acid*	Phenolic acids	Phenolic acids	537-98-4	169860	200076	260288	4.92091e+06	6.31528e+06	7.43999e+06	1.10871	0.0142611	29.6342	4.88919	up
pme0422	C10H10O4	Isoferulic Acid*	Phenolic acids	Phenolic acids	25522-33-2	169860	200076	260288	4.92091e+06	6.31528e+06	7.43999e+06	1.10871	0.0142611	29.6342	4.88919	up
mws0282	C11H12N2O2	L-Tryptophan	Amino acids and derivatives	Amino acids and derivatives	73-22-3	5.89651e+06	5.81984e+06	5.74055e+06	962513	1.02686e+06	999937	1.11418	7.84911e-06	0.171239	-2.54591	down
Lmtn002796	C21H22O11	Aromadendrin-7-O-glucoside	Flavonoids	Flavanonols	28189-90-4	760859	754348	674254	1.21674e+07	1.2754e+07	1.1604e+07	1.11386	0.000780459	16.6824	4.06025	up
pme0534	C6H12O7	Gluconic acid	Others	Saccharides	526-95-4	339485	326920	389528	1.06005e+06	1.20017e+06	1.28436e+06	1.10538	0.00362104	3.35683	1.7471	up
Zmwp002855	C17H15NO4	Oxoassoanine N-oxide	Alkaloids	Plumerane	-	1.69246e+07	1.92859e+07	1.82337e+07	690514	764817	730633	1.11394	0.00151968	0.0401505	-4.63844	down
Cmzn004594	C21H22O11	Dunalianoside C	Phenolic acids	Phenolic acids	-	736451	822488	762333	1.32933e+07	1.29857e+07	1.31306e+07	1.11421	1.42023e-05	16.9776	4.08556	up
pmb3101	C7H12O5	2-Isopropylmalic Acid	Organic acids	Organic acids	49601-06-1	1.84574e+07	2.00359e+07	2.00038e+07	56360.8	71127.6	67702.3	1.11407	0.000717115	0.00333676	-8.22734	down
mws0224	C5H11NO2S	DL-Methionine	Amino acids and derivatives	Amino acids and derivatives	59-51-8	1.77805e+07	2.03732e+07	1.90176e+07	522280	530903	612505	1.11371	0.00161148	0.0291351	-5.1011	down
pme0040	C5H5N5	Adenine	Nucleotides and derivatives	Nucleotides and derivatives	73-24-5	1.74363e+07	2.15902e+07	1.82119e+07	8.13689e+07	7.52875e+07	7.74843e+07	1.10934	2.60205e-05	4.09063	2.03232	up
Hmjn004446	C30H26O13	Luteolin-7-O-(6''-caffeoyl)rhamnoside	Flavonoids	Flavones	-	53228.8	76284.1	82407	6551.91	7562.02	4849.33	1.10115	0.0179059	0.0894832	-3.48224	down
mws4516	C5H7NO3	Pyroglutamic acid	Amino acids and derivatives	Amino acids and derivatives	4042-36-8	4.19745e+07	5.75688e+07	4.67947e+07	409497	361925	394999	1.11347	0.00895255	0.00797073	-6.97107	down
mws1587	C6H13NO2	L-Norleucine	Amino acids and derivatives	Amino acids and derivatives	327-57-1	2.48829e+06	2.79696e+06	2.58943e+06	130423	119841	95876.1	1.11227	0.00115819	0.043956	-4.5078	down
Lhhp102907	C15H20O2	Costunolide	Terpenoids	Sesquiterpenoids	553-21-9	5403.37	8322.7	5642.9	536116	544239	562618	1.11245	0.000173613	84.825	6.40642	up
Lmbn001609	C6H10O4	2-Acetyl-2-Hydroxybutanoic Acid	Organic acids	Organic acids	-	264309	261467	274990	505069	573386	531290	1.1072	0.00405873	2.01026	1.00738	up
Zmyn005384	C18H36O3	2R-Hydroxyoctadecanoic Acid*	Lipids	Free fatty acids	26633-48-7	327488	251425	261630	3.60266e+06	3.49891e+06	3.94287e+06	1.11172	0.00115935	13.1396	3.71585	up
Hmtn001288	C9H10O4	Methyl 2,4-dihydroxyphenylacetate	Phenolic acids	Phenolic acids	67828-42-6	43164.7	33075.8	46248.1	1.18822e+06	1.3638e+06	1.24205e+06	1.11211	0.00170329	30.9748	4.95302	up
mws0639	C7H6O4	2,3-Dihydroxybenzoic Acid*	Phenolic acids	Phenolic acids	303-38-8	1.45661e+06	1.44979e+06	1.50455e+06	3.49323e+07	3.82688e+07	3.54348e+07	1.11427	0.000889957	24.6287	4.62227	up
YC512118	C18H35NO	Oleamide (9-Octadecenamide)	Lipids	Free fatty acids	301-02-0	181829	205735	181870	718831	718960	728068	1.11246	3.61342e-05	3.80353	1.92734	up
Lmmn001294	C14H20O9	Koaburaside	Phenolic acids	Phenolic acids	41653-73-0	21300.3	21619.6	21843.8	197385	184306	210054	1.1138	0.00177855	9.13698	3.19172	up
Zmyn000247	C5H8O5	2-Hydroxyglutaric Acid	Organic acids	Organic acids	13095-48-2	4.24419e+06	4.44002e+06	4.25269e+06	1.02034e+07	1.47573e+07	1.36398e+07	1.09091	0.0245004	2.98375	1.57713	up
mws1038	C11H22N2O4S	Pantetheine	Alkaloids	Other alkaloids	496-65-1	961235	1.19242e+06	926582	458679	435225	492428	1.08859	0.0180148	0.450073	-1.15177	down
mws0129	C16H12O5	Genkwanin (Apigenin 7-methyl ether)*	Flavonoids	Flavones	437-64-9	7920.44	990.803	8148.97	399243	422873	379304	1.066	0.000716715	70.4223	6.13796	up
pmb3072	C22H26O12	3-O-p-Coumaroylshikimic acid-O-glucoside	Phenolic acids	Phenolic acids	-	166675	152138	248824	72914.6	69940.4	72404.6	1.06164	0.059706	0.379221	-1.39889	down
ML10172161	C3H4O4	Hydroxypyruvic acid	Organic acids	Organic acids	1113-60-6	66150.2	62649.7	64857.5	1.98782e+06	2.04813e+06	1.94991e+06	1.11438	0.000215671	30.9095	4.94998	up
pmp001251	C26H50NO7P	LysoPC 18:2(2n isomer)	Lipids	LPC	-	594245	628234	591825	1.54456e+07	1.70739e+07	1.77201e+07	1.11409	0.00174793	27.6908	4.79134	up
Ymjm000152	C12H16O7	p-Hydroxypheny-β-D-allopyranoside	Phenolic acids	Phenolic acids	-	1.12396e+07	1.19776e+07	1.28053e+07	3.97642e+06	4.28089e+06	4.03077e+06	1.11077	0.00233755	0.341122	-1.55164	down
MWS2442	C6H13O9P	D-Fructose 6-Phosphate*	Others	Saccharides	643-13-0	1.10208e+08	1.07974e+08	1.13151e+08	676464	683840	658428	1.11446	0.000186399	0.00609274	-7.35869	down
mws0576	C4H8O3	3-Hydroxybutyric acid	Organic acids	Organic acids	300-85-6	1.20849e+06	1.22014e+06	1.23703e+06	3.35654e+06	3.40226e+06	3.39161e+06	1.11434	3.07651e-07	2.76906	1.4694	up
pmb0751	C16H16O7	Trans-5-O-(p-Coumaroyl)shikimate	Phenolic acids	Phenolic acids	-	2.38111e+06	2.59285e+06	2.58537e+06	129080	62851.1	65741	1.10424	0.000302921	0.0340867	-4.87465	down
Zmyn000155	C7H14N2O3	N-α-Acetyl-L-ornithine	Amino acids and derivatives	Amino acids and derivatives	6205-08-9	1.06732e+07	1.21331e+07	11614056	1.19052e+06	1.0381e+06	1.02407e+06	1.11295	0.00146442	0.094499	-3.40356	down
Lmqp002784	C7H7NO2	Salicylamide	Alkaloids	Other alkaloids	65-45-2	211774	62588.8	287048	1.19692e+06	1.24963e+06	1.20256e+06	1.01425	0.00258294	6.4999	2.70042	up
Qmrp120208	C24H26N2O7	Kopsiarborine C	Alkaloids	Plumerane	-	6.40504e+07	6.16257e+07	6.43201e+07	571323	529609	453793	1.11403	0.000181948	0.00818293	-6.93317	down
pme1975	C3H4O4	Malonic acid	Organic acids	Organic acids	141-82-2	1.06005e+06	1.13327e+06	1.11257e+06	3.4378e+06	3.36918e+06	3.44079e+06	1.11375	2.32609e-07	3.09985	1.6322	up
Wafn015217	C20H40O3	Hydroxyicosanoic Acid	Lipids	Free fatty acids	-	1918.61	5348.45	4987.12	221628	209572	207188	1.09999	0.000231936	52.0955	5.70309	up
pmd0136	C26H54NO7P	LysoPC 18:0(2n isomer)	Lipids	LPC	-	308318	261114	245044	1.01709e+07	8.7906e+06	9.76769e+06	1.11331	0.00189728	35.2732	5.1405	up
HJN055	C21H24O10	Dihydrocharcone-4'-O-glucoside	Flavonoids	Chalcones	-	14213.5	28765.2	16754.3	159921	145922	169612	1.09208	0.000197037	7.95966	2.99271	up
Hmyn000254	C18H18O4	Tababiphenyl C	Others	Chromone	1644433-50-0	188051	240783	159580	853451	729345	794251	1.09681	0.000364105	4.03975	2.01427	up
Zmyn000083	C6H14O12P2	D-Glucose 1,6-bisphosphate	Others	Saccharides	10139-18-1	241686	205019	190998	822715	898550	795196	1.10724	0.000437928	3.94613	1.98044	up
Lmfn000604	C13H16O10	6-O-Galloyl-β-D-glucose*	Phenolic acids	Phenolic acids	13186-19-1	337928	380095	386669	969935	1.00867e+06	993245	1.1102	1.12626e-05	2.69021	1.42772	up
pme3968	C6H7N5O	7-Methylguanine	Nucleotides and derivatives	Nucleotides and derivatives	578-76-7	7.00903e+06	7.6898e+06	7.58691e+06	525171	511331	500649	1.11414	0.000926288	0.0689747	-3.85779	down
pmn001695	C16H20O10	Trihydroxycinnamoylquinic acid	Phenolic acids	Phenolic acids	-	2.18407e+06	2.14405e+06	2.30135e+06	1.97225e+07	2.25411e+07	1.82548e+07	1.11252	0.00481821	9.1287	3.19041	up
mws0028	C8H8O4	Vanillic acid	Phenolic acids	Phenolic acids	121-34-6	29051.3	44600	19888.8	1.69142e+06	1.74852e+06	1.71721e+06	1.10737	7.03352e-06	55.133	5.78484	up
mws0183	C7H6O4	3,4-Dihydroxybenzoic acid (Protocatechuic acid)*	Phenolic acids	Phenolic acids	99-50-3	1.12202e+06	1.17741e+06	1.11876e+06	3.03347e+07	2.96672e+07	3.00132e+07	1.11443	3.79984e-05	26.334	4.71886	up
pmf0395	C18H34O2	Oleic acid	Lipids	Free fatty acids	112-80-1	49515.5	46263.6	57158.6	119202	120995	118334	1.10252	0.00135255	2.3443	1.22916	up
Qmrp120114	C24H26N2O8	Paucidactine C	Alkaloids	Plumerane	-	6.01647e+07	5.79545e+07	6.90074e+07	323609	325620	341424	1.11425	0.0029488	0.00529403	-7.56142	down
MWS5206	C9H10O4	4-Hydroxyphenyllactic Acid	Phenolic acids	Phenolic acids	306-23-0	46093	41305.8	38006.7	1.0312e+06	1.0016e+06	1.07775e+06	1.1137	0.000435388	24.804	4.6325	up
Lamp005061	C26H26O14	Odoratin 7-malonyl glucoside	Flavonoids	Isoflavones	-	8923.86	9414.29	6784.81	3.85033e+06	4.11933e+06	4.08986e+06	1.11389	0.000450095	480.02	8.90695	up
Zmyn004548	C18H28O3	12-Oxo-phytodienoic acid	Lipids	Free fatty acids	85551-10-6	5678.35	4406.39	7006.16	25215.2	29499.5	23710.9	1.09384	0.00257085	4.58873	2.1981	up
mws0254	C6H9N3O2	L-Histidine	Amino acids and derivatives	Amino acids and derivatives	71-00-1	1.86388e+07	1.93046e+07	1.8785e+07	878023	858227	898573	1.1144	0.000119665	0.0464464	-4.42829	down
Lmhp009187	C20H42NO7P	LysoPE 15:0	Lipids	LPE	-	146477	100549	103548	794607	787085	700540	1.10433	0.000372074	6.50998	2.70265	up
Jmzn006005	C10H10O3	3,4-Methylenedioxy cinnamyl alcohol	Lignans and Coumarins	Lignans	58095-76-4	416591	415913	433186	142510	141084	135151	1.1137	6.78501e-05	0.330844	-1.59578	down
mws0914	C15H12O5	3,5,7-Trihydroxyflavanone (Pinobanksin)	Flavonoids	Flavanonols	548-82-3	364235	345413	320636	810168	836204	860494	1.10983	1.6403e-05	2.43318	1.28284	up
HJAP140	C17H14O5	Puerol A	Phenolic acids	Phenolic acids	152784-32-2	3102.99	5673.24	915.8	1.74903e+06	1.96601e+06	2.16444e+06	1.10028	0.00373408	606.629	9.24467	up
pme2237	C6H14O6	Dulcitol	Others	Saccharides	608-66-2	149857	105356	116898	2.10736e+06	2.49734e+06	2.33779e+06	1.11095	0.00237439	18.657	4.22165	up
mws0396	C18H34O2	Elaidic Acid*	Lipids	Free fatty acids	112-79-8	2.09883e+07	21443983	2.00889e+07	8.7123e+07	8.68235e+07	8.9757e+07	1.114	2.01277e-05	4.21783	2.0765	up
Lmhp010515	C25H52NO7P	LysoPC 17:0(2n isomer)	Lipids	LPC	-	104786	79482.7	80325.7	1.04516e+06	1.27354e+06	1.38842e+06	1.10959	0.00732908	14.0106	3.80844	up
MWSmce675	C12H16O7	Arbutin	Phenolic acids	Phenolic acids	497-76-7	1.21916e+07	1.19009e+07	1.24625e+07	4.10933e+06	3.99751e+06	4.09798e+06	1.11405	0.000226122	0.333875	-1.58262	down
MWSmce486	C18H32O16	Manninotriose	Others	Saccharides	13382-86-0	7505.19	10312.9	6311.51	120899	114837	121369	1.10836	1.44582e-05	14.7994	3.88747	up
Lmbn005923	C18H30O2	Crepenynic acid	Lipids	Free fatty acids	2277-31-8	374124	397799	406803	954941	926583	996049	1.11153	0.000177135	2.44126	1.28762	up
mws0609	C10H12N5O7P	Guanosine 3',5'-cyclic monophosphate	Nucleotides and derivatives	Nucleotides and derivatives	7665-99-8	2.78803e+06	3.65271e+06	3.52641e+06	18577.1	20985.2	22226.4	1.11358	0.00660312	0.00619924	-7.33369	down
Lmmn001643	C9H8O3	2-Hydroxycinnamic acid	Phenolic acids	Phenolic acids	583-17-5	3.84929e+06	4.39869e+06	4.40611e+06	2.37003e+07	2.00708e+07	2.23768e+07	1.11096	0.00279819	5.2274	2.38609	up
Li512111	C24H24O13	Isorhamnetin-3-O-(6''-acetylglucoside)	Flavonoids	Flavonols	-	3098.36	8188.14	1228.78	421696	421838	429090	1.08801	2.96528e-08	101.686	6.66797	up
Cmzn005970	C21H22O10	Dunalianoside A	Phenolic acids	Phenolic acids	-	1.18922e+06	1.17789e+06	1.07916e+06	367991	419914	494948	1.09616	0.00014544	0.372244	-1.42568	down
Lmgp000796	C8H7NO2	4-Hydroxymandelonitrile	Alkaloids	Other alkaloids	13093-65-7	488928	581347	646268	26369	31610.3	19405.2	1.10833	0.00665044	0.0450816	-4.47132	down
MWSmce613	C14H26N4O11P2	Citicoline	Nucleotides and derivatives	Nucleotides and derivatives	987-78-0	94376.4	164715	73722.2	527089	554646	613167	1.07163	0.000275907	5.09266	2.34842	up
Lmhp009769	C22H44NO7P	LysoPE 17:1*	Lipids	LPE	-	16463.5	15979.3	14584.4	198893	202586	237156	1.11304	0.00373572	13.5801	3.76343	up
mws1715	C10H13N5O3	Cordycepin (3'-Deoxyadenosine)*	Nucleotides and derivatives	Nucleotides and derivatives	73-03-0	716909	690861	686077	6.50421e+07	57623153	6.27411e+07	1.11431	0.00128477	88.5481	6.46839	up
Zmzn000113	C5H9NO4	L-threo-3-Methylaspartate	Amino acids and derivatives	Amino acids and derivatives	6061-13-8	4.0395e+07	4.14778e+07	4.14694e+07	1.02272e+07	1.01329e+07	1.01969e+07	1.11437	0.000124153	0.247741	-2.01309	down
Hahn000897	C20H28O14	picrorhizin	Others	Others	-	321911	285926	347125	1.50827e+06	1.5573e+06	1.44916e+06	1.11104	3.95962e-05	4.72765	2.24112	up
Zmhp004034	C21H20O12	Rhodiolgin	Flavonoids	Flavonols	94696-39-6	1.53216e+07	1.5439e+07	1.54453e+07	1.9448e+06	1.93177e+06	2.82776e+06	1.10526	0.000410157	0.145097	-2.78491	down
Hmln002199	C23H22O13	Quercetin-3-O-(6''-O-acetyl)galactoside	Flavonoids	Flavonols	-	67159.8	58409.9	41484.8	260064	238223	237213	1.09399	5.76041e-05	4.40276	2.13841	up
Hmcp001636	C23H24O13	Limocitrin-7-O-glucoside	Flavonoids	Flavonols	-	201567	261404	213237	1.09103e+06	1.08343e+06	1.05629e+06	1.10897	1.96221e-05	4.77775	2.25633	up
pmp000575	C22H22O10	Acacetin-7-O-glucoside (Tilianin)*	Flavonoids	Flavones	4291-60-5	14208.1	12635.8	7984.98	289843	313338	297936	1.10809	0.000253804	25.8727	4.69336	up
Lmhp009890	C28H52NO7P	LysoPC 20:3	Lipids	LPC	1199257-41-4	56230.8	63032	62903.8	220377	296309	275074	1.10495	0.0115531	4.34635	2.11981	up
Lmdp005525	C17H14O5	Afrormosin (6,4'-Dimethoxy-7-Hydroxyisoflavone)	Flavonoids	Isoflavones	550-79-8	11345.1	3691.39	1601.95	2.09704e+06	2.04675e+06	2.11894e+06	1.09649	7.95533e-05	376.401	8.55613	up
Lhmp122215	C17H14O5	dalnigrin	Lignans and Coumarins	Coumarins	-	11345.1	3691.39	1601.95	2.09704e+06	2.04675e+06	2.11894e+06	1.09649	7.95533e-05	376.401	8.55613	up
Zmxn003874	C31H38O11	7,8-Dihydro-Buddlenol B(threo)	Phenolic acids	Phenolic acids	-	130457	125964	117614	26418.6	27287	24143.3	1.11242	0.000819638	0.208133	-2.26443	down
Lmbn001181	C22H28O15	Fraxetin-7,8-di-O-glucoside	Lignans and Coumarins	Coumarins	-	2.95527e+06	3.61571e+06	3.28579e+06	343636	221344	448174	1.09583	0.00185516	0.102788	-3.28226	down
pmd0160	C21H44NO7P	LysoPE 16:0(2n isomer)	Lipids	LPE	-	4.71804e+06	3.32555e+06	3.52187e+06	2.58882e+07	2.5715e+07	2.93202e+07	1.10655	0.000896645	6.99698	2.80673	up
mws0976	C9H12N2O6	β-Pseudouridine	Nucleotides and derivatives	Nucleotides and derivatives	1445-07-4	1.42031e+06	1.72455e+06	1.51978e+06	6.76111e+06	6.98184e+06	6.69788e+06	1.11117	1.89258e-06	4.38208	2.13162	up
MWSmce448	C5H6N2O2	Imidazol-1-yl-acetic acid*	Alkaloids	Other alkaloids	22884-10-2	546722	408792	549808	1.3758e+06	1.18128e+06	1.18291e+06	1.08324	0.00113169	2.48451	1.31296	up
Xmgp006913	C20H20O5	2,4,2',4'-tetrahydroxy-3'-prenylchalcone	Flavonoids	Chalcones	-	190681	177172	191895	50560.5	49286.5	97133.4	1.03201	0.0112222	0.351909	-1.50673	down
Zmdp002216	C11H20N2O5	L-γ-Glutamyl-L-leucine	Amino acids and derivatives	Amino acids and derivatives	2566-39-4	4.35288e+07	4.92953e+07	4.89815e+07	7.43709e+06	7.71189e+06	7.6916e+06	1.11325	0.00217899	0.16107	-2.63424	down
pmp001204	C17H14O5	Apigenin-7,4'-dimethyl ether	Flavonoids	Flavones	5128-44-9	4950.93	4906.65	2513.95	12180.8	12683.8	12933.5	1.0396	0.00585041	3.05525	1.61129	up
Zmyn004449	C18H30O4	9-Hydroxy-12-oxo-10(E),15(Z)-octadecadienoic acid	Lipids	Free fatty acids	-	29049.4	33906.6	42653.7	93684.6	91580	102879	1.08588	0.000358603	2.72838	1.44804	up
pmf0348	C10H20O3	2,6-Dimethyl-7-octene-2,3,6-triol	Others	Saccharides	73815-21-1	502240	476288	504133	1.25711e+06	1.1942e+06	1.19314e+06	1.11266	0.000154443	2.45805	1.29751	up
Lmlp005236	C21H22O11	Dihydrokaempferol-3-O-glucoside	Flavonoids	Flavanonols	1049-08-8	9	9	9	5.7735e+06	6.50845e+06	6.11142e+06	1.11446	0.00119787	681236	19.3778	up
Hmgp001986	C16H12O9	5,7,8,3',4'-Pentahydroxy-6-methoxyxanthone	Flavonoids	Other Flavonoids	-	515064	701389	377695	1.0768e+06	1.14546e+06	1.3943e+06	1.01249	0.0074489	2.26865	1.18183	up
pmb3023	C21H22O11	Eriodictyol-8-C-glucoside	Flavonoids	Flavanones	1023271-51-3	405381	493887	525350	6.99665e+06	7.65209e+06	7.33359e+06	1.1125	0.000520132	15.4303	3.9477	up
mws1299	C21H20O11	Luteolin-8-C-glucoside (Orientin)*	Flavonoids	Flavones	28608-75-5	127223	17803.2	73582.6	995480	1.00191e+06	1.37019e+06	1.03544	0.00999324	15.4046	3.94529	up
mws0866	C6H13O9P	D-Glucose 6-phosphate*	Others	Saccharides	56-73-5	9.91549e+07	1.12655e+08	1.11656e+08	648932	585156	727090	1.11398	0.00163688	0.00606303	-7.36574	down
Hmqp006023	C20H36O3	Ethyl 9-Hydroxy-10,12-octadecadienoic acid	Lipids	Free fatty acids	-	34564.4	27853.7	26698.6	111950	115942	120602	1.10636	1.60254e-05	3.91053	1.96737	up
Qmkp093004	C9H7NO	Indole-3-carboxaldehyde	Alkaloids	Plumerane	487-89-8	2.80701e+07	3.03765e+07	3.08107e+07	8.15063e+06	8.70547e+06	8.94671e+06	1.11213	0.000814251	0.289083	-1.79044	down
pme2074	C18H29NO4	Jasmonoyl-L-Isoleucine	Amino acids and derivatives	Amino acids and derivatives	120330-93-0	62310.1	65873.5	64692	2041.4	3361.94	1392.04	1.10213	1.1062e-05	0.0352319	-4.82697	down
HJN104	C21H22O13	Dihydromyricetin-3-O-glucoside	Flavonoids	Flavanonols	-	636506	771323	754348	260214	283881	240999	1.10169	0.00520937	0.363104	-1.46155	down
mws0058	C16H12O6	Diosmetin (5,7,3'-Trihydroxy-4'-methoxyflavone)	Flavonoids	Flavones	520-34-3	15273.8	7767.2	9747.18	80376	62451.1	63729.2	1.08609	0.00458313	6.29971	2.65529	up
mws0044	C15H12O7	Taxifolin(Dihydroquercetin)	Flavonoids	Flavanonols	480-18-2	4.73901e+06	4.66484e+06	4.64234e+06	554789	568150	521420	1.11414	1.82711e-06	0.117068	-3.09458	down
Wafn003070	C16H20O10	Hydroxyferulic acid glucoside	Phenolic acids	Phenolic acids	-	3.03814e+06	3.18911e+06	3.28315e+06	312357	362448	346416	1.11337	0.000398004	0.107379	-3.21921	down
pme1439	C9H8O3	p-Coumaric acid	Phenolic acids	Phenolic acids	501-98-4	840945	787721	789609	1.48495e+06	1.64248e+06	1.72408e+06	1.10355	0.00512182	2.00619	1.00446	up
pmp000417	C21H20O9	Daidzein-4'-O-glucoside	Flavonoids	Isoflavones	-	75462.9	80671.4	65718.1	1.00245e+06	1.03319e+06	1.00351e+06	1.11333	9.21744e-06	13.6989	3.77599	up
pme3337	C14H17N5O8	Succinyladenosine	Nucleotides and derivatives	Nucleotides and derivatives	4542-23-8	585158	710094	720918	5.06254e+06	4.57022e+06	5.10455e+06	1.11129	0.000917354	7.30956	2.86978	up
pme2563	C8H14N2O5S	γ-Glu-Cys	Amino acids and derivatives	Amino acids and derivatives	636-58-8	109817	123025	143501	1.35379e+06	1.5692e+06	1.47666e+06	1.1116	0.00174611	11.6905	3.54726	up
pme2746	C27H33N9O15P2	Riboflavin 5'-Adenosine Diphosphate	Nucleotides and derivatives	Nucleotides and derivatives	146-14-5	6.04999e+06	6.69005e+06	7.09728e+06	2.06314e+06	2.16077e+06	2.2038e+06	1.10999	0.00404642	0.324021	-1.62584	down
pme1119	C10H12N4O5	Inosine	Nucleotides and derivatives	Nucleotides and derivatives	58-63-9	51711.8	51917	96096	209503	211258	191054	1.04886	0.00475057	3.06329	1.61508	up
Lmhp008801	C23H42NO7P	LysoPE 18:3*	Lipids	LPE	-	1.15969e+06	1.04384e+06	1.09976e+06	7.31759e+06	7.01338e+06	6.06619e+06	1.11164	0.0041034	6.1748	2.62639	up
pmp000579	C22H22O11	Diosmetin-7-O-galactoside*	Flavonoids	Flavones	-	172007	189411	105699	1.96778e+06	1.8728e+06	1.80288e+06	1.10316	5.92646e-05	12.0814	3.59472	up
Lmhp008589	C23H42NO7P	LysoPE 18:3(2n isomer)*	Lipids	LPE	-	1.09577e+06	1.16821e+06	1.18806e+06	8.1743e+06	6.82795e+06	6.32696e+06	1.1102	0.00832965	6.17873	2.62731	up
mws4175	C6H8O6	D-Glucurono-6,3-lactone	Others	Saccharides	32449-92-6	295951	348609	397314	122058	115346	122064	1.09959	0.0157182	0.345021	-1.53524	down
Lmsp004670	C27H30O15	Kaempferol-3-O-glucoside-7-O-rhamnoside*	Flavonoids	Flavonols	2392-95-2	50000.5	44098.8	91534.9	501464	531723	334383	1.07718	0.0187154	7.36701	2.88108	up
pmb0962	C10H22N2O4	L-Lysine-Butanoic Acid	Amino acids and derivatives	Amino acids and derivatives	80407-71-2	3.62347e+06	2.92764e+06	3.14249e+06	86328.9	79791.4	62235.2	1.11237	0.00418626	0.0235573	-5.40768	down
HX1348	C5H8O4	2-hydroxymethyl-D-ribono-γ-lactone	Others	Others	-	5.71357e+06	5.75059e+06	5.70426e+06	263897	233406	239018	1.11416	6.75626e-09	0.0428881	-4.54328	down
mws0875	C5H10N2O3S	L-Cysteinyl-L-glycine	Amino acids and derivatives	Amino acids and derivatives	19246-18-5	2.0415e+06	1.84e+06	2.47832e+06	1.40076e+07	1.09511e+07	1.24693e+07	1.10548	0.00543676	5.88505	2.55705	up
pme3400	C22H22O10	Biochanin A-7-O-glucoside (Sissotrin)	Flavonoids	Isoflavones	5928-26-7	7354.61	17805.7	10120.7	233205	210688	181113	1.09655	0.00441025	17.7151	4.14691	up
Lhhp102402	C40H62O13	6-O-Acetyl-3-O-(4-O-malonyl)-xylosylcycloastragenol	Terpenoids	Triterpene Saponin	-	9	9	9	91316.7	35248.4	43982.9	1.11202	0.0824491	6316.59	12.6249	up
MWStz070	C9H11NO3	N-(2-Hydroxy-4-methoxyphenyl)acetamide	Alkaloids	Other alkaloids	58469-06-0	1.61227e+06	1.74841e+06	1.88512e+06	805245	716975	768463	1.1043	0.00333491	0.436669	-1.19539	down
Lmqn000351	C12H22O10	Rutinose	Others	Saccharides	90-74-4	219301	110893	138722	511291	497420	529626	1.0586	0.00514635	3.28062	1.71397	up
mws1409	C15H22N2O18P2	Uridine-5'-diphosphoglucuronic acid	Nucleotides and derivatives	Nucleotides and derivatives	-	1.03508e+06	1.11419e+06	1.09943e+06	56182.5	98432.2	81218.4	1.10578	4.90068e-05	0.0725932	-3.78402	down
mws0913	C21H20O11	Kaempferol-3-O-galactoside (Trifolin)*	Flavonoids	Flavonols	23627-87-4	85103.9	126918	131286	1.2905e+06	1.24987e+06	1.31312e+06	1.10728	1.72309e-06	11.2246	3.48859	up
pmb3012	C22H22O11	Chrysoeriol-7-O-glucoside	Flavonoids	Flavones	19993-32-9	35637.1	64471.7	105225	597725	695433	656276	1.07601	0.000150681	9.49398	3.24701	up
Sakn004146	C29H36O16	Chiritoside B	Phenolic acids	Phenolic acids	-	50742.5	37711.1	41141.5	253375	143208	269955	1.07481	0.0448094	5.14323	2.36268	up
Hmcn000773	C21H32O14	6'-O-Glucosylaucubin	Terpenoids	Sesquiterpenoids	-	362196	326841	498888	21827.7	29247.1	28521.4	1.10699	0.019401	0.0670043	-3.8996	down
pme0124	C7H12N2O3	L-Glycyl-L-proline	Amino acids and derivatives	Amino acids and derivatives	704-15-4	386692	304815	385268	1.11455e+06	1.09948e+06	1.05575e+06	1.10286	7.27422e-05	3.03663	1.60247	up
Hmhp001812	C11H15N5O4	2'-O-Methyladenosine	Nucleotides and derivatives	Nucleotides and derivatives	2140-79-6	1.42523e+06	1.42386e+06	1.44473e+06	688842	672810	662617	1.1139	2.38976e-07	0.471438	-1.08486	down
Lmmn004625	C21H22O11	Dihydrokaempferol-7-O-glucoside	Flavonoids	Flavanonols	-	3.00315e+06	2.54259e+06	2.38386e+06	293604	343898	341749	1.11073	0.00604944	0.123493	-3.0175	down
Lmwp003442	C21H20O11	Amoenin	Flavonoids	Flavonols	-	2.2978e+06	1.90989e+06	2.27037e+06	1.54668e+07	1.96648e+07	1.85264e+07	1.11003	0.00589775	8.28302	3.05016	up
pme0010	C3H7NO3	L-Serine	Amino acids and derivatives	Amino acids and derivatives	56-45-1	64029	85857.3	84435.3	16212.5	15110.1	9287.53	1.08724	0.00740165	0.17331	-2.52858	down
Wmhp000012	C17H26O10	Ajugoside	Terpenoids	Monoterpenoids	52916-96-8	1.12604e+06	1.16001e+06	1.14804e+06	3.26295e+06	3.84421e+06	3.61532e+06	1.11045	0.00469092	3.12237	1.64264	up
pme1987	C3H7NO2	L-Alanine	Amino acids and derivatives	Amino acids and derivatives	56-41-7	152767	130613	127766	10106	8885.43	10025.4	1.11296	0.00375563	0.0705755	-3.82469	down
pme2527	C5H12N2O2	L-Ornithine	Amino acids and derivatives	Amino acids and derivatives	70-26-8	8.77861e+06	9.55708e+06	8.96775e+06	174996	212510	201445	1.11385	0.000675414	0.0215706	-5.53479	down
HX1366	C9H6O2	coumarin(ISO1)	Lignans and Coumarins	Coumarins	-	3.2118e+06	3.2152e+06	3.161e+06	586107	327265	613991	1.08936	0.000803912	0.159299	-2.65019	down
Lmsp003655	C26H32O11	Dehydrodiconiferyl alcohol-gamma'-O-glucoside	Phenolic acids	Phenolic acids	-	332926	124821	236584	5286.94	15421.4	3241.83	1.06488	0.0648363	0.0344939	-4.85752	down
Lmhp008885	C20H42NO7P	LysoPE 15:0(2n isomer)	Lipids	LPE	-	140312	103986	108160	660660	645977	694576	1.10763	1.16331e-05	5.67788	2.50535	up
ML10181668	C6H11NO2	Cycloleucine	Amino acids and derivatives	Amino acids and derivatives	52-52-8	2.82581e+06	2.85012e+06	2.76086e+06	82107	116718	109294	1.11209	1.10027e-05	0.0365209	-4.77513	down
Lmbp001216	C7H15NO2S	L-Dihomomethionine	Amino acids and derivatives	Amino acids and derivatives	34022-36-1	157605	194491	189917	22087	31783.1	12518.7	1.07913	0.00142018	0.122486	-3.02932	down
Lhmp122216	C15H10O4	nordalbergin	Lignans and Coumarins	Coumarins	482-82-6	118677	110880	139489	553451	488491	515069	1.10804	0.00048462	4.21901	2.0769	up
pmn001669	C12H14O5	Methyl sinapate	Phenolic acids	Phenolic acids	20733-94-2	116440	126451	109295	6361.05	6529.94	5428.64	1.11313	0.00191141	0.0520169	-4.26488	down
Hmln002149	C29H36O15	Acteoside; Verbascoside	Phenolic acids	Phenolic acids	61276-17-3	28442.4	38017.8	39107.6	81271.2	66018.3	110603	1.03076	0.052585	2.44291	1.2886	up
MWS3020	C7H16N2O	N-Acetylcadaverine	Alkaloids	Other alkaloids	32343-73-0	145496	107674	96394	400039	399299	387298	1.09285	0.00154363	3.39461	1.76325	up
MWS2984	C4H4N6O	8-Azaguanine	Nucleotides and derivatives	Nucleotides and derivatives	134-58-7	2.35213e+06	2.72442e+06	2.7989e+06	6.20582e+06	7.2569e+06	6.81125e+06	1.10236	0.00161274	2.57432	1.36419	up
Zmzn000078	C3H7O6P	Dihydroxyacetone phosphate	Others	Saccharides	57-04-5	977677	804836	858773	76897.2	86693.5	53864.4	1.10627	0.00304386	0.0823293	-3.60245	down
MWStz201	C14H12N2O2	β-Carboline-1-propanoic acid	Alkaloids	Plumerane	89915-39-9	348975	448277	284458	869451	908258	746419	1.05714	0.0021376	2.33346	1.22247	up
mws0154	C7H10O5	Shikimic acid	Organic acids	Organic acids	138-59-0	307686	268160	276838	147922	101493	132995	1.06926	0.00107663	0.448476	-1.1569	down
Lmgn000224	C5H6O5	2-Methyl-3-oxosuccinic acid	Organic acids	Organic acids	-	394704	400792	399916	59836.2	40512.9	50156.9	1.10801	6.14627e-05	0.125903	-2.98961	down
mws1200	C10H10O3	Trans-4-Hydroxycinnamic Acid Methyl Ester	Phenolic acids	Phenolic acids	19367-38-5	296637	314737	315739	96286.9	100642	93527	1.11302	0.000281702	0.313291	-1.67443	down
mws1454	C23H26O11	Persicoside	Flavonoids	Flavanones	28978-03-2	10705.7	7897.88	5718.73	116648	117834	80341.2	1.09851	0.0147766	12.9438	3.69419	up
Hmmn002544	C16H20O9	Ferulic acid-4-O-glucoside	Phenolic acids	Phenolic acids	117405-51-3	260719	269713	236988	976245	882225	755363	1.10414	0.00937685	3.406	1.76808	up
pme0490	C6H5NO2	Nicotinic acid (Vitamin B3)	Others	Vitamin	59-67-6	4.29821e+06	4.86023e+06	4.38953e+06	1.89227e+07	1.56753e+07	1.72376e+07	1.10915	0.00424565	3.82608	1.93587	up
Lmcn002982	C9H10O5	Methyl 3-O-Methyl Gallate	Phenolic acids	Phenolic acids	3934-86-9	99946.5	95372.1	115229	39208.5	36023.1	35320	1.10578	0.00633513	0.35599	-1.49009	down
Zmxn110201	C14H20O9	2,6-Dimethoxy-4-hydroxyphenol-1-O-ß-D-glucopyranoside	Others	Others	-	1.62837e+06	1.6763e+06	1.47644e+06	444038	538898	432724	1.10513	0.000390872	0.296095	-1.75587	down
pmb0880	C23H48NO7P	LysoPE 18:0(2n isomer)	Lipids	LPE	-	11265.6	8096.27	9680.99	335307	232592	349920	1.10956	0.0151291	31.6022	4.98195	up
pme1730	C4H6O4	D-Erythronolactone	Organic acids	Organic acids	15667-21-7	390843	309712	320812	1.25529e+06	1.32347e+06	1.45669e+06	1.10608	0.000979111	3.95103	1.98223	up
Zaxn005652	C20H28O3	Pisiferic acid	Terpenoids	Ditepenoids	67494-15-9	868444	917691	914610	1.99136e+06	1.99944e+06	1.58446e+06	1.08862	0.0187235	2.06434	1.04568	up
Zaxn005611	C21H32O2	Methyl abieta	Terpenoids	Ditepenoids	-	868444	917691	914610	1.99136e+06	1.99944e+06	1.58446e+06	1.08862	0.0187235	2.06434	1.04568	up
mws0024	C7H6O5	Gallic acid	Phenolic acids	Phenolic acids	149-91-7	295897	351159	298617	1.03998e+06	1.25914e+06	1.10898e+06	1.10626	0.00379382	3.60388	1.84955	up
MWSHY0172	C11H10O3	7-Methoxy-4-Methylcoumarin	Lignans and Coumarins	Coumarins	2555-28-4	9	9	9	573253	529264	497028	1.11445	0.00171233	59242.4	15.8543	up
Zmpn000199	C6H10O8	D-Galactaric acid	Others	Saccharides	526-99-8	1.52686e+07	1.58236e+07	1.5639e+07	4.65501e+07	4.15846e+07	4.41991e+07	1.11209	0.00225959	2.8318	1.50172	up
MWS3136	C8H8O4	4-Methoxysalicylic Acid	Phenolic acids	Phenolic acids	2237-36-7	52073.2	40142.5	42166.7	392202	402845	385177	1.11134	1.94194e-06	8.78257	3.13464	up
pme1184	C10H13N5O4	2'-Deoxyguanosine	Nucleotides and derivatives	Nucleotides and derivatives	961-07-9	646386	625675	665147	7.48736e+06	6.37006e+06	7.57692e+06	1.11312	0.00352592	11.0645	3.46787	up
mws4134	C20H32N6O12S2	Oxiglutatione	Amino acids and derivatives	Amino acids and derivatives	27025-41-8	8.95226e+06	8.28492e+06	7.19171e+06	2.16484e+07	2.65693e+07	1.80993e+07	1.07901	0.0254767	2.71469	1.44079	up
pmp001259	C28H47NO8	5,8,11,14-Pentadecanoamide	Lipids	Free fatty acids	-	8.45215e+06	9.28798e+06	8.57407e+06	3.42806e+06	3.00031e+06	2.90198e+06	1.10733	0.000177513	0.354575	-1.49584	down
pme1712	C11H20N2O6	L-Saccharopine	Amino acids and derivatives	Amino acids and derivatives	997-68-2	31298.9	73849.8	48280.3	159922	134918	162423	1.01932	0.00374522	2.98028	1.57545	up
pmb0881	C23H44NO7P	LysoPE 18:2*	Lipids	LPE	-	191732	218994	173449	4.97793e+06	3.90383e+06	5.23241e+06	1.11174	0.0079994	24.1609	4.5946	up
Hmcn004128	C16H20O8	P-Methoyxcinnamate glucoside	Phenolic acids	Phenolic acids	-	476599	485400	508444	34681.7	50913.7	51502.1	1.10779	1.85065e-05	0.0932355	-3.42298	down
Zaln004082	C16H16O8	3-O-caffeoylshikimic acid*	Phenolic acids	Phenolic acids	-	2.16624e+06	2.28578e+06	2.29569e+06	125546	148503	134093	1.11369	0.000283796	0.060486	-4.04726	down
mws1195	C10H10O3	p-Coumaric acid methyl ester	Phenolic acids	Phenolic acids	3943-97-3	377138	432571	375390	207738	132603	186781	1.05277	0.00189544	0.444791	-1.1688	down
Lmhn004976	C16H12O6	Aracarpene 2*	Flavonoids	Isoflavones	-	5712.47	4194.1	6180.58	76348.6	88943.3	83745.4	1.10966	0.00175508	15.4805	3.95238	up
pme3184	C10H14N5O6P	2'-Deoxyadenosine-5'-monophosphate	Nucleotides and derivatives	Nucleotides and derivatives	653-63-4	1.39377e+06	1.31247e+06	1.1976e+06	5.08866e+06	4.42637e+06	5.12146e+06	1.10915	0.00252971	3.74926	1.90661	up
pme1137	C6H5NO3	6-Hydroxynicotinic acid	Alkaloids	Pyridine alkaloids	5006-66-6	198478	187667	406485	1.08287e+06	667127	1.02378e+06	1.0157	0.0195491	3.49946	1.80713	up
mws0972	C6H12O3	6-Hydroxyhexanoic acid	Organic acids	Organic acids	1191-25-9	1.24232e+06	1.40173e+06	1.42682e+06	154603	201008	134982	1.10687	0.000935457	0.120513	-3.05274	down
Cmdn003997	C25H38O17	6'-O-α-D-galactosylbarlerin*	Terpenoids	Monoterpenoids	927691-89-2	173615	135880	159117	1.76153e+06	1.43248e+06	1.62469e+06	1.1108	0.00390936	10.2829	3.36218	up
Zmyn000108	C6H10O8	D-Saccharic acid	Others	Saccharides	87-73-0	1.3724e+07	1.57704e+07	1.4256e+07	4.84475e+07	4.16995e+07	4.4729e+07	1.10832	0.0020655	3.08285	1.62427	up
Wagp004812	C24H26O11	5-Hydroxy-6,7,4'-Trimethoxyflavone 5-O-glucoside	Flavonoids	Flavones	-	172123	140006	213234	2.11689e+06	2.16198e+06	2.39815e+06	1.10884	0.00107522	12.7094	3.66782	up
MWS3270	C7H5NO4	Quinolinic Acid	Alkaloids	Pyridine alkaloids	89-00-9	104355	93954.3	83091.6	778227	828467	889070	1.11178	0.00136115	8.86908	3.14879	up
pme2566	C8H14N2O5	5-L-Glutamyl-L-amino acid	Amino acids and derivatives	Amino acids and derivatives	5875-41-2	982453	1.19521e+06	1.00806e+06	397116	443971	638244	1.03539	0.00480236	0.464362	-1.10668	down
mws0677	C12H14N2O2	N-Acetyl-5-hydroxytryptamine	Alkaloids	Plumerane	1210-83-9	914106	947366	1.0953e+06	145756	159867	209360	1.10393	0.00210657	0.174171	-2.52143	down
MWSmce118	C5H6N2O2	Imidazole-4-Acetic Acid*	Alkaloids	Other alkaloids	645-65-8	403681	217975	272097	2.31019e+06	2.16674e+06	1.19724e+06	1.06721	0.0419544	6.3487	2.66646	up
Lmtn004399	C16H26O7	Jasminoside E	Terpenoids	Monoterpenoids	-	67026.4	70665.9	70122.5	172517	169270	184975	1.11195	0.00125063	2.53476	1.34185	up
pmb0492	C34H37N3O6	N',N'',N'''-p-Coumaroyl-cinnamoyl-caffeoyl spermidine	Alkaloids	Other alkaloids	-	6.90564e+06	7.44691e+06	7.96944e+06	2.25456e+06	2.33773e+06	2.30501e+06	1.11153	0.003384	0.308991	-1.69436	down
pme0075	C7H11NO5	N-Acetyl-L-glutamic acid	Amino acids and derivatives	Amino acids and derivatives	1188-37-0	5.10319e+06	4.21205e+06	4.45427e+06	889365	1.01686e+06	965811	1.11025	0.00466293	0.208579	-2.26133	down
Zmzn000079	C4H9O7P	D-Erythrose-4-phosphate	Others	Saccharides	585-18-2	294274	433797	277562	2.86105e+06	2.88912e+06	2.65174e+06	1.10494	3.50421e-05	8.35485	3.06261	up
mws0640	C5H10O3	2-Hydroxy-2-methylbutyric acid	Organic acids	Organic acids	3739-30-8	5150.3	791.007	603.584	90417.5	78825.3	93381	1.05992	0.00113893	40.1265	5.32649	up
Lmmp002080	C11H16N2O	N-(4-Aminobutyl)benzamide	Alkaloids	Other alkaloids	5692-23-9	1.27431e+06	1.58743e+06	1.41014e+06	4.75223e+06	4.7602e+06	4.97663e+06	1.10836	1.19793e-05	3.39173	1.76202	up
pme3007	C9H14N2O12P2	Uridine 5'-diphosphate	Nucleotides and derivatives	Nucleotides and derivatives	27821-45-0	1.46562e+06	1.77307e+06	1.65816e+06	91178.7	89446	81702.6	1.11332	0.00332639	0.0535706	-4.22241	down
Hmsp003093	C9H6O4	3,7-Dihydroxychromen-4-one	Others	Chromone	-	126330	194404	166252	1.41498e+06	1.54952e+06	1.31948e+06	1.10633	0.00140025	8.79693	3.137	up
pme1662	C16H14O5	5,4'-Dihydroxy-7-methoxyflavanone (Sakuranetin)	Flavonoids	Flavanones	2957-21-3	433089	496268	495259	237497	217996	233968	1.10297	0.00440856	0.483963	-1.04703	down
MWS2040	CH4O3S	Methanesulfonic acid	Organic acids	Organic acids	75-75-2	27355.9	32455.1	27071.7	522128	595673	633268	1.1129	0.00336814	20.1544	4.33302	up
Zmgp007333	C17H14O4	7,4'-Di-O-methyldaidzein	Flavonoids	Isoflavones	1157-39-7	2486.59	1778.11	627.291	34595.7	39091.1	45224.2	1.08055	0.00534258	24.3073	4.60332	up
Zmcn004206	C36H36O19	kaempferol-3-caffeoyldiglucoside	Flavonoids	Flavonols	-	34803.3	42462.7	59105.3	2.56692e+06	2.12025e+06	2.18594e+06	1.11054	0.0037472	50.4	5.65535	up
mws0582	C11H19N3O6S	S-(Methyl)glutathione	Amino acids and derivatives	Amino acids and derivatives	2922-56-7	598953	1.10902e+06	1.16148e+06	3.85702e+06	2.61556e+06	3.86506e+06	1.04126	0.0151706	3.60265	1.84906	up
pme2651	C21H28N7O17P3	NADP (Nicotinamide adenine dinucleotide phosphate)	Nucleotides and derivatives	Nucleotides and derivatives	53-59-8	363410	242126	315184	107437	82442.9	153644	1.02417	0.0152605	0.373104	-1.42235	down
pme0295	C6H11NO3	4-Acetamidobutyric acid	Organic acids	Organic acids	3025-96-5	493702	650526	513848	7.2629e+06	7.69413e+06	7.42744e+06	1.11208	5.5944e-05	13.5003	3.75492	up
mws0289	C23H46NO7P	LysoPE 18:1*	Lipids	LPE	89576-29-4	632666	467086	498331	2.43208e+07	2.13217e+07	4.08034e+07	1.1077	0.0429139	54.0935	5.75738	up
pme3233	C16H12O5	Calycosin	Flavonoids	Isoflavones	20575-57-9	15743.6	16999.7	26675.6	492068	474202	513161	1.10861	0.000203108	24.8983	4.63798	up
mws1589	C18H32O16	D-Panose	Others	Saccharides	33401-87-5	3.0764e+06	3.36782e+06	3.52446e+06	4.77634e+07	4.98416e+07	4.76112e+07	1.11392	0.000166275	14.5673	3.86466	up
pmb0639	C33H40O20	Apigenin-8-C-glucoside-7-O-Sophoroside	Flavonoids	Flavones	-	46523.5	59093.7	53677.9	426338	473849	210256	1.07326	0.0593799	6.97098	2.80136	up
pmb0863	C24H46NO7P	LysoPC 16:2(2n isomer)*	Lipids	LPC	-	75035.9	40622.9	44921.9	377074	345334	377655	1.09344	3.28845e-05	6.85052	2.77621	up
pme0137	C7H12N2O4	N-Acetyl-L-Glutamine	Amino acids and derivatives	Amino acids and derivatives	2490-97-3	104407	98235.5	63464.6	377641	519338	470420	1.08826	0.00799848	5.13853	2.36136	up
MWSmce574	C8H10O3	3,5-Dimethoxyphenol	Phenolic acids	Phenolic acids	500-99-2	56296.7	58899.2	59549.4	3130.51	5474.19	2219.26	1.09589	2.50571e-06	0.0619413	-4.01295	down
pmb0864	C19H40NO7P	LysoPE 14:0*	Lipids	LPE	-	61532.8	59051.9	74406.7	522439	737977	623972	1.10794	0.0116383	9.66395	3.27261	up
Hmmn003964	C16H24O9	7-Deoxyloganic acid	Terpenoids	Monoterpenoids	22487-36-1	296444	302516	405741	45635.4	25282	53415.5	1.08516	0.0109714	0.123751	-3.01448	down
Jmwn002494	C15H18O8	(2E)-3-[4-(β-D-glucopyranoside)-phenylacrylic]-acid	Phenolic acids	Phenolic acids	-	269687	259483	359426	2.38013e+06	1.58997e+06	1.71626e+06	1.09789	0.0212096	6.39926	2.6779	up
MWS1771	C10H13NO3	L-Tyrosine methyl ester	Amino acids and derivatives	Amino acids and derivatives	1080-06-4	776977	830476	830728	80074.1	79516	80760.9	1.11425	0.000592101	0.098578	-3.34259	down
pmb2936	C28H32O14	Disinapoyl glucoside	Phenolic acids	Phenolic acids	-	82827.2	76754.5	75639.6	6995.67	6077.02	1525.35	1.05908	2.29208e-05	0.0620609	-4.01017	down
pmb0981	C10H14N5O7P	Adenosine 5'-monophosphate	Nucleotides and derivatives	Nucleotides and derivatives	61-19-8	1.55724e+06	1.76379e+06	1.85253e+06	1.65332e+07	1.39918e+07	1.74268e+07	1.11133	0.00491456	9.26862	3.21236	up
mws0216	C5H9NO3	Trans-4-Hydroxy-L-proline*	Amino acids and derivatives	Amino acids and derivatives	51-35-4	1.06337e+06	864600	1.14794e+06	38531.1	27047.3	22532.2	1.10902	0.00689371	0.0286453	-5.12556	down
MWS04455	C5H9NO3	Cis-L-3-hydroxyproline*	Amino acids and derivatives	Amino acids and derivatives	567-35-1	1.06337e+06	864600	1.14794e+06	38531.1	27047.3	22532.2	1.10902	0.00689371	0.0286453	-5.12556	down
mws1155	C6H14O6	D-Mannitol	Others	Saccharides	69-65-8	90369.2	43132.9	66641.6	354917	571091	480222	1.0786	0.0195617	7.0261	2.81272	up
Lmzn001925	C12H16O5	3,4'-Dihydroxy-3'-methoxybenzenepentanoic acid	Phenolic acids	Phenolic acids	-	297298	282269	274707	46753.2	24167.2	44003.9	1.09135	1.50391e-05	0.134528	-2.89402	down
mws0217	C2H5NO2	L-Glycine	Amino acids and derivatives	Amino acids and derivatives	56-40-6	168652	163199	159911	1.00334e+06	1.22472e+06	1.28811e+06	1.11099	0.00721188	7.15013	2.83797	up
pmd0153	C19H39O7P	LysoPA 16:0	Lipids	Glycerol ester	22002-85-3	149905	321048	247890	719607	798690	825841	1.04554	0.00159378	3.26099	1.70531	up
Zmjp003291	C27H30O15	Vitexin-2''-O-galactoside	Flavonoids	Flavones	-	310508	359973	335628	174773	136330	152974	1.08946	0.000753581	0.461259	-1.11635	down
MWSHY0051	C15H10O6	Kaempferol (3,5,7,4'-Tetrahydroxyflavone)	Flavonoids	Flavonols	520-18-3	27036.7	31157.3	24952.9	126307	122257	109945	1.10846	0.00102849	4.31175	2.10827	up
Lmhp008337	C19H40NO7P	LysoPE 14:0(2n isomer)*	Lipids	LPE	-	47447.1	50489.1	65607.7	793334	696708	738930	1.11079	0.00114341	13.6292	3.76863	up
pme0256	C5H4N4O2	Xanthine	Nucleotides and derivatives	Nucleotides and derivatives	69-89-6	7.94035e+06	8.30262e+06	8.45926e+06	438324	522612	444788	1.11351	0.000270049	0.0569067	-4.13526	down
MWS5209	C5H11NO2	N-Methyl-α-aminoisobutyric acid	Amino acids and derivatives	Amino acids and derivatives	2566-34-9	504077	411428	531658	80312.3	56000.6	71227.5	1.10457	0.00609009	0.143412	-2.80176	down
Zahp012577	C18H33NO	octadecadienoic acid amide	Alkaloids	Other alkaloids	-	137185	158341	155985	428455	470836	412526	1.10755	0.00131627	2.9054	1.53874	up
Lmqn005404	C20H20O12	4-Hydroxybenzoyl-1-O-(6''-O-galloyl)glucoside	Phenolic acids	Phenolic acids	-	195815	201541	179771	2296.69	1426.91	4494.71	1.10157	0.000972219	0.01424	-6.1339	down
mws1290	C30H26O13	Kaempferol-3-O-(6''-p-Coumaroyl)glucoside (Tiliroside)	Flavonoids	Flavonols	20316-62-5	58190.4	87854.7	81666.8	20508	26486	14093.4	1.05675	0.0153301	0.268266	-1.89826	down
MWS1962	C10H16O	cis-Citral	Organic acids	Organic acids	5392-40-5	510828	344839	445844	1.10161e+06	1.02838e+06	952123	1.07252	0.000834303	2.36811	1.24373	up
MWS4471	C6H10N2O4	N-Alpha-Acetyl-L-Asparagine	Amino acids and derivatives	Amino acids and derivatives	4033-40-3	2.68894e+06	3.27506e+06	2.82045e+06	350608	296488	418634	1.10775	0.00359098	0.12132	-3.04311	down
Hmlp002306	C12H16N2	Dimethyltryptamine	Alkaloids	Plumerane	61-50-7	328344	394586	350070	12294.5	19896.5	25449.2	1.10229	0.00246262	0.0537188	-4.21843	down
Hmcn000192	C7H14O7	Sedoheptulose	Others	Saccharides	3019-74-7	6.27465e+06	5.40886e+06	5.525e+06	1.65073e+07	1.58307e+07	1.74215e+07	1.10868	0.000159658	2.89157	1.53185	up
Lmdn000248	C30H52O26	Verbascose	Others	Saccharides	546-62-3	2862.27	3842.22	536.93	2.31543e+06	2.48864e+06	2.64111e+06	1.0989	0.00143531	1028.14	10.0058	up
Zmgp006938	C17H14O6	Irisolidone	Flavonoids	Isoflavones	2345-17-7	5032.78	1484.57	2677.87	33056.7	38659.8	29138.8	1.07045	0.00373224	10.9682	3.45526	up
pme0172	C7H13NO3	N-Isovaleroylglycine	Amino acids and derivatives	Amino acids and derivatives	16284-60-9	59403.1	57265	42333.5	12124.3	7952.11	13172.5	1.08351	0.0108886	0.209111	-2.25766	down
Zmgn002106	C11H13NO3	N-Acetyl-L-phenylalanine	Amino acids and derivatives	Amino acids and derivatives	2018-61-3	884961	814161	882990	5.28892e+06	7.18095e+06	7.05614e+06	1.10868	0.01141	7.56203	2.91877	up
pma0149	C15H16O9	Sinapoyl malate	Phenolic acids	Phenolic acids	92344-58-6	167120	120820	141593	904451	917298	945725	1.10868	1.91221e-06	6.44298	2.68773	up
pme1021	C6H10O6	D-Glucono-1,5-lactone*	Others	Saccharides	90-80-2	167577	144291	159186	516147	504636	542640	1.11069	5.15553e-05	3.31899	1.73074	up
Zmpn000095	C6H15O9P	Sorbitol-6-phosphate	Others	Saccharides	20479-58-7	818640	804568	916852	191409	149885	180009	1.10834	0.00107574	0.205232	-2.28467	down
pmb0856	C23H46NO7P	LysoPE 18:1(2n isomer)*	Lipids	LPE	-	457862	321836	341280	2.19071e+07	2.2875e+07	2.4861e+07	1.1127	0.00141359	62.1271	5.95715	up
Qmzp101840	C19H22O4	Epoxyaurapten	Lignans and Coumarins	Coumarins	-	5398.2	19786.2	20823.5	300920	284806	299554	1.07241	2.6101e-06	19.2419	4.26618	up
pme2125	C18H32O16	Raffinose	Others	Saccharides	512-69-6	3.07983e+06	2.44388e+06	2.87785e+06	4.66206e+07	4.39909e+07	3.97991e+07	1.11237	0.0022044	15.5222	3.95626	up
mws0572	C5H7N3O	5-Methylcytosine	Nucleotides and derivatives	Nucleotides and derivatives	554-01-8	169644	165934	141891	2.0986e+06	2.27565e+06	2.29551e+06	1.11324	0.000752587	13.969	3.80416	up
pme2117	C10H15N5O10P2	Adenosine 5'-diphosphate	Nucleotides and derivatives	Nucleotides and derivatives	58-64-0	2.90448e+07	2.95841e+07	2.74079e+07	5.62873e+06	5.20063e+06	4.43865e+06	1.11046	6.03159e-05	0.177459	-2.49444	down
MWSmce706	C5H8N2O2	Cyclo(Ala-Gly)	Amino acids and derivatives	Amino acids and derivatives	4526-77-6	1.46914e+06	918420	1.62973e+06	5.94076e+06	5.38883e+06	5.63464e+06	1.08249	0.000149534	4.22281	2.0782	up
Lmsn001014	C13H16O10	1-O-Galloyl-β-D-glucose*	Phenolic acids	Phenolic acids	58511-73-2	374209	411289	432617	1.02811e+06	1.10673e+06	985943	1.10716	0.000646513	2.56198	1.35726	up
Zmgp006231	C16H10O5	pseudobaptigenin	Flavonoids	Isoflavones	90-29-9	5158.05	3888.99	10426.8	424513	390234	418557	1.10369	0.000463177	63.3312	5.98485	up
Cmsp003083	C26H32O11	Dehydrodiconiferyl alcohol-4-O-glucoside	Lignans and Coumarins	Lignans	107870-88-2	148432	312588	296056	10366.6	18847.4	4014.62	1.06339	0.042894	0.0438908	-4.50994	down
Lhmp122202	C16H12O5	stevenin	Lignans and Coumarins	Coumarins	36286-69-8	9618.5	20284.6	21435	852993	448744	393926	1.09267	0.0631115	33.0293	5.04568	up
pmn001686	C16H32O4	10,16-Dihydroxypalmitic acid	Lipids	Free fatty acids	3233-90-7	14345.7	23522.5	19459.7	83119.2	49785.5	83751.7	1.05556	0.0358829	3.77924	1.9181	up
MWSslk042	C6H7NO2	N-Ethylmaleimide (NEM)	Amino acids and derivatives	Amino acids and derivatives	128-53-0	104510	113530	125873	62891.5	31007.1	47432.7	1.01322	0.00561025	0.410951	-1.28296	down
pmb3075	C16H16O7	3-O-p-Coumaroylshikimic acid	Phenolic acids	Phenolic acids	-	145157	164865	152410	7693.21	7897.39	8377.72	1.11392	0.00152897	0.051831	-4.27004	down
HX1363	C10H8O4	isoscopoletin	Lignans and Coumarins	Coumarins	-	8.28281e+06	9.22575e+06	7.91983e+06	1.36239e+06	1.35627e+06	1.39037e+06	1.11298	0.00296833	0.161592	-2.62957	down
Zmpn002440	C15H12O6	3,4,2',4',6'-Pentahydroxychalcone	Flavonoids	Chalcones	73692-51-0	9	9	9	110162	125016	124930	1.11443	0.00168759	13337.3	13.7032	up
MWSslk181	C21H22O9	Isoliquiritin*	Flavonoids	Chalcones	5041-81-6	39271.3	65582.6	50376.9	717725	633836	847947	1.10565	0.00754706	14.1693	3.82469	up
mws0884	C10H12N5O6P	Cyclic 3',5'-Adenylic acid	Nucleotides and derivatives	Nucleotides and derivatives	60-92-4	942210	941903	786802	24700.2	26018.6	25533.7	1.11377	0.00355977	0.0285492	-5.1304	down
mws0057	C21H22O11	Eriodictyol-7-O-glucoside	Flavonoids	Flavanones	38965-51-4	42566.5	33511.5	21636	2.5759e+06	2.50494e+06	2.6261e+06	1.11	0.000128992	78.8724	6.30145	up
mws0236	C2H7NO3S	2-Aminoethanesulfonic acid	Organic acids	Organic acids	107-35-7	42948.9	52802	38323.4	204926	232755	257567	1.10405	0.00403276	5.18555	2.3745	up
mws0919	C21H20O10	Kaempferol-3-O-rhamnoside (Afzelin)(Kaempferin)	Flavonoids	Flavonols	482-39-3	32746.3	33673.8	37515.4	154610	132254	177098	1.10568	0.0106868	4.46394	2.15832	up
pmp000087	C13H16O6	2-Feruloyl-sn-glycerol*	Phenolic acids	Phenolic acids	-	9	9	9	223109	232907	169412	1.11426	0.00884386	23164	14.4996	up
MWS3149	C8H8O3	3-Methoxybenzoic acid	Phenolic acids	Phenolic acids	586-38-9	915388	976024	978214	8.01261e+06	7.91794e+06	8.16266e+06	1.11422	3.05962e-05	8.39594	3.06969	up
pmn001690	C16H24O7	3-Hydroxy-4-isopropylbenzylalcohol-3-O-glucoside	Phenolic acids	Phenolic acids	-	39273.4	43462.5	38332.5	640659	422587	542579	1.10913	0.0158015	13.2638	3.72942	up
pmb2970	C28H34O16	Hesperetin-5,7-di-O-glucoside	Flavonoids	Flavanones	-	31278.5	24987.3	15018.8	160151	146146	203739	1.08421	0.00968774	7.15494	2.83894	up
MWS0155	C14H18N5O11P	Adenylocuccinic Acid	Organic acids	Organic acids	19046-78-7	66392.5	59771	108044	842916	1.53819e+06	1.39937e+06	1.09525	0.0302739	16.1416	4.01271	up
pmp000383	C21H22O9	Liquiritigenin-4'-O-Glucoside (Liquiritin)*	Flavonoids	Flavanones	551-15-5	71240.6	42325.2	64359.3	678900	548627	869263	1.09889	0.0197882	11.7847	3.55884	up
MWSmce230	C8H8O5	Methyl gallate	Phenolic acids	Phenolic acids	99-24-1	180200	199312	230201	99714.5	69329	92597.3	1.0649	0.00456836	0.429121	-1.22054	down
pmp001310	C27H30O17	6-Hydroxykaempferol-3,6-O-Diglucoside	Flavonoids	Flavonols	-	632894	933265	664890	261201	279405	202031	1.07085	0.0290828	0.332865	-1.58699	down
pmp000415	C22H22O10	3'-Methoxydaidzin	Flavonoids	Isoflavones	200127-80-6	11180.6	7286.57	2967.87	263252	250312	368081	1.09007	0.016185	41.131	5.36215	up
MWSHY0039	C21H20O9	Daidzein-7-O-glucoside(Daidzin)	Flavonoids	Isoflavones	552-66-9	148604	186777	95021.3	846239	626530	855495	1.07887	0.00775756	5.4095	2.43549	up
Hmlp005443	C15H10O4	6,7-Dihydroxyflavone	Flavonoids	Flavones	38183-04-9	39246.7	16199.1	12722.2	152032	164694	183528	1.05881	0.00032673	7.33854	2.87549	up
MWSHY0061	C27H30O15	Kaempferol-3-O-neohesperidoside*	Flavonoids	Flavonols	32602-81-6	68438.8	35687.6	47306.4	549291	501341	385650	1.09461	0.0103696	9.48461	3.24559	up
pme0151	C4H6N2O2	5,6-Dihydrouracil	Nucleotides and derivatives	Nucleotides and derivatives	504-07-4	21326.3	10807.3	40886.9	274621	274680	260009	1.06645	0.00011503	11.0833	3.47032	up
MWS4285	C3H6O3	L-Lactic Acid	Organic acids	Organic acids	79-33-4	9094.35	12160.4	2117.61	388330	392024	367227	1.07832	8.20383e-05	49.0999	5.61765	up
Cmzn005999	C21H22O11	Dunalianoside B	Phenolic acids	Phenolic acids	-	1.88246e+06	1.52528e+06	1.81689e+06	201300	180303	256705	1.10708	0.00382026	0.122173	-3.033	down
MWSHY0059	C22H22O10	3'-Methoxypuerarin	Flavonoids	Isoflavones	117047-07-1	752520	871017	901457	256913	333004	336137	1.09137	0.00156806	0.366755	-1.44711	down
mws0027	C9H10O5	Syringic acid	Phenolic acids	Phenolic acids	530-57-4	16345.1	5540.14	8734.3	94920.6	77444.1	92776.3	1.07165	0.000824217	8.65921	3.11424	up
pme1654	C12H18O3	Jasmonic acid	Organic acids	Organic acids	77026-92-7	251439	261109	274120	67914.9	68408	49060.6	1.10143	2.59164e-05	0.235657	-2.08524	down
mws0444	C7H7NO3	3-Aminosalicylic acid	Phenolic acids	Phenolic acids	570-23-0	257502	215300	218346	110799	120352	102553	1.09237	0.00664332	0.482826	-1.05043	down
pmc0066	C10H13N4O7P	2'-Deoxyinosine-5'-monophosphate	Nucleotides and derivatives	Nucleotides and derivatives	3393-18-8	510847	473545	433611	3.50728e+06	3.77493e+06	4.11228e+06	1.11226	0.00241824	8.0356	3.0064	up
pmp000568	C17H16O6	Melilotocarpan D	Phenolic acids	Phenolic acids	83013-81-4	53555.7	32738	43660.6	12759.9	19027.1	21192.9	1.01013	0.0356868	0.407681	-1.29449	down
mws0255	C4H5N3O	Cytosine	Nucleotides and derivatives	Nucleotides and derivatives	71-30-7	793840	788969	769779	1.72397e+06	1.65665e+06	1.87338e+06	1.10967	0.00396166	2.23328	1.15917	up
MWSmce668	C10H16N5O13P3	ATP; Adenosine 5'-Triphosphate	Nucleotides and derivatives	Nucleotides and derivatives	56-65-5	1.45762e+07	1.46221e+07	1.39589e+07	120405	119400	101179	1.11415	0.000221881	0.00790099	-6.98375	down
pmb0530	C21H27N7O14P2	Nicotinic acid adenine dinucleotide	Nucleotides and derivatives	Nucleotides and derivatives	53-84-9	8.74737e+07	7.10091e+07	7.5e+07	3.62309e+07	4.12084e+07	3.24836e+07	1.08233	0.00526229	0.470797	-1.08682	down
MWSslk135	C10H8O4	7,8-Dihydroxy-4-methylcoumarin	Lignans and Coumarins	Coumarins	2107-77-9	351237	388423	724785	1.65592e+06	2.26792e+06	2.18644e+06	1.0563	0.00446348	4.17242	2.06089	up
pmp001288	C28H32O14	Acacetin-7-O-rutinoside (Linarin)	Flavonoids	Flavones	480-36-4	7642.33	1653.87	3152.94	514667	351234	274508	1.09147	0.0336213	91.6055	6.51736	up
Lmtp001399	C14H17NO7	5,6-Dihydroxyindole-5-O-β-glucoside	Alkaloids	Plumerane	-	4526.55	31212.5	16703.2	159984	160844	124829	1.00604	0.0015099	8.49805	3.08713	up
mws0182	C8H8O3	4-Hydroxyphenylacetic acid*	Phenolic acids	Phenolic acids	156-38-7	111584	88630.5	107770	248603	290250	557268	1.02531	0.112201	3.55901	1.83148	up
MWS4301	C8H8O3	3-hydroxyphenylacetic acid*	Phenolic acids	Phenolic acids	621-37-4	111584	88630.5	107770	248603	290250	557268	1.02531	0.112201	3.55901	1.83148	up
MWS5235	C18H36O3	12-Hydroxyoctadecanoic acid	Lipids	Free fatty acids	106-14-9	80020.2	79231	77555.8	222925	212564	192171	1.1098	0.00456019	2.65051	1.40627	up
pme0500	C18H32O16	D-Melezitose	Others	Saccharides	597-12-6	1.89637e+06	2.66657e+06	2.47862e+06	1.70035e+07	1.57439e+07	1.45765e+07	1.10694	0.00116721	6.72066	2.7486	up
pmp000619	C12H18N2O2	Kuraramine	Alkaloids	Piperidine alkaloids	79659-61-3	1.51163e+07	1.9694e+07	1.26877e+07	5.54092e+07	5.29905e+07	5.54338e+07	1.09206	0.000883963	3.44927	1.78629	up
Hmqn000843	C13H18O8	Tachioside	Phenolic acids	Phenolic acids	109194-60-7	466091	508422	482143	91358.5	98339.4	98987.7	1.11332	0.000676975	0.198184	-2.33509	down
MWS2910	C10H15N3O4	5-Methyl-2'-Deoxycytidine	Nucleotides and derivatives	Nucleotides and derivatives	838-07-3	13410.6	33119.1	21081.9	786579	1.01247e+06	810506	1.10285	0.00679338	38.5962	5.27039	up
HJN102	C34H30O15	3,4,5-Tricaffeoylquinic acid	Phenolic acids	Phenolic acids	86632-03-3	280070	309609	333625	58032.2	57316.7	55331.5	1.1123	0.00371236	0.184858	-2.43551	down
pme0264	C10H14N2O5	Thymidine	Nucleotides and derivatives	Nucleotides and derivatives	50-89-5	165522	126245	100893	313694	263455	263397	1.03576	0.00422793	2.14064	1.09804	up
pmb0883	C23H48NO7P	LysoPE 18:0	Lipids	LPE	69747-55-3	37571.8	11911.9	12888.3	313688	316939	332854	1.07913	2.09002e-05	15.4473	3.94928	up
Lmwp003888	C33H40O21	Kaempferol-3-O-sophoroside-7-O-glucoside	Flavonoids	Flavonols	-	70508.4	51219.9	117941	2.37224e+06	1.9976e+06	1.67273e+06	1.10018	0.0101905	25.2121	4.65604	up
Zmhn001883	C14H18O9	Vanillic acid-4-O-glucoside	Phenolic acids	Phenolic acids	32142-31-7	3815.84	4761.61	7819.98	586332	610159	630464	1.11	0.000401464	111.417	6.79983	up
MWSHY0050	C27H30O15	Kaempferol-3-O-rutinoside(Nicotiflorin)	Flavonoids	Flavonols	17650-84-9	19421.9	34833.8	27817.9	139990	153826	67426.2	1.02422	0.070111	4.40144	2.13797	up
MWSmce526	C6H12N2O3	Daminozide	Alkaloids	Other alkaloids	1596-84-5	45572.4	37679	29911.6	94072.8	102357	109079	1.07955	0.000518805	2.69973	1.43281	up
MWSmce490	C8H8O4	2',4',6'-Trihydroxyacetophenone	Phenolic acids	Phenolic acids	480-66-0	5382.97	38976.8	10493.5	353432	392882	350132	1.0526	6.03933e-05	19.9887	4.32111	up
Zbbp004330	C25H24O14	Texasin-7-O-glucoside-6''-O-malonate	Flavonoids	Isoflavones	-	113295	144391	126009	329596	297364	283179	1.09471	0.000910617	2.37204	1.24613	up
Zbzp004330	C25H24O14	irilinB-7-glucoside-O-malonate	Flavonoids	Isoflavones	-	113295	144391	126009	329596	297364	283179	1.09471	0.000910617	2.37204	1.24613	up
Lmdp004892	C24H22O14	Kaempferol-3-O-(6''-malonyl)galactoside*	Flavonoids	Flavonols	-	170238	144919	132008	1.37142e+06	1.49316e+06	1.25281e+06	1.11083	0.00261102	9.20774	3.20285	up
pmb3079	C8H16NO9P	N-Acetyl-D-glucosamine-1-phosphate	Others	Saccharides	6866-69-9	449744	357075	497169	46311.4	64748	48534.1	1.10439	0.010283	0.122389	-3.03046	down
pmb2654	C19H27NO12	Anthranilate-1-O-Sophoroside	Phenolic acids	Phenolic acids	-	4.42345e+07	56476581	5.05019e+07	4.1421e+06	6.62507e+06	3.44746e+06	1.09816	0.0037009	0.094004	-3.41113	down
pme1841	C5H14N2	Cadaverine	Alkaloids	Other alkaloids	462-94-2	157175	157029	168880	26624.9	28405.9	21330.4	1.10927	6.43843e-05	0.15807	-2.66136	down
mws1593	C24H42O21	D-Maltotetraose	Others	Saccharides	34612-38-9	26890.7	26136.6	30843.3	1.02816e+07	9.6114e+06	8.92437e+06	1.11418	0.00166913	343.593	8.42456	up
pme1419	C6H13NO2S	L-Methionine methyl ester	Amino acids and derivatives	Amino acids and derivatives	10332-17-9	448627	574838	507312	32889.7	37987.8	23750.1	1.10751	0.00527187	0.0618167	-4.01586	down
HJN086	C21H22O11	Eriodictyol-3'-O-glucoside	Flavonoids	Flavanones	-	2.24301e+06	2.25387e+06	2.74751e+06	200268	338840	250350	1.10236	0.00405101	0.108975	-3.19793	down
HJAP006	C23H24O13	Syringetin-7-O-glucoside	Flavonoids	Flavonols	-	9	9	9	408066	402642	335516	1.1144	0.00370859	42452.7	15.3736	up
MWSHY0147	C15H10O4	Daidzein	Flavonoids	Isoflavones	486-66-8	189435	197134	141657	576290	632802	639996	1.0983	9.0438e-05	3.50056	1.80759	up
mws1013	C9H6O4	Esculetin (6,7-Dihydroxycoumarin)	Lignans and Coumarins	Coumarins	305-01-1	281655	84616	117090	1.38558e+06	1.15941e+06	1.18279e+06	1.05656	0.00037897	7.71221	2.94714	up
pmb1754	C5H15NO4P+	O-Phosphocholine	Alkaloids	Other alkaloids	107-73-3	5.04929e+06	1.83752e+06	4.8645e+06	2.52974e+07	1.87732e+07	1.84036e+07	1.03598	0.00769504	5.31635	2.41044	up
Lmjn003562	C32H38O17	3,6'-Diferuloylsucrose	Phenolic acids	Phenolic acids	107172-40-7	4760.28	6360	6525.51	9	9	9	1.11391	0.00906046	0.00153011	-9.35215	down
Lmhp007598	C27H52NO7P	LysoPC 19:2(2n isomer)*	Lipids	LPC	-	104071	216618	107346	9.15728e+06	8.30068e+06	4.78832e+06	1.1011	0.0320727	51.973	5.69969	up
Wmkp002590	C27H30O15	5,7-Dihydroxy-4-methoxyflavone-3-O-xylose-(1-6)-glucose	Flavonoids	Flavones	-	12651.7	14937.5	6030.29	52611	62468.1	63595.9	1.05918	0.000548574	5.31463	2.40997	up
pme2743	C10H11NO3	N-Phenylacetylglycine	Amino acids and derivatives	Amino acids and derivatives	500-98-1	1.01777e+06	924271	667864	243299	278314	336807	1.07112	0.024549	0.328909	-1.60424	down
Qmxp101501	C13H20O4	13-Carboxy-blumenol C	Terpenoids	Sesquiterpenoids	-	516037	466097	444657	38249.4	111631	41405.6	1.05977	0.000228741	0.134067	-2.89897	down
mws1074	C9H6O4	Daphnetin	Lignans and Coumarins	Coumarins	486-35-1	9	9	9	272665	271051	239025	1.11444	0.00175809	28990.4	14.8233	up
MWSslk254	C27H30O15	Kaempferol-3-O-glucorhamnoside*	Flavonoids	Flavonols	40437-72-7	26260.5	58627.4	28980	389448	488375	446416	1.09155	0.00217061	11.6296	3.53973	up
mws1073	C27H30O15	Apigenin-6,8-di-C-glucoside (Vicenin-2)	Flavonoids	Flavones	23666-13-9	19829.6	14086	30023.6	186060	230470	251078	1.09299	0.00643884	10.4413	3.38423	up
MWSmce139	C15H8O5	Coumestrol	Lignans and Coumarins	Coumarins	479-13-0	167631	134786	158245	361932	535830	525758	1.07927	0.0265655	3.09016	1.62768	up
Cmmn012997	C20H30O2	Abietic acid	Terpenoids	Ditepenoids	514-10-3	156063	163945	150651	74556.2	56443.2	60167.5	1.09418	0.000310906	0.406169	-1.29985	down
pme1936	C4H7N3O	Creatinine	Organic acids	Organic acids	60-27-5	208884	188120	233879	423324	514403	483867	1.09056	0.0033911	2.25334	1.17207	up
Hmcp001629	C30H32O19	Kaempferol-3-O-(6''-Malonyl)glucoside-7-O-Glucoside	Flavonoids	Flavonols	-	9022.86	85250.7	73623	1.10146e+06	1.44877e+06	1.70194e+06	1.03154	0.0146303	25.3261	4.66256	up
pme3163	C7H15O10P	D-Sedoheptuiose 7-phosphate	Others	Saccharides	2646-35-7	1.04146e+06	1.00073e+06	1.17832e+06	208261	232648	189510	1.10962	0.00259425	0.195751	-2.35291	down
mws1050	C5H9NO4	O-Acetylserine	Amino acids and derivatives	Amino acids and derivatives	5147-00-2	1.56881e+06	1.77897e+06	1.61834e+06	619201	618833	748031	1.10033	0.000428468	0.399922	-1.32221	down
Hmpp002612	C27H30O16	Luteolin-7-O-gentiobioside	Flavonoids	Flavones	-	137913	112278	86121.3	1.61851e+06	1.83336e+06	2.57999e+06	1.10446	0.0225104	17.9353	4.16473	up
pme0048	C2H7NO2S	2-Aminoethanesulfinic acid	Organic acids	Organic acids	300-84-5	2461.08	4926.17	3608.92	24528.8	33918.7	23310.7	1.08666	0.0162328	7.43515	2.89436	up
pmp000593	C27H30O15	Luteolin-7-O-rutinoside*	Flavonoids	Flavones	3563-98-2	3893.12	14900.8	6376.61	317019	165556	232054	1.08138	0.0338572	28.3915	4.82739	up
pmp000589	C24H22O15	Quercetin-7-O-(6''-malonyl)glucoside	Flavonoids	Flavonols	-	173069	114697	205158	524118	564411	586037	1.07247	0.000501598	3.39721	1.76435	up
pmb2653	C24H42O20	DMelezitose O-rhamnoside	Others	Saccharides	-	300618	283018	370628	2.14604e+06	3.6325e+06	2.91054e+06	1.10078	0.0262201	9.10553	3.18674	up
mws1329	C21H20O12	Quercetin-7-O-glucoside*	Flavonoids	Flavonols	491-50-9	2.61695e+06	2.56637e+06	2.74924e+06	1.20441e+06	1.12387e+06	1.05057e+06	1.10857	3.73282e-05	0.425947	-1.23125	down
Cwjp002681	C42H46O23	Kaempferol-3-O-(2'''-p-Coumaroyl)sophoroside-7-O-Glucoside	Flavonoids	Flavonols	-	9	9	9	27931.2	131094	46710.1	1.10849	0.163205	7619.82	12.8955	up
pme1598	C22H24O11	Hesperetin-5-O-glucoside	Flavonoids	Flavanones	69651-80-5	2.63405e+06	2.77058e+06	2.60245e+06	1.45452e+06	1.26412e+06	905699	1.05201	0.00721934	0.452642	-1.14356	down
pmb2591	C13H14N2O3	N-Acetyl-L-Tryptophan	Amino acids and derivatives	Amino acids and derivatives	1218-34-4	1.05835e+06	1.24573e+06	1.22542e+06	7.07989e+06	6.92927e+06	6.47642e+06	1.11209	0.000366399	5.8041	2.53707	up
pmp000587	C24H22O14	Luteolin-7-O-(6''-malonyl)glucoside	Flavonoids	Flavones	-	9223.42	30513.7	19139.7	5.71199e+06	4.42812e+06	3.66048e+06	1.10481	0.0166355	234.398	7.87282	up
Lmqp002349	C36H42O24	Kaempferol-3-O-(6''''-malonyl)sophorotrioside	Flavonoids	Flavonols	-	9	9	9	110346	70531.6	59573	1.11355	0.0351098	8905.58	13.1205	up
MWSslk066	C8H8O4	3-Hydroxy-4-methoxybenzoic acid; Isovanillic Acid	Phenolic acids	Phenolic acids	645-08-9	42462.8	15508.8	10315.6	299119	395951	439636	1.06958	0.0101129	16.6167	4.05456	up
HJAP064	C25H24O15	Isorhamnetin-3-O-(6''-malonyl)glucoside	Flavonoids	Flavonols	-	55435.6	74528	45738.5	327002	510252	366878	1.09262	0.02323	6.85327	2.77679	up
Lmgp004731	C21H20O10	Genistein-7-O-galactoside	Flavonoids	Isoflavones	-	139356	156682	96686.5	9	9	9	1.11393	0.0180467	6.87504e-05	-13.8283	down
Lmgp003335	C21H20O10	4',5-Dihydroxyisoflavone-7-O-galactoside	Flavonoids	Isoflavones	-	139356	156682	96686.5	9	9	9	1.11393	0.0180467	6.87504e-05	-13.8283	down
MWSHY0063	C21H20O10	Sophoricoside	Flavonoids	Isoflavones	152-95-4	139356	156682	96686.5	9	9	9	1.11393	0.0180467	6.87504e-05	-13.8283	down
pmb0464	C16H27NO14	L-Aspartic acid-O-diglucoside	Amino acids and derivatives	Amino acids and derivatives	-	2.77833e+06	2.62228e+06	2.69242e+06	805495	949107	980527	1.10709	1.84418e-05	0.337961	-1.56507	down

## Sheet: ZW4FvsZW4D
Index	Formula	Compounds	Class I	Class II	CAS	ZW4F-1	ZW4F-2	ZW4F-3	ZW4D-1	ZW4D-2	ZW4D-3	VIP	P-value	Fold_Change	Log2FC	Type
MWS4296	C11H14N2O3	Glycylphenylalanine	Amino acids and derivatives	Amino acids and derivatives	3321-03-7	2.37322e+06	2.34989e+06	2.1736e+06	784772	829532	817985	1.10876	0.00119715	0.352674	-1.50359	down
Lmhp008718	C25H48NO7P	LysoPC 17:2	Lipids	LPC	-	228665	172169	184915	1.04904e+06	981946	888334	1.10281	0.00138357	4.98391	2.31728	up
Hmgp002036	C22H22O12	Nepetin-7-O-glucoside(Nepitrin)	Flavonoids	Flavones	569-90-4	298311	238004	347164	1.23288e+06	1.03242e+06	1.14811e+06	1.09371	0.000902182	3.86361	1.94995	up
pmn001691	C18H32O5	9,12,13-Trihydroxy-10,15-octadecadienoic acid	Lipids	Free fatty acids	-	101214	72527.3	97796.9	1.95229e+06	1.70685e+06	1.85476e+06	1.10783	0.00143598	20.3062	4.34385	up
Zazp002547	C11H12N2O2	cyclo-(Gly-Phe)	Amino acids and derivatives	Amino acids and derivatives	10125-07-2	3.31856e+07	3.27087e+07	3.0415e+07	9.53822e+06	8.54454e+06	8.71443e+06	1.10836	0.000429458	0.278241	-1.84559	down
pmb0876	C21H44NO7P	LysoPE 16:0	Lipids	LPE	53862-35-4	3.66674e+06	4.43177e+06	4.00062e+06	2.106e+07	3.11383e+07	2.50275e+07	1.1007	0.0172959	6.38275	2.67418	up
mws4170	C6H12O6	D-Glucose	Others	Saccharides	50-99-7	1.13541e+07	1.09058e+07	1.14718e+07	3.6844e+06	3.66067e+06	3.46279e+06	1.10984	8.70969e-05	0.320407	-1.64202	down
Zadn009075	C18H32O4	Hydroperoxylinoleic acid	Lipids	Free fatty acids	34444-18-3	26002	33366.8	36003.2	1.25825e+06	1.18538e+06	1.21089e+06	1.10924	0.000253784	38.3185	5.25997	up
mws0470	C4H6O4	Methylmalonic acid*	Organic acids	Organic acids	516-05-2	2.45572e+07	2.44292e+07	2.28722e+07	4.29829e+06	3.81394e+06	4.20463e+06	1.10957	0.000339858	0.171404	-2.54453	down
mws0192	C4H6O4	Succinic acid*	Organic acids	Organic acids	110-15-6	2.45572e+07	2.44292e+07	2.28722e+07	4.29829e+06	3.81394e+06	4.20463e+06	1.10957	0.000339858	0.171404	-2.54453	down
pmf0139	C6H12O6	D-Galactose	Others	Saccharides	59-23-4	1.21509e+07	1.26702e+07	1.14795e+07	4.33367e+06	3.88503e+06	4.10996e+06	1.10746	0.000577225	0.339627	-1.55798	down
pme0122	C8H16N2O3	N6-Acetyl-L-lysine	Amino acids and derivatives	Amino acids and derivatives	692-04-6	2.81872e+07	2.66729e+07	2.73636e+07	7.89012e+07	7.70476e+07	7.84676e+07	1.1103	4.66213e-07	2.85096	1.51145	up
mws0918	C16H12O5	Prunetin (5,4'-Dihydroxy-7-methoxyisoflavone)	Flavonoids	Isoflavones	552-59-0	48783.2	41639.1	41956.3	4.34664e+06	4.00743e+06	4.24667e+06	1.11057	0.000582259	95.1871	6.57269	up
Cmyn001328	C15H16O9	Daphnin*	Lignans and Coumarins	Coumarins	486-55-5	140119	209618	167614	842561	925437	851391	1.09905	4.85067e-05	5.06307	2.34001	up
Lmbn007891	C18H34O4	Hydroxy ricinoleic acid	Lipids	Free fatty acids	-	31770.1	35056.1	34907.5	2.813e+06	2.67943e+06	2.75768e+06	1.11076	0.000201359	81.0951	6.34154	up
Lmhp010908	C27H54NO7P	LysoPC 19:1	Lipids	LPC	-	54510.5	55914.8	154079	1.1123e+06	1.11602e+06	1.2232e+06	1.0764	2.90671e-05	13.049	3.70587	up
MWSmce203	C12H22O11	D-Cellobiose	Others	Saccharides	528-50-7	7.37476e+06	7.62458e+06	7.10638e+06	1.85279e+06	1.77741e+06	1.32355e+06	1.0997	1.49481e-05	0.224093	-2.15783	down
Lmcp000282	C7H15NO3	L-Carnitine	Alkaloids	Other alkaloids	541-15-1	7.78632e+06	7.46431e+06	7.64317e+06	268559	646045	650847	1.08651	3.50909e-06	0.0683788	-3.87031	down
pmp000416	C16H12O5	3'-Methoxydaidzein	Flavonoids	Isoflavones	21913-98-4	12765.3	10255.7	17462.3	1.95586e+06	1.7573e+06	1.8524e+06	1.10866	0.000954356	137.478	7.10306	up
Lmmp003817	C24H22O14	Kaempferol-3-O-(6''-malonyl)glucoside*	Flavonoids	Flavonols	-	253317	231886	261795	1.41211e+06	1.28848e+06	1.17938e+06	1.10764	0.00362243	5.19407	2.37687	up
MWS201437	C10H18N2O5	Leu-Asp	Amino acids and derivatives	Amino acids and derivatives	32949-40-9	8.80826e+06	8.40515e+06	8.58055e+06	872632	916752	1.02111e+06	1.10985	4.01219e-05	0.108959	-3.19814	down
mws1177	C16H12O5	Maackiain	Flavonoids	Isoflavones	2035-15-6	34697.5	38852.4	29085.3	147476	105246	116374	1.08833	0.0159597	3.5962	1.84647	up
MWS80007	C18H32O4	13-Hydroperoxy-9Z,11E-octadecadienoic acid	Lipids	Free fatty acids	23017-93-8	234197	225769	221592	482236	466543	471113	1.10944	3.41546e-06	2.0833	1.05887	up
Lmbn005287	C18H32O4	7S,8S-DiHODE; (9Z,12Z)-(7S,8S)-Dihydroxyoctadeca-9,12-dienoic acid	Lipids	Free fatty acids	143288-65-7	234197	225769	221592	482236	466543	471113	1.10944	3.41546e-06	2.0833	1.05887	up
Zmzp000145	C9H20N2O2	Trimethyllysine	Amino acids and derivatives	Amino acids and derivatives	23284-33-5	1.7914e+07	1.69837e+07	1.97179e+07	5.73987e+07	5.71012e+07	5.86997e+07	1.10763	1.23803e-05	3.17125	1.66505	up
pmb0501	C5H14N4	Agmatine	Alkaloids	Other alkaloids	306-60-5	1.95134e+06	1.90218e+06	1.93283e+06	416429	404313	448173	1.10995	1.84217e-07	0.219294	-2.18906	down
MWSHY0015	C15H12O4	Liquiritigenin	Flavonoids	Flavanones	578-86-9	31454.4	22579	17917.7	384246	381188	380319	1.10342	3.51435e-05	15.9241	3.99314	up
MWS0813	C5H7NO3	5-Oxoproline	Amino acids and derivatives	Amino acids and derivatives	149-87-1	857751	793388	862943	228398	219102	198813	1.108	0.000331047	0.257077	-1.95973	down
Smjp001258	C12H14N2O2	Abrine	Alkaloids	Plumerane	526-31-8	3.19208e+07	3.27349e+07	3.13503e+07	2186.79	2127.2	9	1.05824	0.000157577	4.50284e-05	-14.4388	down
mws0601	C5H5NO2	Pyrrole-2-carboxylic acid	Organic acids	Organic acids	634-97-9	167304	171111	167264	63599.6	66758.1	57933.9	1.10688	5.4792e-05	0.372353	-1.42526	down
mws2125	C3H5O6P	Phosphoenolpyruvate	Organic acids	Organic acids	138-08-9	673165	654286	677864	100249	131664	123252	1.1059	2.57348e-06	0.177112	-2.49727	down
pme1109	C5H5N5O	Guanine	Nucleotides and derivatives	Nucleotides and derivatives	73-40-5	17998951	1.74075e+07	1.79841e+07	5.3543e+06	5.1969e+06	5.72769e+06	1.10941	1.61794e-06	0.304902	-1.71358	down
pmb2260	C23H46NO7P	LysoPC 15:1	Lipids	LPC	-	160027	174202	169828	2.02519e+06	1.96209e+06	2.08467e+06	1.11057	0.000306453	12.0462	3.5905	up
Zmdn004764	C24H30O11	Syringopicroside	Terpenoids	Monoterpenoids	29118-80-7	186624	180129	147572	83340.2	49836.1	70639.7	1.04618	0.00306742	0.396278	-1.33541	down
Hmhn002787	C21H32O10	(1'R,3R,5R,8'S)-Dihydrophaseic acid-O-β-D-glucoside	Phenolic acids	Phenolic acids	-	221642	193947	195880	2.06279e+06	2.06841e+06	1.95345e+06	1.11	0.000216388	9.95087	3.31482	up
Lmhp001732	C14H18N2O3	L-Prolyl-L-Phenylalanine	Amino acids and derivatives	Amino acids and derivatives	13589-02-1	2.63715e+06	2.62097e+06	2.70829e+06	91269	73111.9	89559.8	1.10995	5.55931e-05	0.0318764	-4.97137	down
MWS201054	C6H11NO4	O-Acetyl-L-homoserine	Amino acids and derivatives	Amino acids and derivatives	250736-84-6	2.57517e+06	2.45607e+06	2.69948e+06	7984.26	8521.9	9273.69	1.11073	0.000747556	0.00333473	-8.22822	down
pmb2406	C25H52NO7P	LysoPC 17:0	Lipids	LPC	50930-23-9	451833	527038	501654	7.27316e+06	7.32372e+06	7.6605e+06	1.1102	0.000204424	15.0334	3.9101	up
pmb0818	C11H11NO3	Methoxyindoleacetic acid	Alkaloids	Plumerane	3471-31-6	3.08743e+07	2.93436e+07	2.70065e+07	7.73131e+06	8.0787e+06	7.38778e+06	1.10814	0.00214669	0.265955	-1.91074	down
Lmhp009129	C23H48NO7P	LysoPC 15:0(2n isomer)*	Lipids	LPC	-	1.1053e+06	1.20147e+06	1.29796e+06	6.73552e+06	8.11341e+06	7.90801e+06	1.10728	0.00398099	6.31309	2.65835	up
MWSHY0048	C15H12O8	Dihydromyricetin (Ampelopsin)	Flavonoids	Flavanonols	27200-12-0	6.6789e+06	6.5923e+06	7.2017e+06	492912	357195	340811	1.10706	0.000456142	0.0581704	-4.10357	down
pma1303	C24H46NO7P	LysoPC 16:2*	Lipids	LPC	-	95703.5	95028.3	98599.8	206818	224029	269169	1.0934	0.0176703	2.41942	1.27466	up
mws0983	C20H39NO2	N-Oleoylethanolamine	Alkaloids	Other alkaloids	111-58-0	64021.3	85770.3	74915.6	179183	152793	181459	1.0794	0.00169389	2.28491	1.19214	up
MWSmce116	C10H13N5O3	5'-Deoxyadenosine*	Nucleotides and derivatives	Nucleotides and derivatives	4754-39-6	880690	980612	881106	8.49762e+07	7.93566e+07	8.67994e+07	1.11069	0.000729237	91.5736	6.51686	up
pmn001689	C18H32O4	9-Hydroxy-12-oxo-15(Z)-octadecenoic acid	Lipids	Free fatty acids	-	48572.7	46777.8	36282.2	1.27829e+06	1.18255e+06	1.23663e+06	1.10915	0.000437273	28.0892	4.81195	up
Zmdn002049	C21H24O11	Epicatechin-4'-O-β-D-glucopyranoside*	Flavonoids	Flavanols	-	440479	425460	453373	211451	196750	213199	1.10705	5.96538e-05	0.471003	-1.08619	down
Lmbn003524	C9H16O3	9-Oxononanoic acid	Organic acids	Organic acids	2553-17-5	85381.4	72126	74329	187388	179386	168752	1.09968	0.000182549	2.30993	1.20785	up
pme0193	C5H10N2O3	L-Glutamine	Amino acids and derivatives	Amino acids and derivatives	56-85-9	1.64372e+07	1.65362e+07	1.72389e+07	695286	679334	728882	1.11076	0.000237012	0.0418922	-4.57718	down
pmn001420	C15H18O9	1-O-Caffeoyl-β-D-glucose*	Phenolic acids	Phenolic acids	14364-08-0	4.54182e+06	4.92622e+06	4.86973e+06	305149	280365	332387	1.11001	0.000604899	0.0640198	-3.96534	down
Lmzn001582	C18H28O9	5'-Glucosyloxyjasmanic acid	Phenolic acids	Phenolic acids	-	4.25315e+07	4.08923e+07	4.03201e+07	4.35149e+06	3.43942e+06	3.8413e+06	1.10898	4.97701e-05	0.0940024	-3.41116	down
Lmhp008833	C24H48NO7P	LysoPC 16:1(2n isomer)*	Lipids	LPC	-	545758	558594	511225	2.94075e+06	2.88739e+06	2.83507e+06	1.11027	1.17538e-05	5.3623	2.42285	up
mws2104	C7H14O6	D-Pinitol	Others	Saccharides	10284-63-6	2.67807e+06	2.86173e+06	2.82829e+06	265893	418514	272633	1.10084	5.97469e-06	0.114368	-3.12825	down
MWS04559g	C9H11NO3	3-Hydroxy-L-phenylalanine	Amino acids and derivatives	Amino acids and derivatives	587-33-7	1.92575e+07	2.31099e+07	2.1614e+07	7.85134e+06	8.05541e+06	8.35152e+06	1.10351	0.00638933	0.379146	-1.39917	down
mws0749	C7H6O3	4-Hydroxybenzoic acid	Phenolic acids	Phenolic acids	99-96-7	4.30206e+06	4.28995e+06	4.5435e+06	6.88773e+07	6.95191e+07	6.00267e+07	1.11012	0.00243515	15.1059	3.91704	up
pmd0132	C24H50NO7P	LysoPC 16:0(2n isomer)	Lipids	LPC	-	175716	173703	159653	1.35157e+06	980412	1.18411e+06	1.10522	0.0111349	6.90686	2.78803	up
MWS5164	C8H18N4O2	N,N'-Dimethylarginine;SDMA*	Amino acids and derivatives	Amino acids and derivatives	30344-00-4	1.59092e+07	1.70648e+07	1.76021e+07	9.28947e+07	8.89024e+07	8.95599e+07	1.11005	4.10331e-05	5.36532	2.42366	up
Hmqn003054	C18H34O5	9,10,11-Trihydroxy-12-octadecenoic acid	Lipids	Free fatty acids	61911-67-9	66845.1	66051.3	73063.9	490926	382838	502573	1.10563	0.00923123	6.68254	2.7404	up
MWS3166	C18H35NO3	N-Palmitoylglycine	Amino acids and derivatives	Amino acids and derivatives	2441-41-0	25484	27912.1	17383.2	115116	118542	118276	1.09353	0.000377802	4.97227	2.31391	up
Lmsn000381	C12H22O11	D-Maltose	Others	Saccharides	69-79-4	6.54641e+06	6.76948e+06	6.96647e+06	1.67717e+06	1.55926e+06	1.61094e+06	1.11008	0.000232839	0.238994	-2.06495	down
MWS4295	C18H36O3	DL-2-hydroxystearic acid*	Lipids	Free fatty acids	629-22-1	370001	399428	400673	9.09588e+06	9.93969e+06	9.55139e+06	1.11061	0.00069821	24.4312	4.61065	up
pmb0686	C24H24O14	Eriodictyol-7-O-(6''-malonyl)glucoside	Flavonoids	Flavanones	-	272289	280412	240401	1.15591e+06	1.10605e+06	1.06446e+06	1.10791	0.00014203	4.19419	2.06839	up
pmb0769	C25H28N2O8	N-(p-Coumaroyl)serotonin Glucoside	Alkaloids	Plumerane	76423-56-8	1.16754e+07	1.17072e+07	1.17728e+07	2.48292e+06	2.36462e+06	2.37801e+06	1.11069	1.14283e-08	0.205531	-2.28257	down
MWSmce588	C16H14O5	Licochalcone B	Flavonoids	Chalcones	58749-23-8	553245	561579	640317	135397	136851	131923	1.10858	0.00369462	0.230279	-2.11855	down
mws5042	C11H14N2O3	L-Glycyl-L-phenylalanine	Amino acids and derivatives	Amino acids and derivatives	721-66-4	579167	541990	503349	168722	171788	131093	1.09781	0.000393091	0.290306	-1.78435	down
Zmyn005252	C17H34O3	3-Hydroxy-palmitic acid methyl ester	Lipids	Free fatty acids	51883-36-4	137374	122670	164812	8.7943e+06	9.09392e+06	1.13543e+07	1.1092	0.00699152	68.8293	6.10495	up
pmb0789	C14H21NO8	Pyridoxine-5'-O-glucoside	Others	Vitamin	-	481861	407446	445954	3.93613e+06	3.7416e+06	3.90218e+06	1.10969	6.73458e-05	8.67239	3.11643	up
pmb0865	C26H48NO7P	LysoPC 18:3(2n isomer)	Lipids	LPC	-	2.83493e+06	2.85844e+06	3.03822e+06	1.08919e+07	1.05549e+07	1.05454e+07	1.11013	6.51819e-06	3.66395	1.8734	up
NK10251888	C8H18N4O2	NG,NG-Dimethyl-L-arginine*	Amino acids and derivatives	Amino acids and derivatives	30315-93-6	15873688	1.59069e+07	1.70709e+07	8.66444e+07	8.1894e+07	8.71616e+07	1.11013	0.000321902	5.23423	2.38798	up
Lmbn000198	C4H6O5	3-Dehydro-L-Threonic Acid	Others	Saccharides	-	3.68343e+06	4.10234e+06	3.84063e+06	1.3517e+06	1.40633e+06	1.22715e+06	1.10588	0.000549914	0.34277	-1.54469	down
pmb0874	C23H44NO7P	LysoPE 18:2(2n isomer)*	Lipids	LPE	-	222724	212440	230180	3.44511e+06	3.65849e+06	3.63044e+06	1.11065	0.000370377	16.1331	4.01195	up
Lmbn005369	C18H32O3	13(S)-HODE;13(S)-Hydroxyoctadeca-9Z,11E-dienoic acid*	Lipids	Free fatty acids	10219-69-9	765365	784340	727132	1.71218e+06	1.66443e+06	1.61883e+06	1.10819	4.03724e-05	2.19403	1.13358	up
mws1015	C15H16O9	Esculin (6,7-Dihydroxycoumarin-6-O-glucoside)*	Lignans and Coumarins	Coumarins	531-75-9	205381	168877	178504	972693	874779	857185	1.10662	0.00119854	4.89299	2.29072	up
Zmyn004676	C18H30O3	17-Hydroxylinolenic acid	Lipids	Free fatty acids	-	158825	159230	166223	372969	368251	349621	1.10886	0.000435713	2.25251	1.17153	up
Zmhn001793	C15H18O9	6-O-Caffeoyl-D-glucose*	Phenolic acids	Phenolic acids	-	4.78969e+06	4.88481e+06	4.75739e+06	324058	344464	313018	1.11065	3.01965e-05	0.0680119	-3.87807	down
mws0214	C6H14O6	D-Sorbitol	Others	Saccharides	50-70-4	86379.6	94334.1	78944	382490	355813	366693	1.10767	4.3469e-05	4.25559	2.08936	up
pme0008	C6H13N3O3	L-Citrulline	Amino acids and derivatives	Amino acids and derivatives	372-75-8	2.11357e+07	2.10527e+07	2.12986e+07	5.09347e+06	5.01257e+06	5.1534e+06	1.11082	1.52203e-07	0.240355	-2.05676	down
pme2244	C11H11NO2	3-Indolepropionic acid	Alkaloids	Plumerane	830-96-6	4.18375e+06	4.05081e+06	3.99945e+06	1.06152e+06	1.06274e+06	1.16322e+06	1.10949	8.80987e-06	0.268717	-1.89584	down
Cmbn007148	C22H22O9	1-O-Feruloyl-3-O-caffeoylglycerol	Phenolic acids	Phenolic acids	-	2.15254e+06	2.12401e+06	2.01108e+06	117814	15409.1	54182.3	1.06079	8.46497e-06	0.0298054	-5.06828	down
pmn001658	C22H34O8	Cinnzeylanine	Terpenoids	Ditepenoids	-	9345.05	6589.5	3271.44	205160	231085	262808	1.09481	0.00497622	36.3977	5.18577	up
mws4163	C24H42O21	Nystose	Others	Saccharides	13133-07-8	23286.8	31972.4	36920.7	2.64857e+07	2.77474e+07	3.07368e+07	1.10993	0.00197888	921.783	9.84828	up
Lmhp011562	C21H36O4	1-α-Linolenoyl-glycerol*	Lipids	Glycerol ester	-	2.74962e+06	2.9176e+06	2.90719e+06	231939	230350	239870	1.11072	0.00041388	0.08189	-3.61017	down
pmb2922	C15H24N2O17P2	Uridine 5'-diphospho-D-glucose	Nucleotides and derivatives	Nucleotides and derivatives	133-89-1	1.30305e+07	1.25712e+07	13166790	13229.5	8718.37	12771	1.1101	0.000194481	0.000895542	-10.125	down
Lmbn005662	C18H32O3	9(10)-EpOME;(9R,10S)-(12Z)-9,10-Epoxyoctadecenoic acid	Lipids	Free fatty acids	16833-56-0	196018	173874	177286	537314	507856	538873	1.1075	2.73266e-05	2.89493	1.53353	up
Ymjm000140	C17H20O9	3-O-Caffeoylquinic acid methyl ester	Phenolic acids	Phenolic acids	123483-19-2	275679	306282	361366	24006.9	78360.6	16633.8	1.02669	0.00127418	0.126151	-2.98678	down
pme2693	C6H14N2O	N-Acetylputrescine	Alkaloids	Other alkaloids	18233-70-0	1.77623e+06	1.71217e+06	1.55994e+06	280285	287351	293462	1.10972	0.00204164	0.170571	-2.55156	down
Wbtp007636	C18H16O5	1,3,5-trihydroxy-2-prenylxanthone	Flavonoids	Other Flavonoids	-	8498	5411.21	9854.1	433046	430622	290284	1.10366	0.0152725	48.5602	5.6017	up
mws1212	C11H12O4	Ferulic acid methyl ester	Phenolic acids	Phenolic acids	2309-07-1	2.41278e+06	2.96005e+06	2.81572e+06	466915	426351	449671	1.10788	0.00493102	0.164002	-2.60822	down
Lmdn006811	C30H48O3	3,24-Dihydroxyolean-12-en-22-one (Soyasapogenol E)	Terpenoids	Triterpene	6750-59-0	143970	117262	136557	7.95823e+06	8.03206e+06	7.65952e+06	1.11038	0.000202306	59.453	5.89368	up
mws0668	C10H12N4O6	Xanthosine	Nucleotides and derivatives	Nucleotides and derivatives	146-80-5	243651	238974	251175	4.66255e+06	4.52828e+06	4.67182e+06	1.11083	0.000103106	18.8916	4.23967	up
Hmtn001120	C14H20O8	5-(2-Hydroxyethyl)-2-O-glucosylphenol	Phenolic acids	Phenolic acids	-	2.72566e+06	2.72896e+06	2.91141e+06	3.87389e+07	3.67822e+07	3.77178e+07	1.11068	0.000224443	13.5356	3.75868	up
ML10198895	C3H7NO2	N-Methylglycine	Amino acids and derivatives	Amino acids and derivatives	107-97-1	256549	224312	248520	17440.6	19152.8	37115	1.08823	0.000136023	0.101056	-3.30677	down
Lmsn003297	C21H22O11	3,4,2',4',6'-Pentahydroxychalcone-4'-O-glucoside	Flavonoids	Chalcones	-	1.05274e+06	1.01726e+06	1.01359e+06	5.50891e+06	4.84065e+06	5.14699e+06	1.1096	0.00209454	5.0255	2.32927	up
pmp000126	C27H30O16	Luteolin-6,8-di-C-glucoside	Flavonoids	Flavones	29428-58-8	1.03671e+06	717102	796424	277826	218813	276253	1.08323	0.0217518	0.303067	-1.72229	down
mws2212	C9H8O4	Caffeic acid	Phenolic acids	Phenolic acids	331-39-5	3.71973e+07	4.00586e+07	4.21286e+07	1.68971e+07	1.60257e+07	1.65357e+07	1.10652	0.00296377	0.414279	-1.27133	down
mws0275	C4H6O5	L-Malic acid	Organic acids	Organic acids	97-67-6	3.98268e+06	4.04783e+06	3.12099e+06	1.28734e+06	1.32903e+06	1.2131e+06	1.09588	0.0137593	0.343404	-1.54202	down
Lmdn003756	C10H10O4	Methyl caffeate	Phenolic acids	Phenolic acids	3843-74-1	342333	381492	432503	58226.5	57277.1	61848.2	1.10769	0.00622185	0.153375	-2.70486	down
mws0051	C16H12O5	Acacetin*	Flavonoids	Flavones	480-44-4	28977.4	31849.7	23924.7	2.28414e+06	1.90482e+06	2.03476e+06	1.10973	0.00293467	73.4346	6.19839	up
MWSmce052	C30H48O3	3-Hydroxyurs-12-en-28-oic acid (3-Epiursolic acid)	Terpenoids	Triterpene	989-30-0	21197.5	23451.9	21128.8	3.57293e+07	3.51291e+07	3.66783e+07	1.11085	0.000158438	1634.84	10.6749	up
mws0629	C13H16N2O5	L-Aspartyl-L-Phenylalanine	Amino acids and derivatives	Amino acids and derivatives	13433-09-5	4.54747e+06	4.61946e+06	4.0478e+06	1.79124e+06	1.6902e+06	1.70496e+06	1.10568	0.00360383	0.39247	-1.34934	down
pmf0096	C2H2O4	Oxalic acid	Organic acids	Organic acids	144-62-7	103439	112933	40929.1	2.409e+06	2.72179e+06	2.66408e+06	1.09206	0.000877846	30.2947	4.921	up
MWS4354	C11H15N5O4	N6-methyladenosine	Nucleotides and derivatives	Nucleotides and derivatives	1867-73-8	275182	301366	284033	1.1457e+07	1.13326e+07	1.20746e+07	1.11073	0.000404021	40.5124	5.34029	up
pmb0889	C18H30O2	Punicic acid (9Z,11E,13Z-octadecatrienoic acid)	Lipids	Free fatty acids	544-72-9	1.24942e+06	1.25398e+06	1.29746e+06	3.11116e+06	3.05612e+06	3.06628e+06	1.11041	1.71502e-07	2.42933	1.28056	up
mws0126	C26H54NO7P	LysoPC 18:0	Lipids	LPC	19420-57-6	1.78943e+06	1.92252e+06	2.03899e+06	4.01549e+07	4.26816e+07	4.58514e+07	1.11024	0.00158493	22.3769	4.48394	up
mws0671	C4H9NO3	L-Homoserine	Amino acids and derivatives	Amino acids and derivatives	672-15-1	8.92042e+06	8.49303e+06	9.0801e+06	982008	1.15157e+06	1.19849e+06	1.1088	0.00011293	0.125769	-2.99115	down
Hmqp005455	C18H32O3	15(R)-Hydroxylinoleic Acid	Lipids	Free fatty acids	177931-23-6	49132.6	44221	40878.7	165896	137161	150783	1.10227	0.00356145	3.38101	1.75745	up
pme1187	C10H14N2O6	5-Methyluridine	Nucleotides and derivatives	Nucleotides and derivatives	1463-10-1	33149.2	30337	26939.2	1.33207e+06	1.23622e+06	1.25086e+06	1.11026	0.000551757	42.2354	5.40038	up
pmb2928	C13H16O10	Gallic acid-4-O-glucoside	Phenolic acids	Phenolic acids	84274-52-2	2.04279e+06	2.0217e+06	2.05385e+06	187567	179678	188480	1.11081	5.79744e-06	0.0908293	-3.4607	down
Zmdn003480	C26H34O12	Cycloolivil-6-O-glucoside	Lignans and Coumarins	Lignans	-	322627	304421	321456	123699	137499	152109	1.0986	0.000119008	0.435746	-1.19844	down
Hmln001836	C29H32O17	Kaempferol-3-O-(6''-Acetyl)glucosyl-(1→3)-Galactoside	Flavonoids	Flavonols	-	39085	38035.9	34111.8	414858	331435	420717	1.10783	0.00652909	10.4916	3.39116	up
Lmhp009590	C25H50NO7P	LysoPC 17:1	Lipids	LPC	-	157479	174616	166850	3.46618e+06	3.56927e+06	3.91703e+06	1.11038	0.00150981	21.9513	4.45623	up
pme1383	C8H11NO3	Pyridoxine	Others	Vitamin	65-23-6	1.97895e+06	1.96754e+06	1.89859e+06	1.48433e+07	1.52292e+07	1.49427e+07	1.11079	3.86101e-05	7.70138	2.94512	up
pme3033	C4H9NO2	N,N-Dimethylglycine	Amino acids and derivatives	Amino acids and derivatives	1118-68-9	681119	683349	713886	335099	347918	321862	1.10784	2.47698e-05	0.483497	-1.04842	down
Lmqn000213	C24H42O21	Stachyose	Others	Saccharides	470-55-3	47248.9	61721	58164.2	2.81007e+07	3.12786e+07	2.84272e+07	1.11047	0.00119132	525.365	9.03718	up
mws1164	C6H12O6	D-Fructose	Others	Saccharides	57-48-7	1.14637e+07	1.16091e+07	1.19593e+07	3.71057e+06	3.74291e+06	3.78284e+06	1.11059	0.000268328	0.320744	-1.64051	down
mws2171	C11H8N2S	Camalexin	Alkaloids	Plumerane	135531-86-1	11577.8	6371.63	5138.03	219327	255790	290454	1.09958	0.00642514	33.1595	5.05135	up
pme3388	C7H16N4O2	Homoarginine	Amino acids and derivatives	Amino acids and derivatives	156-86-5	3.43521e+06	3.60456e+06	3.52185e+06	1.03671e+07	1.02783e+07	1.04858e+07	1.11047	1.68217e-07	2.94758	1.55953	up
pmd0130	C22H46NO7P	LysoPC 14:0	Lipids	LPC	20559-16-4	1.23987e+06	1.19224e+06	1.28938e+06	2.95552e+06	2.89018e+06	2.94632e+06	1.10923	2.81495e-06	2.3625	1.24032	up
Lmhp009464	C22H44NO7P	LysoPE 17:1(2n isomer)*	Lipids	LPE	-	10166	18237.7	15279.4	281365	226469	239253	1.10174	0.00431574	17.1024	4.09613	up
Hmgp002189	C22H22O11	Hispidulin-7-O-glucoside(Homoplantaginin)	Flavonoids	Flavones	17680-84-1	34296.4	67521.4	148305	2.89569e+06	2.98157e+06	3.23325e+06	1.08372	0.00041372	36.4241	5.18682	up
pme0274	C6H13NO2	6-Aminocaproic acid	Organic acids	Organic acids	60-32-2	6.54124e+06	6.48689e+06	6.5091e+06	200230	177890	182602	1.11068	1.822e-07	0.0287002	-5.1228	down
Lmbn000193	C3H4O4	Tartronate semialdehyde	Organic acids	Organic acids	2480-77-5	89990.8	96982.5	77381.9	772473	896823	853622	1.10816	0.00189666	9.54367	3.25454	up
MWS1882	C4H7NO4	Iminodiacetic acid	Organic acids	Organic acids	142-73-4	1.58207e+07	1.51551e+07	1.50624e+07	863076	818437	892108	1.11067	0.000245058	0.0559019	-4.16096	down
mws0251	C5H6N2O2	Thymine	Nucleotides and derivatives	Nucleotides and derivatives	65-71-4	286106	288390	303645	5.62716e+06	5.40923e+06	5.6074e+06	1.11078	0.000160918	18.9534	4.24439	up
Lmxn006423	C7H5NOS	2(3H)-Benzothiazolone	Alkaloids	Other alkaloids	934-34-9	277413	254298	237512	94825.9	117493	94627.4	1.09262	0.000793636	0.399034	-1.32542	down
pmd0147	C28H54NO7P	LysoPC 20:2*	Lipids	LPC	-	318460	398027	383836	1.44346e+06	1.43975e+06	1.49969e+06	1.10521	6.53903e-06	3.98329	1.99396	up
pmd0146	C28H54NO7P	LysoPC 20:2(2n isomer)*	Lipids	LPC	-	361273	376739	421174	1.31275e+06	1.35268e+06	1.00965e+06	1.09322	0.0143409	3.1704	1.66466	up
MWS1837	C8H15NO2	Tranexamic Acid	Organic acids	Organic acids	1197-18-8	2.71264e+06	2.75267e+06	2.74861e+06	679101	732738	703329	1.11031	9.57764e-08	0.25751	-1.9573	down
Jmgn004021	C21H22O11	6-C-Glucosyl-2-Hydroxynaringenin	Flavonoids	Flavanones	-	1.03913e+06	1.06359e+06	913431	5.47084e+06	5.39084e+06	5.26863e+06	1.10906	9.46764e-07	5.34796	2.41899	up
Zmcp002666	C27H30O17	Quercetin-3,7-Di-O-glucoside	Flavonoids	Flavonols	-	4.48043e+06	3.92791e+06	4.06401e+06	417135	396353	433901	1.10996	0.00189437	0.100012	-3.32175	down
MWSHY0032	C16H12O4	Formononetin (7-Hydroxy-4'-methoxyisoflavone)	Flavonoids	Isoflavones	485-72-3	119614	178493	214578	1.38775e+06	1.43953e+06	1.47334e+06	1.09677	5.01959e-06	8.38844	3.0684	up
pme0143	C11H11NO2	Methyl indole-3-acetate	Alkaloids	Plumerane	1912-33-0	742150	720631	724336	4031.35	1839.91	5309.25	1.1032	5.90735e-05	0.00511199	-7.6119	down
Wmzn000227	C6H10O4	2,2-Dimethylsuccinic acid	Organic acids	Organic acids	597-43-3	4.73411e+06	5.12467e+06	4.60731e+06	3042.38	6255.29	1961.57	1.10611	0.00104163	0.00077832	-10.3273	down
pmb2636	C20H32O4	8,15-Dihydroxy-5,9,11,13-eicosatetraenoic acid	Lipids	Free fatty acids	77667-08-4	178634	147679	185000	68970.5	65589.6	51901.7	1.08456	0.00441742	0.364673	-1.45533	down
MWSmce248	C9H8O3	3-Hydroxycinnamic Acid	Phenolic acids	Phenolic acids	14755-02-3	260126	243851	307700	3.2959e+06	3.3585e+06	3.29367e+06	1.1092	5.43329e-08	12.2562	3.61544	up
pmp001260	C22H37NO3	N-(2-Hydroxyethyl)eicosapentaenoic acid	Lipids	Free fatty acids	-	4.17238e+06	4.1582e+06	3.79567e+06	884294	862409	976419	1.10852	0.000751107	0.224564	-2.1548	down
pme3009	C6H6O6	Trans-Citridic acid	Organic acids	Organic acids	4023-65-8	2.71864e+06	2.67503e+06	2.49245e+06	857918	816029	827542	1.10933	0.00109951	0.317201	-1.65653	down
Lmhn001386	C12H12O9	Vnilloyltartaric acid	Phenolic acids	Phenolic acids	-	114331	114232	107267	935429	927339	939297	1.11068	3.85243e-08	8.34369	3.06069	up
mws0264	C12H22O11	D-Trehalose	Others	Saccharides	99-20-7	4.65526e+06	5.11725e+06	4.8009e+06	1.33208e+06	1.23839e+06	1.30775e+06	1.10932	0.000985917	0.266116	-1.90987	down
Lmtn004049	C15H20O4	Abscisic acid	Organic acids	Organic acids	21293-29-8	2.21594e+06	2.33475e+06	2.22362e+06	12876.7	34952.2	14618.1	1.10149	0.000192217	0.00921822	-6.7613	down
pmb0854	C26H48NO7P	LysoPC 18:3	Lipids	LPC	-	3.35952e+06	3.17449e+06	3.01064e+06	1.28262e+07	1.21845e+07	1.21339e+07	1.10934	7.44448e-05	3.89167	1.96039	up
Zaln004057	C16H16O8	4-caffeoylshikimic acid*	Phenolic acids	Phenolic acids	-	2.21858e+06	2.25771e+06	2.37155e+06	355907	250218	285654	1.10515	1.23897e-05	0.130228	-2.94089	down
pmf0138	C6H12O6	D-Mannose	Others	Saccharides	3458-28-4	9.51174e+06	9.35531e+06	1.12632e+07	3.07635e+06	3.06785e+06	3.13046e+06	1.10524	0.00760195	0.307819	-1.69985	down
pmb2319	C23H48NO7P	LysoPC 15:0*	Lipids	LPC	108273-89-8	1.08433e+06	1.07684e+06	1.02372e+06	7.35724e+06	7.11455e+06	7.24345e+06	1.11066	4.58816e-05	6.81821	2.76939	up
pmb1096	C8H7N	Indole	Alkaloids	Plumerane	120-72-9	2.06398e+07	1.88355e+07	1.76075e+07	6.21527e+06	5.91739e+06	6.12215e+06	1.10691	0.00428142	0.319795	-1.64478	down
pme3011	C4H9NO2	γ-Aminobutyric acid	Organic acids	Organic acids	56-12-2	1.71527e+06	1.63432e+06	1.58515e+06	491431	475786	502252	1.10973	0.000717976	0.29778	-1.74768	down
pme3217	C15H12O4	Isoliquiritigenin	Flavonoids	Chalcones	961-29-5	33439.4	26453.4	33464.6	1.41269e+06	1.49032e+06	1.71797e+06	1.10953	0.00364575	49.4976	5.62929	up
pme3096	C3H5NO4	Aminomalonic acid	Organic acids	Organic acids	1068-84-4	1.48053e+07	1.51079e+07	1.49875e+07	2.4842e+06	2.39257e+06	2.52017e+06	1.11072	3.02623e-06	0.16474	-2.60174	down
Hmqp005411	C18H32O3	9-Oxo-12Z-Octadecenoic acid	Lipids	Free fatty acids	112543-32-5	54306.7	60016.6	46601.6	157206	140796	139918	1.09616	0.000349136	2.72127	1.44428	up
mws0736	C8H16N2O3	N-Glycyl-L-leucine*	Amino acids and derivatives	Amino acids and derivatives	869-19-2	2.11816e+06	1.88173e+06	2.11273e+06	660280	649144	703744	1.10708	0.00227878	0.329347	-1.60232	down
pma3101	C11H14NO6+	Nicotinate D-ribonucleoside	Others	Vitamin	17720-18-2	2.20356e+06	2.14601e+06	2.11098e+06	2.9498e+07	2.22537e+07	2.79948e+07	1.10822	0.00805841	12.3436	3.6257	up
mws5038	C12H22O11	Isomaltulose	Others	Saccharides	13718-94-0	6.25771e+06	6.52378e+06	7.2197e+06	1.90628e+06	1.59134e+06	1.75174e+06	1.10534	0.00162204	0.262453	-1.92987	down
pme3351	C6H11NO3	Allysine(6-Oxo DL-Norleucine)	Amino acids and derivatives	Amino acids and derivatives	1962-83-0	108198	106024	107949	43243.6	46245.6	53569.2	1.09766	0.00175306	0.444045	-1.17122	down
mws1090	C6H13O9P	Glucose-1-phosphate	Others	Saccharides	59-56-3	1.55107e+06	1.69863e+06	1.78071e+06	12997.2	15478.7	13129	1.11045	0.00162614	0.00827067	-6.91778	down
MWS04412	C8H18N2O2	N(6),N(6)-Dimethyl-L-lysine	Amino acids and derivatives	Amino acids and derivatives	2259-86-1	1.86414e+07	1.76119e+07	1.92766e+07	3.69612e+06	3.84236e+06	3.71945e+06	1.11018	0.000988048	0.202736	-2.30233	down
Lmbn001981	C7H6O3	2,5-Dihydroxybenzaldehyde	Phenolic acids	Phenolic acids	1194-98-5	3.1367e+06	3.79033e+06	3.97139e+06	5.42235e+07	4.81909e+07	5.60658e+07	1.10865	0.002115	14.5416	3.86211	up
mws1389	C30H48O3	3-Hydroxyolean-12-en-28-oic acid (Oleanolic acid)	Terpenoids	Triterpene	508-02-1	148866	134696	134108	7.89515e+06	8.39221e+06	8.25132e+06	1.11071	0.000333813	58.7515	5.87655	up
pme1474	C11H15N5O3S	5'-Deoxy-5'-(methylthio)adenosine	Nucleotides and derivatives	Nucleotides and derivatives	2457-80-9	2.57188e+07	2.36088e+07	2.42277e+07	716036	709227	775885	1.11064	0.000683873	0.0299251	-5.0625	down
pme0006	C5H9NO2	L-Proline	Amino acids and derivatives	Amino acids and derivatives	147-85-3	2.71232e+06	2.63963e+06	2.67046e+06	1.21561e+06	1.32059e+06	1.42317e+06	1.10157	0.000702202	0.493539	-1.01876	down
mws1333	C12H22O11	Melibiose	Others	Saccharides	585-99-9	1.88303e+06	1.97366e+06	1.94223e+06	481626	570266	474313	1.10639	4.92391e-06	0.263187	-1.92584	down
MWSmce331	C4H7NO2	Azetidine-2-carboxylic acid	Alkaloids	Other alkaloids	2517-04-6	1.78408e+07	1.69739e+07	1.71984e+07	1.92945e+06	2.07964e+06	2.03687e+06	1.11056	0.000198115	0.116239	-3.10483	down
Qmgp102504	C20H17N3O2	Angustoline	Alkaloids	Plumerane	40041-95-0	1.7649e+06	1.65572e+06	1.78088e+06	1.56399e+07	1.60482e+07	1.48301e+07	1.11042	0.000591282	8.94323	3.1608	up
Hmqp001042	C10H20O6	Butyl beta-D-glucoside	Others	Saccharides	5391-18-4	1.48313e+06	1.55085e+06	1.41831e+06	313183	330161	306758	1.10985	0.000770909	0.213396	-2.22839	down
Lmhn005110	C16H12O6	Aracarpene 1*	Flavonoids	Isoflavones	1261245-78-6	3142.15	1195.02	7160.59	164311	147470	153064	1.07443	0.000327243	40.4292	5.33732	up
Lmlp002765	C15H16O2	Stilbostemin B	Phenolic acids	Phenolic acids	162411-67-8	926061	852089	710342	45070.3	15818	39150	1.0884	0.00550205	0.0402004	-4.63665	down
Rfmb091	C18H32O3	9S-Hydroxy-10E,12Z-octadecadienoic acid*	Lipids	Free fatty acids	15514-85-9	745829	757524	745792	1.71846e+06	1.64397e+06	1.66362e+06	1.11022	0.000411351	2.23465	1.16005	up
Lmhp002001	C14H20N2O3	L-Valyl-L-Phenylalanine	Amino acids and derivatives	Amino acids and derivatives	3918-92-1	584811	483800	494667	115072	119815	125165	1.1066	0.00597888	0.230319	-2.1183	down
mws2623	C18H34O2	11-Octadecanoic acid(Vaccenic acid)*	Lipids	Free fatty acids	506-17-2	1.29545e+07	1.22654e+07	1.2032e+07	4.2812e+07	4.25642e+07	4.34153e+07	1.11016	1.52371e-07	3.45731	1.78965	up
mws0219	C4H7NO4	L-Aspartic Acid	Amino acids and derivatives	Amino acids and derivatives	56-84-8	5.94144e+06	5.4351e+06	5.47679e+06	309715	310756	282898	1.11045	0.000900477	0.0536018	-4.22157	down
pmn001378	C26H32O11	Pinoresinol-4-O-glucoside	Lignans and Coumarins	Lignans	41607-20-9	235060	218554	178304	67876	42776.2	68693.7	1.07062	0.00431151	0.283812	-1.81699	down
mws1173	C15H12O5	Garbanzol	Flavonoids	Flavonols	1226-22-8	52761	53705.9	51855.4	365484	344746	436679	1.10799	0.00704529	7.24415	2.85682	up
MWS4309	C13H15N3O3	Glycyl-tryptophan	Amino acids and derivatives	Amino acids and derivatives	2390-74-1	2.53257e+06	2.13201e+06	2.20819e+06	462054	492761	563006	1.10496	0.00312904	0.220845	-2.17889	down
Lmtn003096	C26H36O11	Secoisolariciresinol 4-O-glucoside	Lignans and Coumarins	Lignans	-	203206	183933	198001	69155.9	60823.2	86967.6	1.08562	0.000341581	0.370761	-1.43144	down
pme1216	C6H5NO2	2-Picolinic acid	Organic acids	Organic acids	98-98-6	929040	1.0875e+06	1.11429e+06	3.06175e+06	2.77814e+06	3.02643e+06	1.10244	0.000163278	2.83193	1.50179	up
Lmjp003655	C22H22O11	6-C-MethylKaempferol-3-glucoside	Flavonoids	Flavones	-	154585	177930	176137	2.69583e+06	2.97069e+06	3.0899e+06	1.10989	0.00173056	17.2149	4.10559	up
MWS0687	C7H8N2O2	1-Methyl-6-Oxo-1,6-Dihydropyridine-3-Carboxamide	Alkaloids	Pyridine alkaloids	701-44-0	384503	380258	374207	9.66308e+06	9.45178e+06	9.76402e+06	1.11088	9.74287e-05	25.3553	4.66422	up
Lmbp000123	C6H13NO2S	L-Homomethionine	Amino acids and derivatives	Amino acids and derivatives	25148-30-5	1.98479e+07	2.02843e+07	1.99759e+07	11677.2	13185.1	26199.5	1.10816	4.09998e-05	0.000849499	-10.2011	down
Zmyn000110	C6H14NO8P	D-Glucosamine 1-phosphate	Others	Saccharides	2152-75-2	545862	467713	525703	151063	149438	160526	1.10684	0.00360391	0.299508	-1.73933	down
Zmdp000972	C4H9NO2S	S-Methyl-L-cysteine	Amino acids and derivatives	Amino acids and derivatives	1187-84-4	1.73885e+06	1.91195e+06	1.86451e+06	570653	700678	640035	1.1025	9.04086e-05	0.346557	-1.52884	down
Zmbp002538	C11H12N2O2	1-Methoxy-indole-3-acetamide	Alkaloids	Plumerane	-	3.39754e+07	3.06773e+07	3.17258e+07	8.90818e+06	8.18585e+06	8.58858e+06	1.10899	0.00112513	0.266477	-1.90792	down
HJAP048	C10H12O5	2,4,5-Trimethoxybenzoic acid	Phenolic acids	Phenolic acids	-	588542	623956	512277	99372.7	179394	175249	1.0654	0.000704795	0.263232	-1.9256	down
MWSmce056	C11H12N2O2	DL-Tryptophan	Amino acids and derivatives	Amino acids and derivatives	54-12-6	3.27825e+07	3.20346e+07	3.12512e+07	8.99641e+06	8.52854e+06	8.62049e+06	1.1103	0.000105376	0.272155	-1.8775	down
pme2550	C6H6O6	Cis-Aconitic acid	Organic acids	Organic acids	585-84-2	7.62027e+06	1.03256e+07	8.21264e+06	3.24429e+06	3.13922e+06	3.02712e+06	1.0925	0.0204464	0.359754	-1.47492	down
Lmyp006086	C22H22O10	Prunetin-5-O-glucoside	Flavonoids	Isoflavones	-	19060.9	10133.1	13951.6	746500	959292	897818	1.10588	0.00538123	60.3447	5.91515	up
Lmsp004301	C21H22O11	3',5,5',7-Tetrahydroxyflavanone-7-O-glucoside	Flavonoids	Flavanones	-	9	9	9	3.65576e+06	4.04705e+06	4.09022e+06	1.11089	0.00123351	436779	18.7365	up
Lmdn007639	C15H12O4	3,9-Dihydroxypterocarpan	Flavonoids	Isoflavones	61135-91-9	34136.3	30527.1	29018.6	1.63596e+06	1.52473e+06	1.7329e+06	1.11039	0.00140137	52.2362	5.70698	up
mws0258	C6H13NO2	L-Isoleucine*	Amino acids and derivatives	Amino acids and derivatives	73-32-5	5.12244e+07	4.87414e+07	4.90962e+07	1.75266e+06	1.73949e+06	1.87378e+06	1.11075	0.000251868	0.0359979	-4.79594	down
Lmbp000668	C6H5NO2	Isonicotinic acid	Others	Vitamin	55-22-1	4.78106e+06	4.34776e+06	4.75107e+06	2.02008e+07	2.33982e+07	2.3212e+07	1.10802	0.00298417	4.81351	2.26709	up
Lafp004533	C22H32O10	(6R,9R)-3-Oxo-α-ionol-β-D-malonyl-glucoside	Terpenoids	Sesquiterpenoids	-	348556	420941	352497	50894.9	56285.7	62880	1.10629	0.0046967	0.15157	-2.72194	down
MWSHY0080	C27H30O15	Luteolin-7-O-neohesperidoside (Lonicerin)*	Flavonoids	Flavones	25694-72-8	83105.4	59281.9	105006	243525	346578	267936	1.06041	0.0123189	3.46832	1.79424	up
Zmcn003728	C27H30O16	Kaempferol-3,7-O-diglucoside	Flavonoids	Flavonols	25615-14-9	214239	222024	227149	636562	701937	671186	1.10893	0.0012424	3.02931	1.59899	up
MWS20018	C20H32O4	8,9-Dihydroxy-5,11,14,17-eicosatetraenoic acid	Lipids	Free fatty acids	867350-87-6	1313.46	1822.92	3212.47	36432.7	27618.1	37418.4	1.08997	0.00790159	15.9823	3.9984	up
Lmsn002887	C14H16O8	1-O-Caffeoyl-β-D-xylose	Phenolic acids	Phenolic acids	-	248221	206861	215926	53362	46548	44802.4	1.10541	0.00378588	0.215665	-2.21314	down
mws0437	C5H12O5	D-Arabitol	Others	Saccharides	488-82-4	112088	84413.1	90559.3	217757	224449	289780	1.07358	0.0145254	2.54993	1.35046	up
pme3961	C10H13N5O3	2'-Deoxyadenosine	Nucleotides and derivatives	Nucleotides and derivatives	958-09-8	43242.6	43407.6	41708	4.13927e+06	3.7899e+06	4.11223e+06	1.11081	0.0007975	93.8109	6.55168	up
MWS4525	C6H7N5O	6-O-methylguanine	Nucleotides and derivatives	Nucleotides and derivatives	20535-83-5	9.65013e+06	8.90209e+06	8.84932e+06	428763	416930	423040	1.1107	0.000878481	0.0463015	-4.4328	down
MWS3035	C6H11NO4	N-Methyl-L-Glutamate	Amino acids and derivatives	Amino acids and derivatives	35989-16-3	315383	279351	304769	51683.7	50981.5	37308.3	1.10297	0.000380412	0.155612	-2.68397	down
Lmhn102068	C13H12O8	2-O-Caffeoylmalic acid	Phenolic acids	Phenolic acids	53755-04-7	1.24975e+06	1.36772e+06	1.31005e+06	300647	164834	193288	1.08936	4.54806e-05	0.167731	-2.57577	down
Wbmn011269	C22H34O5	Vitexilactone	Terpenoids	Ditepenoids	61263-49-8	1.37488e+06	1.33115e+06	1.31178e+06	3.78341e+06	3.38188e+06	3.53462e+06	1.10802	0.00223727	2.66312	1.41311	up
Lmmn002274	C26H34O11	Isolariciresinol-9'-O-glucoside	Lignans and Coumarins	Lignans	63358-12-3	404946	431867	419384	77912.8	55348.9	71488.7	1.1037	5.41317e-06	0.162992	-2.61712	down
Lmyn003971	C26H34O11	Dihydrodehydrodiconiferyl alcohol-4-O-glucoside	Lignans and Coumarins	Lignans	-	404946	431867	419384	77912.8	55348.9	71488.7	1.1037	5.41317e-06	0.162992	-2.61712	down
pmn001700	C30H48O3	24,30-Dihydroxy-12(13)-ene-lupeol	Terpenoids	Triterpene	-	290295	276523	113285	6.0591e+06	6.30511e+06	5.87315e+06	1.093	5.16651e-05	26.8156	4.745	up
mws0715	C13H16N2O4	Phenylacetyl-L-glutamine	Amino acids and derivatives	Amino acids and derivatives	28047-15-6	284648	286305	287236	35976	37729.1	36445.9	1.1108	8.30956e-09	0.128353	-2.96181	down
mws1505	C17H16O4	Phenethyl caffeate	Phenolic acids	Phenolic acids	104594-70-9	4046.65	3978.83	681.506	35219.5	32591.1	35357	1.01985	3.51173e-05	11.8488	3.56667	up
mws0227	C6H13NO2	L-Leucine*	Amino acids and derivatives	Amino acids and derivatives	61-90-5	5.02271e+07	4.79877e+07	4.91802e+07	1.64705e+06	1.73894e+06	1.8557e+06	1.11064	0.000165622	0.0355622	-4.81351	down
pmb0855	C24H50NO7P	LysoPC 16:0	Lipids	LPC	17364-16-8	510094	498685	515609	3.82226e+06	2.99916e+06	3.00468e+06	1.1067	0.00960581	6.44593	2.68839	up
pme0021	C9H11NO2	L-Phenylalanine	Amino acids and derivatives	Amino acids and derivatives	63-91-2	8.94843e+06	8.45464e+06	8.30451e+06	1.06572e+06	1.15056e+06	1.12628e+06	1.11036	0.000566075	0.130022	-2.94317	down
Zmpn003368	C18H30O3	13S-Hydroxy-9Z,11E,15Z-octadecatrienoic acid	Lipids	Free fatty acids	87984-82-5	258592	255465	256295	61227.6	58443.9	58681.5	1.11066	1.14245e-08	0.231522	-2.11078	down
pmp001270	C24H48NO7P	LysoPC 16:1*	Lipids	LPC	76790-27-7	521685	529534	520214	2.80055e+06	2.71228e+06	2.81485e+06	1.11078	0.000181896	5.29942	2.40583	up
MWSmce690	C6H8O6	Erythorbic Acid; Isoascorbic Acid	Others	Vitamin	89-65-6	441693	662800	598962	9	9	9	1.11064	0.0131254	1.58501e-05	-15.9451	down
Hmyp002656	C11H11NO4	Methyl dioxindole-3-acetate	Alkaloids	Plumerane	57061-18-4	472246	384211	482155	5.4341e+06	5.32905e+06	5.42958e+06	1.10903	5.23673e-08	12.0967	3.59654	up
pmb2799	C18H32O3	12,13-Epoxy-9-Octadecenoic Acid	Lipids	Free fatty acids	6799-85-5	162587	135896	107183	649341	643587	657139	1.09824	0.000527696	4.80708	2.26516	up
mws0260	C6H14N4O2	L-Arginine	Amino acids and derivatives	Amino acids and derivatives	74-79-3	3.69248e+07	3.5161e+07	3.93402e+07	7.31913e+06	7.38552e+06	7.57965e+06	1.10991	0.00159549	0.199992	-2.32199	down
mws0248	C9H12N2O6	Uridine	Nucleotides and derivatives	Nucleotides and derivatives	58-96-8	8.59728e+06	9.63202e+06	1.0155e+07	4.09941e+07	4.11203e+07	3.82209e+07	1.10774	0.000117022	4.2395	2.08389	up
Hmtn001302	C13H16O8	Glucosyloxybenzoic acid	Phenolic acids	Phenolic acids	-	5.98718e+06	5.47687e+06	5.90593e+06	2.27447e+06	2.30153e+06	2.4688e+06	1.10704	0.000650162	0.405573	-1.30197	down
Wafp002664	C15H20N2O4	1-O-p-Coumaroyllysine	Alkaloids	Other alkaloids	-	2.83923e+06	2.64412e+06	2.3951e+06	54477.5	126250	34581.7	1.08844	0.00171981	0.0273289	-5.19343	down
mws0336	C6H6N2O2	Urocanic acid	Organic acids	Organic acids	104-98-3	742810	892947	837938	9	9	9	1.11086	0.00281662	1.09148e-05	-16.4833	down
Hmhn003518	C16H20O9	4-O-β-D-glucopyranosylferulic acid	Phenolic acids	Phenolic acids	-	4.77334e+06	5.53124e+06	5.06109e+06	189237	123624	138327	1.10772	0.00183254	0.0293634	-5.08984	down
mws5035	C15H22N2O3	L-Leucyl-L-phenylalanine	Amino acids and derivatives	Amino acids and derivatives	56217-82-4	1.24252e+06	1.13212e+06	1.16122e+06	233346	232209	244967	1.10998	0.00105906	0.200948	-2.31511	down
Lmmn003323	C16H32O3	2-Hydroxyhexadecanoic acid	Organic acids	Organic acids	764-67-0	4.06753e+06	4.15735e+06	4.26142e+06	5.89455e+07	5.50384e+07	5.82044e+07	1.11071	0.00049352	13.7902	3.78557	up
Lmmn000774	C15H20O9	Dihydrocaffeoylglucose	Phenolic acids	Phenolic acids	-	9.05814e+06	8.35316e+06	9.02179e+06	1.70577e+06	1.84165e+06	1.9474e+06	1.10896	0.000439788	0.207876	-2.2662	down
MWStz063	C10H19NO	2-Ethyl-2,6,6-trimethylpiperidin-4-one	Alkaloids	Piperidine alkaloids	133568-79-3	508794	432285	485651	3.83337e+06	3.68531e+06	3.69953e+06	1.10961	1.35523e-05	7.86288	2.97506	up
Lmhp008440	C20H40NO7P	LysoPE 15:1	Lipids	LPE	-	7769.63	8556.31	17872.1	216261	194640	167970	1.09165	0.00413782	16.927	4.08126	up
Hmmp001310	C11H9NO2	3-Indoleacrylic acid	Alkaloids	Plumerane	1204-06-4	1.506e+07	1.49246e+07	1.48559e+07	3.85927e+06	3.78912e+06	4.14047e+06	1.10998	1.87333e-06	0.262906	-1.92738	down
Zmyn004732	C18H30O3	2R-hydroxy-9Z,12Z,15Z-octadecatrienoic acid	Lipids	Free fatty acids	-	125255	113819	106153	251198	242115	242852	1.10166	0.000231207	2.13241	1.09249	up
Ymmg000006	C15H22O5	Rugosic acid A	Others	Others	-	1.34939e+06	1.29641e+06	1.30458e+06	611905	580181	638695	1.10743	7.46938e-06	0.463444	-1.10953	down
mws0102	C9H7NO2	Indole-5-carboxylic acid*	Alkaloids	Plumerane	1670-81-1	260493	265493	240452	512826	543285	570631	1.10363	0.00082243	2.12247	1.08574	up
pme3504	C22H22O9	Formononetin-7-O-glucoside (Ononin)	Flavonoids	Isoflavones	486-62-4	51141.9	35695.4	47554.3	1.02291e+06	938323	938844	1.10792	0.000700177	21.5793	4.43158	up
pme1210	C5H11NO2S	L-Methionine	Amino acids and derivatives	Amino acids and derivatives	63-68-3	2.41706e+07	2.67584e+07	2.83641e+07	724958	822420	757620	1.11029	0.00224755	0.0290693	-5.10436	down
mws1167	C4H4O5	Oxalacetic acid	Organic acids	Organic acids	328-42-7	147898	172147	177679	26362.3	29548.7	40213.2	1.09578	0.00128417	0.193127	-2.37238	down
pme0057	C4H9NO2S	L-Homocysteine	Amino acids and derivatives	Amino acids and derivatives	6027-13-0	2.61152e+06	2.14941e+06	2.62071e+06	343030	369396	384911	1.10759	0.00524657	0.148658	-2.74994	down
Lmzp002365	C22H24O11	Hesperetin-7-O-glucoside	Flavonoids	Flavanones	31712-49-9	1.39561e+06	1.59299e+06	1.46521e+06	224993	244770	245943	1.10937	0.00190349	0.160695	-2.6376	down
Lmdn001925	C26H34O12	Olivil-4'-O-glucoside	Lignans and Coumarins	Lignans	76880-93-8	218425	201175	234592	61522.8	63339.7	62391.3	1.10801	0.00373668	0.286236	-1.80472	down
Smpn011792	C30H48O4	2,3-Dihydroxy-12-ursen-28-oic acid*	Terpenoids	Triterpene	-	55272.7	81533.7	64851.7	3.18082e+06	3.17642e+06	3.12803e+06	1.109	1.15836e-06	47.0364	5.55571	up
Zbdp001892	C16H13NO3	7-Methoxy-3-[1-(3-pyridyl)methylidene]-4-chromanone	Flavonoids	Other Flavonoids	-	835213	716874	694481	1.97849e+07	2.11555e+07	1.97585e+07	1.11015	0.000506086	27.0185	4.75587	up
HJN110	C30H48O3	3-Hydroxylup-20(29)-en-28-oic acid (Betulinic acid)	Terpenoids	Triterpene	472-15-1	153232	134352	120013	8.08236e+06	7.89062e+06	9.47676e+06	1.10984	0.00355621	62.4384	5.96436	up
pmn001553	C14H20O8	Cimidahurinine	Phenolic acids	Phenolic acids	142542-89-0	3.09741e+06	3.1422e+06	3.06264e+06	3.95898e+07	3.79963e+07	4.16392e+07	1.11065	0.000822843	12.8168	3.67997	up
pmb2855	C11H20N2O8	L-Glutamine-O-glycoside	Amino acids and derivatives	Amino acids and derivatives	-	744392	762279	812775	208379	178969	205943	1.10725	0.000205765	0.25579	-1.96697	down
MWSmce521	C18H23NO3	Dobutamine	Alkaloids	Other alkaloids	34368-04-2	237685	238353	231336	58621.2	72895.7	33632.6	1.06218	0.0030377	0.233469	-2.0987	down
MWSmce461	C4H7NO2	L-Azetidine-2-carboxylic acid	Alkaloids	Other alkaloids	2133-34-8	1.75599e+07	1.70175e+07	1.72955e+07	1.89254e+06	2.05609e+06	2.01457e+06	1.11058	2.59829e-05	0.114958	-3.12082	down
MWS04555g	C6H13NO2	D-Allo-Isoleucine*	Amino acids and derivatives	Amino acids and derivatives	1509-35-9	5.01309e+07	4.7575e+07	4.74785e+07	1.71634e+06	1.76477e+06	1.86912e+06	1.11071	0.000335673	0.0368513	-4.76214	down
pmb0801	C14H19NO9	4-Pyridoxic acid-O-glucoside	Others	Vitamin	-	11736.8	12988.4	18802.8	1.04082e+06	1.03094e+06	1.03603e+06	1.10843	3.01633e-09	71.3972	6.1578	up
Lmmp007480	C15H12O4	2,4,4'-trihydroxychalcone	Flavonoids	Chalcones	-	40116.8	38725.5	34525.7	1.54955e+06	1.35585e+06	1.57845e+06	1.1102	0.00228196	39.5513	5.30565	up
mws0054	C15H14O6	Catechin	Flavonoids	Flavanols	154-23-4	3.79024e+06	3.35975e+06	3.6742e+06	364796	293114	334570	1.10882	0.00120698	0.091691	-3.44708	down
pmb0532	C10H13N4O8P	Inosine 5'-monophosphate	Nucleotides and derivatives	Nucleotides and derivatives	131-99-7	6.59445e+06	5.87221e+06	6.39262e+06	2.39433e+07	2.31973e+07	2.20964e+07	1.10863	0.000227573	3.67124	1.87627	up
Zmjn014062	C30H48O3	3-Hydroxydammara-21-oic acid 21,23-lactone	Terpenoids	Triterpene	-	161677	137027	138310	8.54695e+06	8.54333e+06	8.77629e+06	1.11052	7.01538e-05	59.1894	5.88727	up
HX1341	C9H6O3	7-hydroxy-2H-1-benzopyran-2-one	Lignans and Coumarins	Coumarins	-	1.08083e+08	1.17055e+08	1.15978e+08	4.36395e+07	4.21743e+07	4.21985e+07	1.10916	0.00120879	0.375275	-1.41398	down
pmb0197	C11H15N5O5	N7-Methylguanosine	Nucleotides and derivatives	Nucleotides and derivatives	20244-86-4	799288	614887	731945	1.49832e+06	1.51867e+06	1.5506e+06	1.08848	0.00255293	2.1283	1.0897	up
mws0341	C6H12O3	2-Hydroxyisocaproic acid	Organic acids	Organic acids	20312-37-2	2.12116e+06	2.17273e+06	2.22554e+06	1.97738e+07	1.89886e+07	1.96179e+07	1.11075	0.000155958	8.95481	3.16266	up
MWSHY0016	C21H20O11	Luteolin-6-C-glucoside (Isoorientin)*	Flavonoids	Flavones	4261-42-1	75620.4	58414.7	91577.8	387463	402599	482344	1.09547	0.00378312	5.63978	2.49564	up
Hmmp004965	C22H22O11	Diosmetin-7-O-glucoside*	Flavonoids	Flavones	20126-59-4	23550.6	37491.5	149524	2.88302e+06	3.18683e+06	3.1846e+06	1.07217	0.000267287	43.9503	5.4578	up
pmp000573	C22H22O10	Acacetin-7-O-galactoside*	Flavonoids	Flavones	-	15358.4	5004.31	17487.1	930049	810461	902306	1.09289	0.00155808	69.8238	6.12565	up
MWS201483	C14H18N2O4	Phe-Hyp	Amino acids and derivatives	Amino acids and derivatives	90965-82-5	467886	443780	385288	112114	83533.2	103964	1.09959	0.00252901	0.231011	-2.11397	down
mws1080	C12H22O11	Galactinol	Others	Saccharides	3687-64-7	1.99056e+07	1.76981e+07	1.80398e+07	4.63002e+06	4.49752e+06	5.14005e+06	1.10735	0.00128008	0.256411	-1.96347	down
MWS0811	C6H11NO2	L-Pipecolic Acid	Organic acids	Organic acids	3105-95-1	3.07465e+07	1.23644e+07	1.2311e+07	903755	933835	673460	1.08626	0.102707	0.045308	-4.46409	down
mws4052	C4H7NO2	1-Aminocyclopropane-1-carboxylic acid	Organic acids	Organic acids	22059-21-8	5.09834e+06	4.69283e+06	4.94289e+06	672820	727498	696732	1.11027	0.000649141	0.142327	-2.81272	down
Lmhp011388	C21H36O4	2-α-Linolenoyl-glycerol*	Lipids	Glycerol ester	55268-58-1	2.55407e+06	3.02865e+06	3.03435e+06	246270	229697	245677	1.10955	0.00360475	0.083746	-3.57784	down
MWSslk229	C22H22O10	Calycosin-7-O-glucoside	Flavonoids	Isoflavones	20633-67-4	56143.8	45793.6	43346.1	1.59117e+06	1.46934e+06	1.4917e+06	1.10965	0.000575225	31.3333	4.96962	up
Hmlp005624	C16H12O5	3',7-dihydroxy-4'-methoxyflavone	Flavonoids	Flavones	-	28759.1	15730	17733.1	300868	241068	228278	1.09709	0.00734426	12.3784	3.62976	up
Lmhp007840	C27H52NO7P	LysoPC 19:2*	Lipids	LPC	-	172555	137302	199275	1.75891e+06	2.03621e+06	1.68958e+06	1.1051	0.00328532	10.7727	3.4293	up
mws0062	C15H10O6	Isoluteolin (Orobol)(5,7,3',4'-tetrahydroxyisoflavone)	Flavonoids	Isoflavones	480-23-9	1.67904e+06	1.54318e+06	1.58564e+06	112078	115689	109385	1.11063	0.000708213	0.0701252	-3.83392	down
Lmhn003240	C11H10O6	Benzoylmalic acid	Phenolic acids	Phenolic acids	22138-51-8	526707	448301	436786	8.93708e+06	9.03915e+06	9.43032e+06	1.10999	0.000193799	19.4126	4.27892	up
Lhhp120823	C11H12O3	Eugenyl formate	Others	Others	-	1.91487e+07	1.80157e+07	1.94618e+07	2.25229e+06	2.29428e+06	2.42501e+06	1.11038	0.000604198	0.123116	-3.02191	down
pmb0608	C25H24O14	Chrysoeriol-7-O-(6''-malonyl)glucoside	Flavonoids	Flavones	-	46606.8	48158.1	58931.3	4.02225e+06	3.74148e+06	3.83126e+06	1.11021	0.000458989	75.441	6.23728	up
Lmqp003432	C13H22O3	6,9-Dihydroxy-7-megastigmen-3-one	Terpenoids	Sesquiterpenoids	-	8.19908e+06	7.82906e+06	7.54826e+06	987911	983253	986976	1.11061	0.000750652	0.12547	-2.99458	down
mws2608	C8H15NO6	N-Acetyl-D-galactosamine	Others	Saccharides	1811-31-0	148645	124964	107911	260714	253526	275204	1.07517	0.00184326	2.0692	1.04907	up
Hmhn000927	C12H16O8	Phloroglucinol-1-O-β-D-glucopyranoside	Phenolic acids	Phenolic acids	-	1.01383e+06	1.01749e+06	1.004e+06	115870	112555	115464	1.11086	6.15623e-06	0.113296	-3.14183	down
MA10039641	C12H22O11	Lactobiose	Others	Saccharides	63-42-3	6.83762e+06	6.05006e+06	6.53333e+06	1.67501e+06	1.6564e+06	1.53603e+06	1.10857	0.001641	0.250627	-1.99639	down
Hmgp002327	C11H9O2N	3-amino-2-naphthoic acid	Alkaloids	Other alkaloids	-	1.57477e+07	1.55967e+07	1.61538e+07	4.12258e+06	3.8156e+06	4.2494e+06	1.10954	1.22838e-06	0.256591	-1.96246	down
Lmyn012331	C18H34O2	Petroselinic acid*	Lipids	Free fatty acids	593-39-5	1.5889e+07	1.73778e+07	1.65806e+07	5.47787e+07	5.17581e+07	5.25351e+07	1.10933	6.72447e-05	3.19118	1.67409	up
Cmdn000784	C5H4N4O3	Uric acid	Nucleotides and derivatives	Nucleotides and derivatives	69-93-2	321152	387757	331918	14763.8	25411.9	24164.2	1.10164	0.00329102	0.061816	-4.01588	down
Hamp011640	C16H33NO	palmitic amide	Others	Others	-	695170	974034	734092	1.68379e+06	2.21164e+06	1.93231e+06	1.06581	0.0061626	2.42489	1.27792	up
mws0847	C6H7N5	1-Methyladenine	Nucleotides and derivatives	Nucleotides and derivatives	5142-22-3	9.20571e+06	8.8391e+06	8.6755e+06	673232	658735	672352	1.11079	0.000357875	0.0750111	-3.73675	down
MWS1983	C12H24O11	Maltitol	Others	Saccharides	585-88-6	1.65373e+07	1.70424e+07	1.61033e+07	3.68897e+06	3.53836e+06	3.39929e+06	1.11014	0.000146968	0.213888	-2.22507	down
Zbzp002227	C14H20N2O3	N-Feruloylputrescine	Alkaloids	Other alkaloids	501-13-3	1.19511e+06	1.16888e+06	1.03891e+06	4.89454e+06	4.46879e+06	4.1922e+06	1.1064	0.00239575	3.98353	1.99405	up
mws0567	C5H11N3O2	4-Guanidinobutyric acid	Organic acids	Organic acids	463-00-3	1.02217e+07	9.80117e+06	9.57536e+06	2.01719e+07	2.09616e+07	2.16746e+07	1.1078	0.000313191	2.12202	1.08544	up
MWS201465	C14H18N2O5	Glu-Phe	Amino acids and derivatives	Amino acids and derivatives	20556-22-3	2.3981e+06	2.38851e+06	2.3588e+06	872797	864675	863967	1.11083	2.50619e-05	0.364072	-1.45771	down
pme3705	C6H10O7	D-Glucoronic acid*	Others	Saccharides	6556-12-3	2.01546e+06	2.54774e+06	2.40968e+06	891165	815283	804146	1.09821	0.00967342	0.360051	-1.47373	down
Lmhp011549	C28H56NO7P	LysoPC 20:1	Lipids	LPC	-	111540	121302	115322	1.28803e+06	1.34168e+06	1.34979e+06	1.1106	0.000194399	11.4299	3.51475	up
mws2523	C12H23O14P	Trehalose 6-phosphate	Others	Saccharides	4484-88-2	4.31878e+06	4.24122e+06	3.82777e+06	1.23793e+06	1.14826e+06	1.2675e+06	1.10748	0.00175614	0.294943	-1.76149	down
pme0195	C3H7NO2S	L-Cysteine	Amino acids and derivatives	Amino acids and derivatives	52-90-4	91387.6	84217.8	102997	3027.35	3304.06	5988.03	1.10011	0.00302754	0.0442187	-4.4992	down
Cmdn004285	C25H38O17	6'-O-β-D-glucosylbarlerin*	Terpenoids	Monoterpenoids	927691-88-1	152326	170342	160506	1.23651e+06	1.39544e+06	1.197e+06	1.10923	0.0027746	7.92456	2.98633	up
Hmbn002645	C8H8O3	3,4-Dihydroxyacetophenone	Phenolic acids	Phenolic acids	1197-09-7	88848.1	66845.8	56975.8	1071.88	556.115	3302.54	1.07331	0.0173745	0.023184	-5.43072	down
pme0183	C5H5N5O	Isoguanine	Nucleotides and derivatives	Nucleotides and derivatives	3373-53-3	2.07386e+07	2.00677e+07	1.96189e+07	4.52437e+06	3.86015e+06	4.3971e+06	1.10847	1.14965e-05	0.211528	-2.24108	down
MWS1798	C6H8O2	2,4-Hexadienoic acid	Organic acids	Organic acids	110-44-1	10122.1	26742.9	18545.1	496754	591756	514567	1.09557	0.00257401	28.9311	4.85455	up
MWS5083	C17H21N4O9P	Flavin Single Nucleotide(FMN)	Nucleotides and derivatives	Nucleotides and derivatives	6184-17-4	2.53377e+06	2.60676e+06	2.65019e+06	1.18751e+06	1.08585e+06	1.25981e+06	1.10376	5.69943e-05	0.45351	-1.14079	down
pme0230	C10H13N5O4	Adenosine*	Nucleotides and derivatives	Nucleotides and derivatives	58-61-7	868031	697264	723522	1.97862e+07	2.07544e+07	1.9277e+07	1.10987	0.000429395	26.1347	4.7079	up
Lmbn001162	C15H16O9	Esculetin-7-O-glucoside*	Lignans and Coumarins	Coumarins	-	184767	171162	172955	842228	860535	876783	1.11029	2.29243e-05	4.87733	2.28609	up
MWS0631	C3H7NO5S2	S-Sulfo-L-Cysteine	Amino acids and derivatives	Amino acids and derivatives	1637-71-4	59431.4	36320.1	54747.4	18052.2	24971.5	15664.4	1.01767	0.0353915	0.389957	-1.35861	down
Lmyn003835	C14H10O7	4-(3,4,5-Trihydroxybenzoxy)benzoic acid	Phenolic acids	Phenolic acids	-	2.34677e+06	2.09376e+06	2.26222e+06	224060	260267	238992	1.10956	0.00114996	0.107914	-3.21205	down
Lmhp010190	C26H52NO7P	LysoPC 18:1(2n isomer)	Lipids	LPC	-	189760	184327	192327	6.24035e+06	7.25163e+06	7.08571e+06	1.1105	0.00219522	36.3298	5.18308	up
mws0467	C9H10O3	3-(4-Hydroxyphenyl)-propionic acid	Phenolic acids	Phenolic acids	501-97-3	399244	375199	390938	146207	93872.1	69774.5	1.05967	0.00340024	0.265882	-1.91114	down
Zmjp000966	C10H13N5O4	Vidarabine*	Nucleotides and derivatives	Nucleotides and derivatives	5536-17-4	796731	722549	657260	2.05162e+07	2.1276e+07	2.09367e+07	1.11029	7.32465e-05	28.8205	4.84902	up
Zmbp000555	C10H10N2O	3-Indole acetamide	Alkaloids	Plumerane	-	2.85213e+07	2.68916e+07	2.71475e+07	1.3953e+07	1.29388e+07	1.31295e+07	1.10724	7.8134e-05	0.484752	-1.04468	down
mws0230	C4H9NO3	L-Threonine	Amino acids and derivatives	Amino acids and derivatives	72-19-5	5.83424e+07	5.51761e+07	5.59644e+07	2.66473e+06	2.86858e+06	2.85724e+06	1.1107	0.000295564	0.0495068	-4.33623	down
pme0026	C6H14N2O2	L-Lysine	Amino acids and derivatives	Amino acids and derivatives	56-87-1	1.26982e+07	1.34666e+07	1.33416e+07	620809	612736	602488	1.11081	0.000357059	0.0464744	-4.42742	down
pmp001281	C26H52NO7P	LysoPC 18:1	Lipids	LPC	-	184805	203662	194304	6.51045e+06	7.16455e+06	6.48566e+06	1.11058	0.00115125	34.5945	5.11247	up
mws0250	C9H11NO3	L-Tyrosine	Amino acids and derivatives	Amino acids and derivatives	60-18-4	2.04004e+07	2.11776e+07	2.24524e+07	8.25003e+06	7.90829e+06	8.25833e+06	1.10857	0.00148473	0.381329	-1.39089	down
Hmlp006030	C16H14O4	4,4'-dihydroxy-2-methoxychalcone	Flavonoids	Chalcones	-	10972.7	16174	26976.6	241725	137659	215554	1.07617	0.0265403	10.9923	3.45842	up
Zmyn000268	C3H6O3	2,3-Dihydroxypropanal	Others	Saccharides	56-82-6	7486.71	5470.81	2314.09	242692	243551	242529	1.09401	1.93473e-05	47.7207	5.57654	up
mws0089	C21H20O11	Kaempferol-7-O-glucoside*	Flavonoids	Flavonols	16290-07-6	86715	97914.6	100828	760076	728752	774283	1.10963	0.000129093	7.928	2.98696	up
mws0256	C5H11NO2	L-Valine	Amino acids and derivatives	Amino acids and derivatives	72-18-4	4.12646e+07	3.95612e+07	4.0349e+07	2.89221e+06	3.14376e+06	3.06347e+06	1.11066	0.000127387	0.0750935	-3.73517	down
Zbdp007793	C17H12O5	Flemichapparin B	Flavonoids	Other Flavonoids	3187-53-9	67223.2	72118.8	70678.6	9.04012e+06	8.60595e+06	8.59255e+06	1.11084	0.00028661	124.934	6.96502	up
Lmhp009497	C25H44NO7P	LysoPE 20:4*	Lipids	LPE	-	9972.28	9819.95	10991.5	78973.5	96141.5	114640	1.10522	0.0138472	9.4126	3.23459	up
Lmhp009349	C25H44NO7P	LysoPE 20:4(2n isomer)*	Lipids	LPE	-	9972.28	9819.95	10991.5	78973.5	96141.5	114640	1.10522	0.0138472	9.4126	3.23459	up
Lmsn003588	C17H14O5	Pterocarpine	Flavonoids	Isoflavones	524-97-0	5450.11	7198.16	5011.43	120167	94288.8	85619.2	1.10483	0.0116759	16.9921	4.08679	up
mws1189	C6H10O7	D-Galacturonic acid*	Others	Saccharides	685-73-4	2.20797e+06	2.31033e+06	2.58206e+06	900374	859717	918144	1.105	0.00484555	0.377197	-1.40661	down
mws4176	C12H16N2O3	L-Alanyl-L-Phenylalanine	Amino acids and derivatives	Amino acids and derivatives	3061-90-3	3.54125e+06	3.23394e+06	3.55423e+06	710759	677058	706237	1.10987	0.00131794	0.202727	-2.30239	down
Lmhp001670	C11H22N2O3	L-Valyl-L-Leucine	Amino acids and derivatives	Amino acids and derivatives	3989-97-7	1.08337e+06	996112	987905	302845	344527	300764	1.1064	0.000341682	0.309103	-1.69384	down
MWS2027	C4H4N2O3	Barbituric acid;Malonylurea;2,4,6-Pyrimidinetrione	Nucleotides and derivatives	Nucleotides and derivatives	67-52-7	1.81187e+06	4.03431e+06	1.99463e+06	4.95674e+07	5.28162e+07	5.07422e+07	1.0958	4.6627e-06	19.5293	4.28757	up
MWS00411g	C6H11NO4	L-2-Aminoadipate	Amino acids and derivatives	Amino acids and derivatives	1118-90-7	2.61689e+06	2.3868e+06	2.42214e+06	998350	1.07868e+06	1.17543e+06	1.10115	0.000178764	0.437993	-1.19102	down
Lmmn000214	C18H32O15	Solatriose	Others	Saccharides	528-40-5	5.25674e+06	9.61549e+06	5.46266e+06	101201	232840	174890	1.09542	0.0431009	0.0250275	-5.32034	down
pme2292	C4H12N2	Putrescine	Alkaloids	Other alkaloids	110-60-1	5.37494e+06	4.78058e+06	5.03362e+06	220140	194974	227654	1.11015	0.00121927	0.0423176	-4.5626	down
pme2596	C8H9NO4	4-Pyridoxic acid	Others	Vitamin	82-82-6	30145.2	38935.9	34353.5	3.40927e+06	3.56351e+06	3.44088e+06	1.11031	0.00018005	100.679	6.65361	up
mws0001	C4H8N2O3	L-Asparagine	Amino acids and derivatives	Amino acids and derivatives	70-47-3	1.05361e+06	967152	1.04356e+06	5.18842e+06	5.56263e+06	5.46118e+06	1.10998	0.000340943	5.29065	2.40344	up
mws0005	C10H12N2	Tryptamine	Alkaloids	Plumerane	61-54-1	151599	243844	205887	78838.4	65755.4	67055.7	1.06625	0.0372021	0.35197	-1.50648	down
mws0180	C7H6O4	2,5-Dihydroxybenzoic acid; Gentisic Acid*	Phenolic acids	Phenolic acids	490-79-9	397767	442134	443813	2.41209e+07	2.2209e+07	2.27028e+07	1.11064	0.00063829	53.7757	5.74888	up
pme2253	C6H10O6	L-Gulono-1,4-Lactone*	Others	Saccharides	1128-23-0	142648	158353	126880	330923	311784	364523	1.09276	0.00119579	2.35399	1.23511	up
Zmxp004471	C15H10O6	Thunberginol B	Lignans and Coumarins	Coumarins	147666-81-7	292395	264710	233221	1.7043e+06	1.47025e+06	1.48884e+06	1.10637	0.00227607	5.90059	2.56086	up
pme0014	C5H9NO4	L-Glutamic acid	Amino acids and derivatives	Amino acids and derivatives	56-86-0	6.76498e+07	6.19332e+07	6.48698e+07	2.48119e+07	1.33429e+07	1.33531e+07	1.06305	0.00222107	0.264886	-1.91656	down
pme0241	C7H6O2	Benzoic acid	Phenolic acids	Phenolic acids	65-85-0	874560	855313	772131	1.66458e+06	1.87541e+06	1.78155e+06	1.10067	0.000852593	2.12691	1.08876	up
pmp001273	C26H50NO7P	LysoPC 18:2	Lipids	LPC	-	777940	743948	645164	1.0064e+07	9.88226e+06	1.01057e+07	1.10988	6.12248e-07	13.8677	3.79366	up
pme2559	C6H9NO5	N-Acetyl-L-Aspartic Acid	Amino acids and derivatives	Amino acids and derivatives	997-55-7	436088	589206	493312	163981	191954	198334	1.08729	0.0148406	0.364986	-1.45409	down
mws0014	C10H10O4	Ferulic acid*	Phenolic acids	Phenolic acids	537-98-4	310118	852112	251603	2.46168e+06	2.04105e+06	2.47251e+06	1.01752	0.00202635	4.93357	2.30263	up
pme0422	C10H10O4	Isoferulic Acid*	Phenolic acids	Phenolic acids	25522-33-2	310118	852112	251603	2.46168e+06	2.04105e+06	2.47251e+06	1.01752	0.00202635	4.93357	2.30263	up
mws0282	C11H12N2O2	L-Tryptophan	Amino acids and derivatives	Amino acids and derivatives	73-22-3	3.40327e+06	3.74622e+06	3.50502e+06	839646	804126	802585	1.10986	0.00120481	0.229607	-2.12276	down
Lmtn002796	C21H22O11	Aromadendrin-7-O-glucoside	Flavonoids	Flavanonols	28189-90-4	924169	973999	872025	5.00354e+06	4.49298e+06	4.69062e+06	1.10925	0.0010608	5.12136	2.35653	up
Zmwp002855	C17H15NO4	Oxoassoanine N-oxide	Alkaloids	Plumerane	-	2.59835e+07	2.55449e+07	2.42013e+07	869292	783208	705865	1.11016	0.000438741	0.0311419	-5.005	down
Cmzn004594	C21H22O11	Dunalianoside C	Phenolic acids	Phenolic acids	-	953347	867205	947217	4.90454e+06	4.33586e+06	4.49562e+06	1.10896	0.0016983	4.96285	2.31117	up
pmb3101	C7H12O5	2-Isopropylmalic Acid	Organic acids	Organic acids	49601-06-1	9.29718e+06	9.01277e+06	9.08787e+06	21943.9	19994.8	16475.9	1.11049	8.67167e-05	0.00213209	-8.87352	down
mws0224	C5H11NO2S	DL-Methionine	Amino acids and derivatives	Amino acids and derivatives	59-51-8	2.8244e+07	2.66164e+07	2.75041e+07	408477	362218	376696	1.11072	0.000298711	0.0139307	-6.16559	down
pme0040	C5H5N5	Adenine	Nucleotides and derivatives	Nucleotides and derivatives	73-24-5	1.78862e+07	1.80555e+07	1.7256e+07	4.01449e+07	3.85045e+07	3.93524e+07	1.10974	3.42378e-05	2.21817	1.14937	up
Hmjn004446	C30H26O13	Luteolin-7-O-(6''-caffeoyl)rhamnoside	Flavonoids	Flavones	-	30076.5	26680.6	30962.4	7622.17	6125.08	8425.17	1.09838	0.000663707	0.252765	-1.98413	down
mws4516	C5H7NO3	Pyroglutamic acid	Amino acids and derivatives	Amino acids and derivatives	4042-36-8	4.04135e+07	4.42182e+07	5.09177e+07	705663	593486	715312	1.10989	0.00471918	0.0148614	-6.07228	down
mws1587	C6H13NO2	L-Norleucine	Amino acids and derivatives	Amino acids and derivatives	327-57-1	2.47802e+06	2.52765e+06	2.56799e+06	107842	107111	113713	1.1108	0.000105695	0.0433959	-4.5263	down
Lhhp102907	C15H20O2	Costunolide	Terpenoids	Sesquiterpenoids	553-21-9	10545.8	6265.66	17367.6	420140	457402	478082	1.09735	0.0010551	39.6624	5.3097	up
Zmyn005384	C18H36O3	2R-Hydroxyoctadecanoic Acid*	Lipids	Free fatty acids	26633-48-7	389627	437764	390448	8.93424e+06	9.94797e+06	9.49274e+06	1.11036	0.00101632	23.2994	4.54222	up
Hmtn001288	C9H10O4	Methyl 2,4-dihydroxyphenylacetate	Phenolic acids	Phenolic acids	67828-42-6	21066.2	27219	23121.5	293036	303815	308401	1.1089	4.08472e-05	12.6774	3.66419	up
mws0639	C7H6O4	2,3-Dihydroxybenzoic Acid*	Phenolic acids	Phenolic acids	303-38-8	1.3352e+06	1.45974e+06	1.49093e+06	5.68334e+07	5.60969e+07	5.81337e+07	1.1107	0.000104551	39.9135	5.31881	up
YC512118	C18H35NO	Oleamide (9-Octadecenamide)	Lipids	Free fatty acids	301-02-0	239770	198601	187856	766913	594911	641558	1.09311	0.00775603	3.19913	1.67768	up
Lmmn001294	C14H20O9	Koaburaside	Phenolic acids	Phenolic acids	41653-73-0	57428.4	55018.3	47415.4	179671	192230	186106	1.10565	1.26839e-05	3.49055	1.80345	up
mws1038	C11H22N2O4S	Pantetheine	Alkaloids	Other alkaloids	496-65-1	987952	1.07252e+06	1.03398e+06	319740	363138	329038	1.1073	0.000118513	0.327009	-1.6126	down
mws0129	C16H12O5	Genkwanin (Apigenin 7-methyl ether)*	Flavonoids	Flavones	437-64-9	28300.2	23824.1	26698.9	2.158e+06	1.77152e+06	1.89257e+06	1.11021	0.00353169	73.8627	6.20677	up
ML10172161	C3H4O4	Hydroxypyruvic acid	Organic acids	Organic acids	1113-60-6	53410.6	60578.9	54044.8	738153	772140	742646	1.11031	0.000129673	13.4076	3.74498	up
pmp001251	C26H50NO7P	LysoPC 18:2(2n isomer)	Lipids	LPC	-	714430	582447	679981	9.14954e+06	7.57114e+06	1.02801e+07	1.10712	0.00862363	13.6585	3.77172	up
MWSHY0012	C15H10O5	Genistein	Flavonoids	Isoflavones	446-72-0	475456	448038	507547	231806	203593	269780	1.07784	0.000756716	0.492774	-1.021	down
Ymjm000152	C12H16O7	p-Hydroxypheny-β-D-allopyranoside	Phenolic acids	Phenolic acids	-	1.78679e+07	1.71879e+07	1.68226e+07	2.96264e+06	2.73302e+06	2.78155e+06	1.11029	0.000245319	0.163405	-2.61347	down
MWS2442	C6H13O9P	D-Fructose 6-Phosphate*	Others	Saccharides	643-13-0	6.55693e+07	6.58956e+07	6.67697e+07	709812	536708	452575	1.10923	1.40033e-05	0.00857113	-6.8663	down
pmb0751	C16H16O7	Trans-5-O-(p-Coumaroyl)shikimate	Phenolic acids	Phenolic acids	-	1.61393e+06	1.66708e+06	1.38943e+06	46726.7	21946.4	44622.3	1.10118	0.00291549	0.024258	-5.36539	down
Zmyn000155	C7H14N2O3	N-α-Acetyl-L-ornithine	Amino acids and derivatives	Amino acids and derivatives	6205-08-9	1.60756e+07	1.83436e+07	1.58845e+07	1.14926e+06	1.06913e+06	1.18687e+06	1.10997	0.00250208	0.067694	-3.88483	down
pmb3142	C13H16O8	Salicylic acid-2-O-glucoside	Phenolic acids	Phenolic acids	10366-91-3	1.1584e+07	1.2655e+07	1.15859e+07	5.98223e+06	5.37205e+06	4.67376e+06	1.09115	0.000226049	0.4474	-1.16036	down
Lmqp002784	C7H7NO2	Salicylamide	Alkaloids	Other alkaloids	65-45-2	104009	168416	170842	1.16649e+06	1.11534e+06	1.2105e+06	1.0973	1.323e-05	7.87862	2.97794	up
Qmrp120208	C24H26N2O7	Kopsiarborine C	Alkaloids	Plumerane	-	1.22026e+07	1.42264e+07	1.36905e+07	129865	121674	95423.4	1.10984	0.00207317	0.0086482	-6.85338	down
Wafn015217	C20H40O3	Hydroxyicosanoic Acid	Lipids	Free fatty acids	-	2274.86	2542.28	4355.68	97555.7	108428	100193	1.10369	0.000737297	33.3787	5.06086	up
pmd0136	C26H54NO7P	LysoPC 18:0(2n isomer)	Lipids	LPC	-	382906	324264	335704	7.22967e+06	8.05805e+06	6.89683e+06	1.1098	0.00233729	21.2725	4.41092	up
pmb2620	C11H12O4	3,4-Dimethoxycinnamic acid	Phenolic acids	Phenolic acids	2316-26-9	724873	766281	766238	123805	114443	115916	1.1103	0.00028359	0.156891	-2.67217	down
pme0519	C12H22O11	D-Sucrose	Others	Saccharides	57-50-1	5.09132e+06	4.96392e+06	4.92236e+06	1.23827e+06	1.2159e+06	1.37993e+06	1.10892	8.58039e-07	0.255989	-1.96585	down
Zmyn000083	C6H14O12P2	D-Glucose 1,6-bisphosphate	Others	Saccharides	10139-18-1	119844	77090.9	89237.2	334659	276099	284277	1.07838	0.00135883	3.12761	1.64506	up
pme3968	C6H7N5O	7-Methylguanine	Nucleotides and derivatives	Nucleotides and derivatives	578-76-7	7.02938e+06	6.40066e+06	6.52597e+06	502038	477356	474129	1.11053	0.000948279	0.0728363	-3.7792	down
mws0028	C8H8O4	Vanillic acid	Phenolic acids	Phenolic acids	121-34-6	30641.1	34889.7	57422.2	3.71254e+06	3.84132e+06	3.85321e+06	1.107	8.91985e-05	92.7758	6.53568	up
mws0183	C7H6O4	3,4-Dihydroxybenzoic acid (Protocatechuic acid)*	Phenolic acids	Phenolic acids	99-50-3	1.38383e+06	932801	1.17007e+06	5.25689e+07	4.51676e+07	4.39065e+07	1.10832	0.00336346	40.6238	5.34425	up
pmf0395	C18H34O2	Oleic acid	Lipids	Free fatty acids	112-80-1	40503	43237.3	44621.3	135487	101919	121402	1.09492	0.0145729	2.79528	1.48299	up
Lhqp101805	C15H16O8	Skimmin (7-Hydroxycoumarin-7-O-glucoside)	Lignans and Coumarins	Coumarins	93-39-0	600309	619563	561570	201475	156090	213209	1.09429	7.81966e-05	0.3204	-1.64205	down
Qmrp120114	C24H26N2O8	Paucidactine C	Alkaloids	Plumerane	-	9.8307e+06	9.65907e+06	1.00171e+07	21590.2	33750.8	86951.3	1.09875	6.4794e-05	0.00482234	-7.69605	down
MWS5206	C9H10O4	4-Hydroxyphenyllactic Acid	Phenolic acids	Phenolic acids	306-23-0	24639.9	23723	30586.7	267558	219428	229151	1.10643	0.00408775	9.0708	3.18123	up
Lamp005061	C26H26O14	Odoratin 7-malonyl glucoside	Flavonoids	Isoflavones	-	19104.9	8922.06	15770.3	460462	318078	256303	1.09346	0.0316217	23.6281	4.56243	up
Zmyn004548	C18H28O3	12-Oxo-phytodienoic acid	Lipids	Free fatty acids	85551-10-6	4886.14	6250.57	5840.26	12747.1	9120.24	14024.9	1.02932	0.0420266	2.11417	1.08009	up
mws0254	C6H9N3O2	L-Histidine	Amino acids and derivatives	Amino acids and derivatives	71-00-1	1.48338e+07	1.55297e+07	1.50481e+07	897701	839172	827361	1.11069	0.000178912	0.0564665	-4.14646	down
Lmhp009187	C20H42NO7P	LysoPE 15:0	Lipids	LPE	-	137172	76497.6	132879	1.10019e+06	876508	1.15021e+06	1.09214	0.00594718	9.02298	3.1736	up
Jmzn006005	C10H10O3	3,4-Methylenedioxy cinnamyl alcohol	Lignans and Coumarins	Lignans	58095-76-4	331821	353500	327088	80369.5	62894.5	64881.1	1.10521	3.17252e-05	0.205594	-2.28213	down
HJAP140	C17H14O5	Puerol A	Phenolic acids	Phenolic acids	152784-32-2	10058.5	12077.1	13279	1.11508e+06	1.11789e+06	1.0881e+06	1.11018	6.46842e-05	93.7767	6.55116	up
pme2237	C6H14O6	Dulcitol	Others	Saccharides	608-66-2	139084	148316	148331	499598	487775	523031	1.10964	0.000340965	3.46637	1.79343	up
mws0396	C18H34O2	Elaidic Acid*	Lipids	Free fatty acids	112-79-8	1.71192e+07	1.70116e+07	1.78073e+07	5.57603e+07	5.65815e+07	5.64421e+07	1.11055	4.18894e-08	3.24972	1.70031	up
Lmhp010515	C25H52NO7P	LysoPC 17:0(2n isomer)	Lipids	LPC	-	101568	118883	119689	1.39389e+06	1.47317e+06	1.48887e+06	1.10978	0.000302839	12.8063	3.67878	up
MWSmce675	C12H16O7	Arbutin	Phenolic acids	Phenolic acids	497-76-7	1.78991e+07	1.72475e+07	1.72492e+07	3.23319e+06	2.96553e+06	3.00609e+06	1.11026	3.68283e-05	0.175678	-2.50899	down
MWSmce486	C18H32O16	Manninotriose	Others	Saccharides	13382-86-0	3344.49	14929.3	1351	100592	117239	97705.6	1.01956	0.00036178	16.0784	4.00706	up
mws0609	C10H12N5O7P	Guanosine 3',5'-cyclic monophosphate	Nucleotides and derivatives	Nucleotides and derivatives	7665-99-8	2.28039e+06	2.03167e+06	2.35729e+06	15090	10998.6	7864.86	1.10797	0.00196001	0.00509098	-7.61784	down
Li512111	C24H24O13	Isorhamnetin-3-O-(6''-acetylglucoside)	Flavonoids	Flavonols	-	6328.96	8549.15	1325.99	418059	441129	416328	1.07781	0.000155108	78.7156	6.29858	up
Lmgp000796	C8H7NO2	4-Hydroxymandelonitrile	Alkaloids	Other alkaloids	13093-65-7	566619	595901	651170	29146.2	17668.6	17725.2	1.10519	0.00145874	0.0355849	-4.81259	down
MWStz205	C14H16N2O2	Cyclo(D-Phe-L-Pro)*	Amino acids and derivatives	Amino acids and derivatives	26488-24-4	123935	131420	124783	44281.2	38184.9	44933.5	1.10531	1.33434e-05	0.335141	-1.57716	down
Lmhp009769	C22H44NO7P	LysoPE 17:1*	Lipids	LPE	-	23175.5	17087.8	21490.6	238480	242521	276142	1.10723	0.00218697	12.2606	3.61596	up
mws1715	C10H13N5O3	Cordycepin (3'-Deoxyadenosine)*	Nucleotides and derivatives	Nucleotides and derivatives	73-03-0	602197	539380	584573	5.47253e+07	5.82183e+07	5.9902e+07	1.11072	0.000712397	100.134	6.64578	up
Zmzn000113	C5H9NO4	L-threo-3-Methylaspartate	Amino acids and derivatives	Amino acids and derivatives	6061-13-8	4.00971e+07	3.77522e+07	3.82613e+07	7.03076e+06	6.66255e+06	7.44561e+06	1.10986	0.000165639	0.182059	-2.45753	down
Hahn000897	C20H28O14	picrorhizin	Others	Others	-	590714	661824	596270	2.07259e+06	2.01623e+06	2.15173e+06	1.10839	3.83325e-05	3.37545	1.75508	up
Zmhp004034	C21H20O12	Rhodiolgin	Flavonoids	Flavonols	94696-39-6	2.41021e+07	2.31468e+07	2.49464e+07	2.90911e+06	3.30698e+06	2.9845e+06	1.10987	0.000335203	0.12744	-2.97211	down
Hmln002199	C23H22O13	Quercetin-3-O-(6''-O-acetyl)galactoside	Flavonoids	Flavonols	-	100658	86430.5	103518	211136	194071	198758	1.0957	0.000142643	2.07829	1.0554	up
Hmcp001636	C23H24O13	Limocitrin-7-O-glucoside	Flavonoids	Flavonols	-	204934	141209	234831	500767	494855	500961	1.05988	0.00783052	2.57599	1.36513	up
pma1751	C12H15NO7	N-(beta-D-Glucosyl)nicotinate	Others	Vitamin	-	371393	299922	270733	86588.4	84958.5	80451.3	1.09921	0.0161942	0.2675	-1.90239	down
pmp000575	C22H22O10	Acacetin-7-O-glucoside (Tilianin)*	Flavonoids	Flavones	4291-60-5	12851	7400.72	4612.16	975986	1.20648e+06	1.10304e+06	1.10278	0.00370258	132.14	7.04592	up
Lmhp009890	C28H52NO7P	LysoPC 20:3	Lipids	LPC	1199257-41-4	61344.8	74222.3	76957.6	180730	196789	178423	1.09709	0.000133825	2.6159	1.38731	up
Lmdp005525	C17H14O5	Afrormosin (6,4'-Dimethoxy-7-Hydroxyisoflavone)	Flavonoids	Isoflavones	550-79-8	15555.9	7489.12	5075.45	1.04736e+06	1.06336e+06	979522	1.10067	0.000535305	109.893	6.77996	up
Lhmp122215	C17H14O5	dalnigrin	Lignans and Coumarins	Coumarins	-	15555.9	7489.12	5075.45	1.04736e+06	1.06336e+06	979522	1.10067	0.000535305	109.893	6.77996	up
mws1089	C12H23O14P	Sucrose-6-phosphate	Others	Saccharides	-	1.06165e+06	989616	1.01145e+06	231399	285251	249105	1.10613	1.75221e-05	0.250025	-1.99986	down
Zmxn003874	C31H38O11	7,8-Dihydro-Buddlenol B(threo)	Phenolic acids	Phenolic acids	-	127666	134679	137695	55713.6	44772.9	45167.7	1.099	6.81383e-05	0.3641	-1.45759	down
Lmbn001181	C22H28O15	Fraxetin-7,8-di-O-glucoside	Lignans and Coumarins	Coumarins	-	1.9725e+06	1.8467e+06	1.8635e+06	490793	481116	340123	1.09637	2.8621e-05	0.230882	-2.11477	down
Lmfn005486	C15H10O9S	Kaempferol-3-O-sulfonate	Flavonoids	Flavonols	-	11636.5	14185.3	16038.5	113264	100549	108849	1.10566	0.000569428	7.70806	2.94637	up
pmd0160	C21H44NO7P	LysoPE 16:0(2n isomer)	Lipids	LPE	-	4.13432e+06	5.33328e+06	4.94006e+06	2.12177e+07	3.18594e+07	3.08255e+07	1.0948	0.0198055	5.82348	2.54188	up
mws0976	C9H12N2O6	β-Pseudouridine	Nucleotides and derivatives	Nucleotides and derivatives	1445-07-4	1.59837e+06	1.35392e+06	1.08935e+06	4.44423e+06	4.96624e+06	4.42689e+06	1.09164	0.000176147	3.4237	1.77556	up
Xmgp006913	C20H20O5	2,4,2',4'-tetrahydroxy-3'-prenylchalcone	Flavonoids	Chalcones	-	178545	174752	145797	55351.9	34552.4	69507	1.04312	0.00145017	0.319402	-1.64656	down
pme3154	C6H12O4	Mevalonic acid	Organic acids	Organic acids	150-97-0	1.70537e+06	1.72777e+06	1.84393e+06	494931	500026	540244	1.10895	0.000418931	0.290919	-1.78131	down
Zmdp002216	C11H20N2O5	L-γ-Glutamyl-L-leucine	Amino acids and derivatives	Amino acids and derivatives	2566-39-4	3.46226e+07	3.19728e+07	3.31625e+07	4.7161e+06	1.6981e+06	1.68848e+06	1.07522	3.08114e-05	0.0812235	-3.62196	down
pmp001204	C17H14O5	Apigenin-7,4'-dimethyl ether	Flavonoids	Flavones	5128-44-9	693.78	1708.25	925.884	53212.5	54909.1	58266.9	1.10104	0.000474232	49.9978	5.64379	up
Lmlp005236	C21H22O11	Dihydrokaempferol-3-O-glucoside	Flavonoids	Flavanonols	1049-08-8	9	9	9	3.73942e+06	4.14066e+06	3.86712e+06	1.1109	0.000912291	435081	18.7309	up
mws0064	C15H12O6	Eriodictyol (5,7,3',4'-Tetrahydroxyflavanone)	Flavonoids	Flavanones	552-58-9	10661	14644	15983.1	66962.7	57077.7	63425.3	1.09469	0.000548421	4.54043	2.18283	up
pmb3023	C21H22O11	Eriodictyol-8-C-glucoside	Flavonoids	Flavanones	1023271-51-3	524524	582550	477178	2.62382e+06	2.7375e+06	2.56107e+06	1.10776	2.65547e-05	5.00071	2.32213	up
pme0128	C6H12N2O3	L-Alanyl-L-Alanine	Amino acids and derivatives	Amino acids and derivatives	1948-31-8	44761.4	43047.7	49836.5	13479.2	14052.7	26255.3	1.0146	0.0100312	0.390766	-1.35562	down
mws1299	C21H20O11	Luteolin-8-C-glucoside (Orientin)*	Flavonoids	Flavones	28608-75-5	91196.4	61467.8	16202.1	444202	503111	533316	1.01719	0.000256388	8.76806	3.13226	up
mws0866	C6H13O9P	D-Glucose 6-phosphate*	Others	Saccharides	56-73-5	6.66403e+07	5.71819e+07	6.80679e+07	638418	477009	483736	1.10974	0.00288169	0.00833374	-6.90682	down
Hmqp006023	C20H36O3	Ethyl 9-Hydroxy-10,12-octadecadienoic acid	Lipids	Free fatty acids	-	24063.4	28349	25147.6	64285.8	41398.9	57661.6	1.03626	0.0478131	2.10606	1.07455	up
Qmkp093004	C9H7NO	Indole-3-carboxaldehyde	Alkaloids	Plumerane	487-89-8	2.19307e+07	2.14504e+07	2.13107e+07	5.28238e+06	5.6268e+06	5.93811e+06	1.10942	4.686e-07	0.260424	-1.94107	down
pme2074	C18H29NO4	Jasmonoyl-L-Isoleucine	Amino acids and derivatives	Amino acids and derivatives	120330-93-0	49139.9	48891.7	48236.2	2243.93	2766.91	2560.78	1.10996	3.49806e-07	0.0517655	-4.27187	down
Lmzn006169	C30H48O4	3,19-Dihydroxyurs-12-en-28-oic acid (Pomolic acid)*	Terpenoids	Triterpene	13849-91-7	69736.7	60146.6	68955.1	2.90565e+06	3.21073e+06	3.04342e+06	1.11044	0.000859868	46.0666	5.52565	up
Hmbn005207	C30H48O4	3,23-Dihydroxyolean-12-en-28-oic acid (Hederagenin)*	Terpenoids	Triterpene	465-99-6	69736.7	60146.6	68955.1	2.90565e+06	3.21073e+06	3.04342e+06	1.11044	0.000859868	46.0666	5.52565	up
HJN104	C21H22O13	Dihydromyricetin-3-O-glucoside	Flavonoids	Flavanonols	-	405991	378417	350613	182494	106266	147520	1.05397	0.0015251	0.38438	-1.37939	down
mws0058	C16H12O6	Diosmetin (5,7,3'-Trihydroxy-4'-methoxyflavone)	Flavonoids	Flavones	520-34-3	16699.1	11607.9	7180.18	35601.1	30261.7	39016	1.01323	0.00357083	2.9554	1.56335	up
mws0044	C15H12O7	Taxifolin(Dihydroquercetin)	Flavonoids	Flavanonols	480-18-2	2.58382e+06	2.76819e+06	2.70296e+06	868320	709334	840541	1.10434	1.45838e-05	0.300211	-1.73595	down
Wafn003070	C16H20O10	Hydroxyferulic acid glucoside	Phenolic acids	Phenolic acids	-	3.9951e+06	4.07247e+06	4.28763e+06	414061	350951	400570	1.10972	0.000321321	0.0943393	-3.406	down
Zaxn005783	C21H32O2	Methyl neoabietate	Terpenoids	Ditepenoids	3310-97-2	430385	413901	382145	843181	808633	1.03171e+06	1.08653	0.0166144	2.18808	1.12966	up
pmp000417	C21H20O9	Daidzein-4'-O-glucoside	Flavonoids	Isoflavones	-	62353.2	88921.5	29054.2	813026	861439	855108	1.07994	5.26252e-06	14.0275	3.81019	up
pme3337	C14H17N5O8	Succinyladenosine	Nucleotides and derivatives	Nucleotides and derivatives	4542-23-8	569451	599956	536342	2.95374e+06	2.71518e+06	2.71407e+06	1.1093	0.000773742	4.91456	2.29706	up
pme2563	C8H14N2O5S	γ-Glu-Cys	Amino acids and derivatives	Amino acids and derivatives	636-58-8	161720	110097	151342	1.2762e+06	1.39385e+06	1.19568e+06	1.10377	0.00137021	9.13538	3.19146	up
pme3882	C9H12N2O5	2'-Deoxyuridine	Nucleotides and derivatives	Nucleotides and derivatives	951-78-0	24580	26339.4	23114.2	170435	175825	161892	1.10971	0.000451888	6.8638	2.77901	up
Zbzn011671	C30H48O4	Cordianal C*	Terpenoids	Triterpene	-	74071.3	67062.2	66239.2	3.29042e+06	3.14705e+06	3.0549e+06	1.11065	0.000482398	45.7745	5.51647	up
Zbcn011671	C30H48O4	Cordianol G*	Terpenoids	Triterpene	-	74071.3	67062.2	66239.2	3.29042e+06	3.14705e+06	3.0549e+06	1.11065	0.000482398	45.7745	5.51647	up
pme2746	C27H33N9O15P2	Riboflavin 5'-Adenosine Diphosphate	Nucleotides and derivatives	Nucleotides and derivatives	146-14-5	5.58959e+06	6.01308e+06	5.74736e+06	1.5117e+06	1.38089e+06	1.44065e+06	1.1096	0.000312598	0.249754	-2.00142	down
pme1119	C10H12N4O5	Inosine	Nucleotides and derivatives	Nucleotides and derivatives	58-63-9	86013.2	83806.9	71689.8	185120	280555	280011	1.07282	0.0317283	3.0876	1.62649	up
Lmhp008801	C23H42NO7P	LysoPE 18:3*	Lipids	LPE	-	1.46156e+06	1.46684e+06	1.38185e+06	7.35149e+06	8.92844e+06	6.20192e+06	1.10157	0.0165068	5.21591	2.38292	up
pmp000579	C22H22O11	Diosmetin-7-O-galactoside*	Flavonoids	Flavones	-	165752	251629	135709	3.46874e+06	3.46836e+06	3.48167e+06	1.10266	8.85846e-05	18.8374	4.23553	up
Lmhp008589	C23H42NO7P	LysoPE 18:3(2n isomer)*	Lipids	LPE	-	1.12964e+06	1.23091e+06	1.42316e+06	6.65765e+06	7.14725e+06	5.72035e+06	1.10365	0.00481518	5.16035	2.36747	up
Lmbn005172	C9H10O3	2,6-Dimethoxybenzaldehyde	Phenolic acids	Phenolic acids	3392-97-0	334878	339306	352668	139676	82379.6	66900.1	1.05386	0.0056916	0.2814	-1.82931	down
mws4175	C6H8O6	D-Glucurono-6,3-lactone	Others	Saccharides	32449-92-6	276174	274890	242050	71333.5	64521	79228.6	1.10396	0.00119408	0.271188	-1.88263	down
Lmsp004670	C27H30O15	Kaempferol-3-O-glucoside-7-O-rhamnoside*	Flavonoids	Flavonols	2392-95-2	58519.9	26212.9	61150.9	437022	377476	251815	1.0593	0.0262019	7.30934	2.86974	up
pmb0962	C10H22N2O4	L-Lysine-Butanoic Acid	Amino acids and derivatives	Amino acids and derivatives	80407-71-2	3.58609e+06	2.57711e+06	2.42724e+06	39226.3	30278.2	61205.6	1.10383	0.0161985	0.0152158	-6.03829	down
HX1348	C5H8O4	2-hydroxymethyl-D-ribono-γ-lactone	Others	Others	-	5.32423e+06	5.31482e+06	5.02209e+06	222637	230416	214666	1.11073	0.000383754	0.0426354	-4.5518	down
mws0875	C5H10N2O3S	L-Cysteinyl-L-glycine	Amino acids and derivatives	Amino acids and derivatives	19246-18-5	1.66789e+06	2.15023e+06	1.72753e+06	3.50778e+06	7.14767e+06	4.98659e+06	1.01679	0.0831965	2.8206	1.496	up
pme3400	C22H22O10	Biochanin A-7-O-glucoside (Sissotrin)	Flavonoids	Isoflavones	5928-26-7	775.757	23526.2	6438.26	658165	670310	679853	1.02979	2.58323e-07	65.3322	6.02972	up
Lhhp102402	C40H62O13	6-O-Acetyl-3-O-(4-O-malonyl)-xylosylcycloastragenol	Terpenoids	Triterpene Saponin	-	1386.52	2331.13	1641.57	8100.42	6597.35	6471.27	1.07951	0.00275636	3.95002	1.98186	up
MWStz070	C9H11NO3	N-(2-Hydroxy-4-methoxyphenyl)acetamide	Alkaloids	Other alkaloids	58469-06-0	1.11156e+06	1.14828e+06	1.16292e+06	366439	404145	420337	1.10727	4.73173e-06	0.347942	-1.52308	down
Hmyn001360	C18H20O4	Doitungbiphenyl A	Phenolic acids	Phenolic acids	-	47886.5	37187.2	56922.2	302490	339831	317841	1.10119	0.000185852	6.76189	2.75743	up
mws1409	C15H22N2O18P2	Uridine-5'-diphosphoglucuronic acid	Nucleotides and derivatives	Nucleotides and derivatives	-	1.16158e+06	1.05761e+06	1.24366e+06	40905.8	37821.4	34071.7	1.10996	0.00228938	0.032574	-4.94014	down
mws0913	C21H20O11	Kaempferol-3-O-galactoside (Trifolin)*	Flavonoids	Flavonols	23627-87-4	142221	161522	116840	909048	929212	945156	1.1054	1.90987e-06	6.61799	2.72639	up
pmb3012	C22H22O11	Chrysoeriol-7-O-glucoside	Flavonoids	Flavones	19993-32-9	50855.1	66434.7	54533.3	558246	633272	537982	1.10724	0.00252284	10.0656	3.33136	up
Sakn004146	C29H36O16	Chiritoside B	Phenolic acids	Phenolic acids	-	14527.5	48145.3	57906	988380	1.07415e+06	1.10739e+06	1.0767	0.000347019	26.2892	4.7164	up
Hmcn000773	C21H32O14	6'-O-Glucosylaucubin	Terpenoids	Sesquiterpenoids	-	258890	199473	147746	7448.53	5659.5	5448.15	1.10431	0.0258042	0.0306153	-5.02961	down
pme0124	C7H12N2O3	L-Glycyl-L-proline	Amino acids and derivatives	Amino acids and derivatives	704-15-4	397591	363196	363688	1.49903e+06	1.42232e+06	1.51557e+06	1.10942	0.000137547	3.94577	1.98031	up
mws0042	C15H14O7	Epigallocatechin	Flavonoids	Flavanols	970-74-1	2.25121e+06	2.41831e+06	2.39887e+06	24409.6	23640.1	21229.8	1.11067	0.000509047	0.00980129	-6.67281	down
Lmmn004625	C21H22O11	Dihydrokaempferol-7-O-glucoside	Flavonoids	Flavanonols	-	660661	1.06002e+06	575289	156918	172419	177201	1.07637	0.0571554	0.220621	-2.18036	down
Lmwp003442	C21H20O11	Amoenin	Flavonoids	Flavonols	-	3.24259e+06	3.25974e+06	2.96461e+06	2.53281e+07	2.12746e+07	2.39511e+07	1.10894	0.00323228	7.45266	2.89775	up
Wmhp000012	C17H26O10	Ajugoside	Terpenoids	Monoterpenoids	52916-96-8	1.26584e+06	1.31942e+06	1.17007e+06	3.26331e+06	3.38681e+06	4.11982e+06	1.09809	0.0111993	2.86791	1.52	up
pme1987	C3H7NO2	L-Alanine	Amino acids and derivatives	Amino acids and derivatives	56-41-7	127225	128115	124344	7218.04	8214.92	8189.93	1.11036	2.7408e-05	0.0622173	-4.00654	down
pme2527	C5H12N2O2	L-Ornithine	Amino acids and derivatives	Amino acids and derivatives	70-26-8	5.82189e+06	5.19874e+06	5.19055e+06	123675	143980	82384.1	1.10658	0.00145525	0.0215924	-5.53333	down
HX1366	C9H6O2	coumarin(ISO1)	Lignans and Coumarins	Coumarins	-	3.05361e+06	2.3924e+06	3.2195e+06	341648	232042	287693	1.10232	0.00850105	0.0994036	-3.33056	down
Lmsp003655	C26H32O11	Dehydrodiconiferyl alcohol-gamma'-O-glucoside	Phenolic acids	Phenolic acids	-	370514	322819	160927	13763.7	3116.82	4351.44	1.07257	0.0480539	0.0248542	-5.33037	down
Lmhp008885	C20H42NO7P	LysoPE 15:0(2n isomer)	Lipids	LPE	-	144546	88710.6	142645	983195	1.01689e+06	1.14678e+06	1.09769	0.00106587	8.3715	3.06549	up
ML10181668	C6H11NO2	Cycloleucine	Amino acids and derivatives	Amino acids and derivatives	52-52-8	2.18032e+06	2.01232e+06	2.04775e+06	87488.8	78450.8	92418.5	1.11027	0.000612128	0.0414009	-4.59419	down
Lmbp001216	C7H15NO2S	L-Dihomomethionine	Amino acids and derivatives	Amino acids and derivatives	34022-36-1	162060	155383	137853	14898.4	20261.9	17674.2	1.10605	0.00200378	0.116044	-3.10726	down
pme3827	C9H11NO4	3,4-Dihydroxy-L-phenylalanine (L-Dopa)	Amino acids and derivatives	Amino acids and derivatives	59-92-7	758030	712145	868580	1.96358e+06	2.18832e+06	1.98582e+06	1.10008	0.000309451	2.62435	1.39196	up
pmn001669	C12H14O5	Methyl sinapate	Phenolic acids	Phenolic acids	20733-94-2	412866	463697	384340	7910.93	10438.7	8401.51	1.10941	0.00313976	0.0212158	-5.55872	down
Zmzn000078	C3H7O6P	Dihydroxyacetone phosphate	Others	Saccharides	57-04-5	383028	310121	324462	18386.1	62654.7	79129.4	1.0117	0.000702318	0.157398	-2.66751	down
mws0154	C7H10O5	Shikimic acid	Organic acids	Organic acids	138-59-0	320818	290638	268901	95655.7	56216.3	70621.8	1.08206	0.000457185	0.252731	-1.98432	down
Hmcp001858	C26H28O14	Kaempferol-3-O-arabinoside-7-O-rhamnoside	Flavonoids	Flavonols	-	10736.7	15455	17643.4	141338	160665	168982	1.10135	0.00205997	10.7445	3.42552	up
Lmgn000224	C5H6O5	2-Methyl-3-oxosuccinic acid	Organic acids	Organic acids	-	275035	239847	301010	39467.4	37776.3	39654.2	1.1082	0.00569239	0.143276	-2.80313	down
Lmqp002170	C33H40O21	Kaempferol-3-O-sophorotrioside	Flavonoids	Flavonols	80714-53-0	46094.3	62568.2	37038.4	395393	421999	956227	1.07397	0.0968527	12.173	3.60561	up
mws1200	C10H10O3	Trans-4-Hydroxycinnamic Acid Methyl Ester	Phenolic acids	Phenolic acids	19367-38-5	237334	247208	244668	54250.2	43558.8	63791.2	1.09917	9.9831e-05	0.22161	-2.1739	down
mws1454	C23H26O11	Persicoside	Flavonoids	Flavanones	28978-03-2	8026.65	5593.22	10655.2	161245	133655	128858	1.10052	0.00495139	17.4565	4.12569	up
Hmmn002544	C16H20O9	Ferulic acid-4-O-glucoside	Phenolic acids	Phenolic acids	117405-51-3	284817	310870	334295	933586	827659	885835	1.10415	0.000622671	2.84638	1.50913	up
pme0490	C6H5NO2	Nicotinic acid (Vitamin B3)	Others	Vitamin	59-67-6	3.95989e+06	3.77701e+06	3.98352e+06	2.14894e+07	2.31559e+07	2.49607e+07	1.1094	0.00259562	5.93886	2.57019	up
Lmcn002982	C9H10O5	Methyl 3-O-Methyl Gallate	Phenolic acids	Phenolic acids	3934-86-9	66809.3	85242.7	62104.6	30294.2	28614.7	23401.4	1.07528	0.0182672	0.384346	-1.37952	down
Zmxn110201	C14H20O9	2,6-Dimethoxy-4-hydroxyphenol-1-O-ß-D-glucopyranoside	Others	Others	-	2.48799e+06	2.25315e+06	3.37477e+06	512361	430351	309204	1.08842	0.0191071	0.154255	-2.69662	down
pmb0880	C23H48NO7P	LysoPE 18:0(2n isomer)	Lipids	LPE	-	6126.61	15492.4	8714.98	503384	428980	584243	1.09968	0.00790268	49.9969	5.64377	up
pme1730	C4H6O4	D-Erythronolactone	Organic acids	Organic acids	15667-21-7	271577	205574	386530	2.11608e+06	2.24652e+06	2.10544e+06	1.09339	1.40465e-05	7.48892	2.90476	up
Zaxn005652	C20H28O3	Pisiferic acid	Terpenoids	Ditepenoids	67494-15-9	334366	308958	303066	981170	1.07027e+06	1.04312e+06	1.10844	0.000413592	3.26986	1.70923	up
Zaxn005611	C21H32O2	Methyl abieta	Terpenoids	Ditepenoids	-	334366	308958	303066	981170	1.07027e+06	1.04312e+06	1.10844	0.000413592	3.26986	1.70923	up
MWSHY0172	C11H10O3	7-Methoxy-4-Methylcoumarin	Lignans and Coumarins	Coumarins	2555-28-4	58579.6	18048.5	24717.1	376126	391664	395036	1.07142	0.000198648	11.4739	3.52029	up
MA10107783	C10H8O5	3-[(1-Carboxyvinyl)oxy]benzoic acid	Phenolic acids	Phenolic acids	16929-37-6	118990	86660.3	121396	45978.7	43420.7	53696.6	1.06157	0.0249957	0.43754	-1.19251	down
MWS3136	C8H8O4	4-Methoxysalicylic Acid	Phenolic acids	Phenolic acids	2237-36-7	53361.1	83014.7	48656.8	182873	178458	188547	1.06506	0.0050275	2.97179	1.57133	up
pme1184	C10H13N5O4	2'-Deoxyguanosine	Nucleotides and derivatives	Nucleotides and derivatives	961-07-9	546840	866227	595787	5.68325e+06	4.30015e+06	5.45121e+06	1.09668	0.00665028	7.68329	2.94172	up
pmp001259	C28H47NO8	5,8,11,14-Pentadecanoamide	Lipids	Free fatty acids	-	7.16285e+06	7.48958e+06	6.64672e+06	2.47053e+06	2.455e+06	2.43948e+06	1.10849	0.0027486	0.345789	-1.53204	down
pme3188	C9H13N2O9P	Uridine 5'-monophosphate	Nucleotides and derivatives	Nucleotides and derivatives	58-97-9	1.46215e+06	1.30429e+06	1.36804e+06	280910	265111	302216	1.10866	0.00107418	0.205161	-2.28517	down
pmb0881	C23H44NO7P	LysoPE 18:2*	Lipids	LPE	-	263151	235499	309024	3.29633e+06	4.08773e+06	4.52525e+06	1.10634	0.0091236	14.7452	3.88217	up
mws0146	C7H7NO2	Nicotinic Acid Methyl Ester(Methyl Nicotinate)	Alkaloids	Pyridine alkaloids	93-60-7	1.06092e+06	1.19502e+06	1.10329e+06	489840	217933	240372	1.03616	0.00462066	0.282251	-1.82495	down
Hmcn004128	C16H20O8	P-Methoyxcinnamate glucoside	Phenolic acids	Phenolic acids	-	170331	165363	188576	94431.1	68970	98495.5	1.05224	0.00217272	0.499546	-1.00131	down
Zaln004082	C16H16O8	3-O-caffeoylshikimic acid*	Phenolic acids	Phenolic acids	-	2.2823e+06	2.40324e+06	2.43608e+06	333688	308387	315042	1.11039	0.000383574	0.134396	-2.89544	down
MWSHY0184	C22H20O11	Wogonin-7-O-Glucuronide (Wogonoside)	Flavonoids	Flavones	51059-44-0	36621.5	26330.3	36849.9	93517.8	80929.7	66492.6	1.05293	0.0146266	2.41419	1.27154	up
Zmgn000173	C5H10O5	D-Ribose	Others	Saccharides	50-69-1	1.28599e+06	1.40309e+06	1.24994e+06	549119	494699	511717	1.1054	0.00140737	0.394904	-1.34043	down
Lmhn004976	C16H12O6	Aracarpene 2*	Flavonoids	Isoflavones	-	9	9	9	170347	146981	158130	1.11087	0.001808	17609.6	14.1041	up
pme3184	C10H14N5O6P	2'-Deoxyadenosine-5'-monophosphate	Nucleotides and derivatives	Nucleotides and derivatives	653-63-4	1.16246e+06	1.07524e+06	1.20363e+06	3.74674e+06	3.68137e+06	3.34402e+06	1.1069	0.00125788	3.13022	1.64626	up
pme1137	C6H5NO3	6-Hydroxynicotinic acid	Alkaloids	Pyridine alkaloids	5006-66-6	9	9	9	594257	325889	357889	1.11024	0.0372722	47334.6	15.5306	up
pme3193	C4H7NO3	N-Acetyl-L-glycine	Amino acids and derivatives	Amino acids and derivatives	543-24-8	283807	237206	273889	57358.2	55138.6	49324.8	1.10649	0.00365752	0.203574	-2.29637	down
mws0972	C6H12O3	6-Hydroxyhexanoic acid	Organic acids	Organic acids	1191-25-9	673739	690917	654921	148683	125421	119769	1.10715	3.11878e-06	0.195028	-2.35825	down
Cmdn003997	C25H38O17	6'-O-α-D-galactosylbarlerin*	Terpenoids	Monoterpenoids	927691-89-2	200640	281064	206355	1.18559e+06	1.22329e+06	1.12955e+06	1.10106	1.4856e-05	5.14263	2.36251	up
Wagp004812	C24H26O11	5-Hydroxy-6,7,4'-Trimethoxyflavone 5-O-glucoside	Flavonoids	Flavones	-	175645	58574.4	175015	1.34894e+06	1.38954e+06	1.41008e+06	1.06382	0.000141348	10.1374	3.34161	up
MWS3270	C7H5NO4	Quinolinic Acid	Alkaloids	Pyridine alkaloids	89-00-9	70780.4	96501.7	71062.1	338411	319009	333323	1.09937	4.69689e-05	4.15677	2.05546	up
mws0677	C12H14N2O2	N-Acetyl-5-hydroxytryptamine	Alkaloids	Plumerane	1210-83-9	688480	729050	718643	136381	153895	104835	1.10096	8.4254e-06	0.184962	-2.4347	down
MWSmce118	C5H6N2O2	Imidazole-4-Acetic Acid*	Alkaloids	Other alkaloids	645-65-8	285526	253469	316269	1.01128e+06	1.0289e+06	1.42649e+06	1.09231	0.0218106	4.05334	2.01911	up
pmb0492	C34H37N3O6	N',N'',N'''-p-Coumaroyl-cinnamoyl-caffeoyl spermidine	Alkaloids	Other alkaloids	-	9.02223e+06	9.81913e+06	1.0072e+07	1.70293e+06	1.4094e+06	1.38885e+06	1.10746	0.000604066	0.155678	-2.68336	down
pme0075	C7H11NO5	N-Acetyl-L-glutamic acid	Amino acids and derivatives	Amino acids and derivatives	1188-37-0	2.28442e+06	2.1303e+06	2.57879e+06	298413	393907	301644	1.10438	0.00288271	0.142127	-2.81475	down
MWSslk140	C7H13NO3S	N-Acetyl-L-Methionine	Amino acids and derivatives	Amino acids and derivatives	65-82-7	40953.9	64658.4	43370.7	104773	117238	125536	1.04737	0.00279895	2.3328	1.22206	up
mws2213	C9H8O2	Cinnamic acid	Phenolic acids	Phenolic acids	140-10-3	30530.8	24460.3	30184.5	11481.6	14572.5	10908.3	1.07148	0.00467982	0.433956	-1.20438	down
mws0640	C5H10O3	2-Hydroxy-2-methylbutyric acid	Organic acids	Organic acids	3739-30-8	928.426	2930.59	3143.17	64350.7	58230.5	60088.3	1.08171	0.000226327	26.0875	4.70529	up
pme3007	C9H14N2O12P2	Uridine 5'-diphosphate	Nucleotides and derivatives	Nucleotides and derivatives	27821-45-0	1.19584e+06	1.3603e+06	1.26911e+06	43487.6	28123.4	39290	1.10763	0.00134975	0.0289918	-5.10821	down
Hmsp003093	C9H6O4	3,7-Dihydroxychromen-4-one	Others	Chromone	-	233017	200815	295522	642641	627787	664082	1.0826	0.00188842	2.65236	1.40728	up
MWS2040	CH4O3S	Methanesulfonic acid	Organic acids	Organic acids	75-75-2	37176	27295.1	29959.1	699788	737931	573672	1.10756	0.00584042	21.3003	4.4128	up
Zmgp007333	C17H14O4	7,4'-Di-O-methyldaidzein	Flavonoids	Isoflavones	1157-39-7	5578.52	2926.13	5736.18	117701	120596	103493	1.10024	0.00181928	24.0007	4.58501	up
Zmcn004206	C36H36O19	kaempferol-3-caffeoyldiglucoside	Flavonoids	Flavonols	-	43968.3	39967.2	34569.1	1.03507e+06	1.13173e+06	1.06223e+06	1.10978	0.000699431	27.2482	4.76809	up
pme0295	C6H11NO3	4-Acetamidobutyric acid	Organic acids	Organic acids	3025-96-5	550619	615595	628731	2.71469e+06	2.26094e+06	2.5685e+06	1.10594	0.00385493	4.20299	2.07142	up
mws0289	C23H46NO7P	LysoPE 18:1*	Lipids	LPE	89576-29-4	763122	842566	650998	4.15509e+07	4.55373e+07	3.77536e+07	1.10973	0.00299602	55.3209	5.78975	up
pme3233	C16H12O5	Calycosin	Flavonoids	Isoflavones	20575-57-9	24561.6	30097.1	17970.6	262959	208045	282901	1.09866	0.00833888	10.3802	3.37576	up
mws1589	C18H32O16	D-Panose	Others	Saccharides	33401-87-5	3.89596e+06	3.37931e+06	3.34119e+06	2.127e+07	2.32679e+07	2.71393e+07	1.10636	0.00662498	6.75152	2.75521	up
pmb0639	C33H40O20	Apigenin-8-C-glucoside-7-O-Sophoroside	Flavonoids	Flavones	-	81118.6	26497.5	58623.5	233519	263723	212787	1.0181	0.0011419	4.27112	2.09462	up
pmb0863	C24H46NO7P	LysoPC 16:2(2n isomer)*	Lipids	LPC	-	110534	54457.9	105184	224091	271554	215284	1.00404	0.00419075	2.63135	1.3958	up
pme0137	C7H12N2O4	N-Acetyl-L-Glutamine	Amino acids and derivatives	Amino acids and derivatives	2490-97-3	96485	105350	125193	299599	342256	240835	1.07547	0.0179624	2.69913	1.43249	up
MWSmce574	C8H10O3	3,5-Dimethoxyphenol	Phenolic acids	Phenolic acids	500-99-2	28783.6	32062.1	22661.6	1038.25	1477.92	3837.21	1.06514	0.00686547	0.0760817	-3.71631	down
pmb0864	C19H40NO7P	LysoPE 14:0*	Lipids	LPE	-	60417.4	76164.4	96868.8	390885	380434	489014	1.09218	0.00617221	5.39871	2.43261	up
Hmmn003964	C16H24O9	7-Deoxyloganic acid	Terpenoids	Monoterpenoids	22487-36-1	213608	238512	151181	24888.7	53087.3	62225.3	1.02593	0.0155038	0.23239	-2.10538	down
Jmwn002494	C15H18O8	(2E)-3-[4-(β-D-glucopyranoside)-phenylacrylic]-acid	Phenolic acids	Phenolic acids	-	234882	205376	264430	1.23433e+06	1.55256e+06	1.29552e+06	1.10363	0.00615169	5.79323	2.53437	up
MWS1771	C10H13NO3	L-Tyrosine methyl ester	Amino acids and derivatives	Amino acids and derivatives	1080-06-4	615610	483161	513131	66297.6	64238.5	55013.8	1.10681	0.00671369	0.115112	-3.11889	down
pmb2936	C28H32O14	Disinapoyl glucoside	Phenolic acids	Phenolic acids	-	65286.5	95671.2	53528.4	871.073	3169.22	4576.64	1.06023	0.0310888	0.0401748	-4.63757	down
pmb0981	C10H14N5O7P	Adenosine 5'-monophosphate	Nucleotides and derivatives	Nucleotides and derivatives	61-19-8	2.11094e+06	1.99835e+06	2.0066e+06	6.65326e+06	8.05352e+06	7.50153e+06	1.10635	0.00541826	3.63124	1.86046	up
mws0216	C5H9NO3	Trans-4-Hydroxy-L-proline*	Amino acids and derivatives	Amino acids and derivatives	51-35-4	824344	793085	690560	21349.7	13640.6	21348.7	1.1069	0.00279284	0.0244104	-5.35636	down
MWS04455	C5H9NO3	Cis-L-3-hydroxyproline*	Amino acids and derivatives	Amino acids and derivatives	567-35-1	824344	793085	690560	21349.7	13640.6	21348.7	1.1069	0.00279284	0.0244104	-5.35636	down
Lmzn001925	C12H16O5	3,4'-Dihydroxy-3'-methoxybenzenepentanoic acid	Phenolic acids	Phenolic acids	-	160572	160511	144277	18271.1	14651.2	15765.4	1.10852	0.00106191	0.104624	-3.25672	down
HX1374	C20H22O6	Matairesinol	Lignans and Coumarins	Lignans	580-72-3	158962	101736	155067	34302.8	40406.2	39195.1	1.08021	0.0309608	0.273963	-1.86795	down
MWS20152	C22H26O8	Syringaresinol	Lignans and Coumarins	Lignans	21453-71-4	10427.1	14460.4	11674.4	50312.6	54545.9	58527.8	1.10014	0.000591351	4.46876	2.15987	up
mws0217	C2H5NO2	L-Glycine	Amino acids and derivatives	Amino acids and derivatives	56-40-6	184528	177530	161044	512281	509544	487181	1.1072	7.48793e-06	2.88473	1.52843	up
pmd0153	C19H39O7P	LysoPA 16:0	Lipids	Glycerol ester	22002-85-3	193175	252788	227794	456973	466291	459409	1.08567	0.00444734	2.05218	1.03716	up
Zmjp003291	C27H30O15	Vitexin-2''-O-galactoside	Flavonoids	Flavones	-	458032	417356	381336	33087.8	39016.9	115288	1.03751	0.000579493	0.149112	-2.74553	down
Lmmp002560	C27H28O18	Quercetin-3-O-(2''-O-glucosyl)glucuronide	Flavonoids	Flavonols	-	75062.9	37903.6	85491.6	288840	266327	254711	1.04906	0.000589353	4.08085	2.02887	up
Lmhp008337	C19H40NO7P	LysoPE 14:0(2n isomer)*	Lipids	LPE	-	74681.8	88943.6	74723.6	338552	444482	330085	1.09933	0.0143829	4.67012	2.22346	up
pme0256	C5H4N4O2	Xanthine	Nucleotides and derivatives	Nucleotides and derivatives	69-89-6	7.85951e+06	7.54665e+06	8.17005e+06	314349	295518	254187	1.11	0.000505653	0.0366494	-4.77007	down
MWS5209	C5H11NO2	N-Methyl-α-aminoisobutyric acid	Amino acids and derivatives	Amino acids and derivatives	2566-34-9	516805	344428	434195	9	9	9	1.11064	0.013029	2.08425e-05	-15.5501	down
Zahp012577	C18H33NO	octadecadienoic acid amide	Alkaloids	Other alkaloids	-	200759	204437	193154	461178	419217	481920	1.10448	0.00417473	2.27679	1.187	up
Lmqn005404	C20H20O12	4-Hydroxybenzoyl-1-O-(6''-O-galloyl)glucoside	Phenolic acids	Phenolic acids	-	158298	158692	146394	2227.5	2345.57	1613.53	1.10921	0.000676592	0.0133509	-6.22692	down
Qmyp101104	C21H34O9	Nicotabalactonecoside	Terpenoids	Sesquiterpenoids	-	272180	217893	189975	77751.3	115686	86114.2	1.0467	0.0172329	0.411076	-1.28252	down
MWS4471	C6H10N2O4	N-Alpha-Acetyl-L-Asparagine	Amino acids and derivatives	Amino acids and derivatives	4033-40-3	3.12599e+06	3.27787e+06	3.27029e+06	338589	321214	332556	1.11071	0.000254829	0.102578	-3.2852	down
Hmlp002306	C12H16N2	Dimethyltryptamine	Alkaloids	Plumerane	61-50-7	541344	518290	581461	22250.2	5261.15	21669.4	1.07545	0.000513335	0.0299682	-5.06042	down
Lmdn000248	C30H52O26	Verbascose	Others	Saccharides	546-62-3	9	9	9	1.95335e+06	1.74657e+06	1.6997e+06	1.11088	0.00186907	199986	17.6095	up
Zamp004554	C18H20O6	crataegifin C	Others	Others	-	1.01671e+06	1.30932e+06	1.57051e+06	462253	519251	243824	1.01407	0.0157099	0.314466	-1.66902	down
Zmgp006938	C17H14O6	Irisolidone	Flavonoids	Isoflavones	2345-17-7	2567.48	1630.31	1660.47	54516.3	67562	76711.3	1.10529	0.00975273	33.9332	5.08462	up
Zmgn002106	C11H13NO3	N-Acetyl-L-phenylalanine	Amino acids and derivatives	Amino acids and derivatives	2018-61-3	424527	354431	347440	969771	1.29948e+06	1.10249e+06	1.0906	0.0118979	2.99338	1.58178	up
pma0149	C15H16O9	Sinapoyl malate	Phenolic acids	Phenolic acids	92344-58-6	121410	116266	91952.7	928230	838509	901014	1.10672	0.000389156	8.09319	3.01671	up
Zmpn000095	C6H15O9P	Sorbitol-6-phosphate	Others	Saccharides	20479-58-7	539017	570845	530397	41059.2	43869.7	65673.5	1.10257	2.07657e-05	0.0918162	-3.44511	down
pme1373	C9H14N3O7P	2'-Deoxycytidine-5'-monophosphate	Nucleotides and derivatives	Nucleotides and derivatives	1032-65-1	318080	305862	277396	145432	141246	159396	1.09772	0.00196827	0.494901	-1.01479	down
Zmdn002400	C21H24O11	Epicatechin-3'-O-β-D-glucopyranoside	Flavonoids	Flavanols	-	111686	118632	97912.4	54541.8	49072	43289.7	1.08551	0.00292614	0.447561	-1.15984	down
pmb0856	C23H46NO7P	LysoPE 18:1(2n isomer)*	Lipids	LPE	-	636294	590586	595148	3.15195e+07	2.7543e+07	2.64327e+07	1.1104	0.00304905	46.9231	5.55223	up
Qmzp101840	C19H22O4	Epoxyaurapten	Lignans and Coumarins	Coumarins	-	14524	12133.9	12836.1	243684	195813	275703	1.10752	0.0104011	18.109	4.17864	up
pme2125	C18H32O16	Raffinose	Others	Saccharides	512-69-6	3.0543e+06	2.78063e+06	2.82814e+06	2.14484e+07	1.95832e+07	2.26646e+07	1.10944	0.00220585	7.3526	2.87826	up
mws0572	C5H7N3O	5-Methylcytosine	Nucleotides and derivatives	Nucleotides and derivatives	554-01-8	160670	142804	126634	1.38367e+06	1.43392e+06	2.07152e+06	1.10289	0.0212971	11.3672	3.5068	up
pme2117	C10H15N5O10P2	Adenosine 5'-diphosphate	Nucleotides and derivatives	Nucleotides and derivatives	58-64-0	2.47098e+07	24414280	2.34746e+07	4.73626e+06	3.88003e+06	4.10736e+06	1.10817	5.46118e-06	0.17526	-2.51243	down
MWSmce706	C5H8N2O2	Cyclo(Ala-Gly)	Amino acids and derivatives	Amino acids and derivatives	4526-77-6	1.56723e+06	2.29792e+06	2.01015e+06	7.82873e+06	8.74548e+06	8.21487e+06	1.09679	7.03694e-05	4.2192	2.07697	up
Zmgp006231	C16H10O5	pseudobaptigenin	Flavonoids	Isoflavones	90-29-9	5862.02	12528.7	16045.6	140705	106018	127733	1.07639	0.004779	10.8739	3.4428	up
Cmsp003083	C26H32O11	Dehydrodiconiferyl alcohol-4-O-glucoside	Lignans and Coumarins	Lignans	107870-88-2	134403	169120	210715	9713.36	10541	10708	1.10591	0.0182239	0.0602099	-4.05385	down
Lhmp122202	C16H12O5	stevenin	Lignans and Coumarins	Coumarins	36286-69-8	38466.1	36257.8	24200.2	295739	198090	210698	1.09044	0.0205076	7.1219	2.83226	up
pmn001686	C16H32O4	10,16-Dihydroxypalmitic acid	Lipids	Free fatty acids	3233-90-7	11628.2	13381.5	21216.5	86296.5	91850.5	88664.4	1.0884	0.000169741	5.77187	2.52904	up
MWSslk042	C6H7NO2	N-Ethylmaleimide (NEM)	Amino acids and derivatives	Amino acids and derivatives	128-53-0	125572	128656	117092	43830.6	50723.8	27382.2	1.05544	0.00189021	0.328386	-1.60653	down
mws4085	C11H12O5	Sinapic acid	Phenolic acids	Phenolic acids	530-59-6	396305	419114	467959	165667	153718	169080	1.1033	0.00463078	0.38061	-1.39362	down
Lmhp010514	C25H48NO7P	LysoPE 20:2(2n isomer)	Lipids	LPE	-	25398	30235.1	22795.8	75758.5	108832	105705	1.08526	0.018175	3.7014	1.88807	up
pmb3075	C16H16O7	3-O-p-Coumaroylshikimic acid	Phenolic acids	Phenolic acids	-	138753	165548	134829	9810.16	9220.08	5218.04	1.09958	0.00413802	0.0552188	-4.1787	down
HX1363	C10H8O4	isoscopoletin	Lignans and Coumarins	Coumarins	-	6.9748e+06	6.50601e+06	6.35343e+06	521518	511794	835540	1.10072	6.73665e-05	0.0942235	-3.40777	down
Zmpn002440	C15H12O6	3,4,2',4',6'-Pentahydroxychalcone	Flavonoids	Chalcones	73692-51-0	2467.98	1860.3	3505.77	43115.3	39438.3	40415.2	1.10122	0.000132771	15.6967	3.97239	up
MWSslk181	C21H22O9	Isoliquiritin*	Flavonoids	Chalcones	5041-81-6	45452.9	35481.3	40075	238546	227418	222369	1.1069	2.7039e-05	5.68826	2.50799	up
mws0884	C10H12N5O6P	Cyclic 3',5'-Adenylic acid	Nucleotides and derivatives	Nucleotides and derivatives	60-92-4	431274	183219	408389	17102.1	12803.5	11663	1.09127	0.053801	0.0406387	-4.621	down
mws0057	C21H22O11	Eriodictyol-7-O-glucoside	Flavonoids	Flavanones	38965-51-4	9	9	9	1.63998e+06	1.72425e+06	1.58179e+06	1.1109	0.000628489	183186	17.4829	up
Lmtp003948	C22H24O12	3',5',5,7-Tetrahydroxy-4'-methoxyflavanone-3'-O-glucoside	Flavonoids	Flavones	-	3.5908e+06	3.65599e+06	3.6105e+06	415217	880268	601654	1.07969	0.00170857	0.174734	-2.51677	down
ML10176345	C7H8O5	3-Dehydroshikimic acid	Organic acids	Organic acids	2922-42-1	53401.7	49668.5	51059.3	14757.1	14576.4	13252.1	1.10876	0.000142439	0.276297	-1.85571	down
mws0236	C2H7NO3S	2-Aminoethanesulfonic acid	Organic acids	Organic acids	107-35-7	32159.2	49442.5	31937.7	220831	271904	223801	1.09491	0.0032641	6.3109	2.65784	up
pmp000087	C13H16O6	2-Feruloyl-sn-glycerol*	Phenolic acids	Phenolic acids	-	9	9	9	237190	255331	219539	1.11087	0.00188989	26372.6	14.6868	up
MWS3149	C8H8O3	3-Methoxybenzoic acid	Phenolic acids	Phenolic acids	586-38-9	163491	146393	161503	1.43481e+06	1.47496e+06	1.47271e+06	1.11033	9.39314e-06	9.29702	3.21677	up
pme1194	C9H13N3O4	2'-Deoxycytidine	Nucleotides and derivatives	Nucleotides and derivatives	951-77-9	98178.8	120930	186622	452096	499560	436634	1.0623	0.000899566	3.4217	1.77471	up
pmb2970	C28H34O16	Hesperetin-5,7-di-O-glucoside	Flavonoids	Flavanones	-	20474.3	19456.2	22189.5	87171	48251.7	69138.1	1.06329	0.0511155	3.293	1.7194	up
MWS0155	C14H18N5O11P	Adenylocuccinic Acid	Organic acids	Organic acids	19046-78-7	86024	110942	122051	283430	277009	263353	1.08436	0.000660136	2.58228	1.36865	up
pmp000383	C21H22O9	Liquiritigenin-4'-O-Glucoside (Liquiritin)*	Flavonoids	Flavanones	551-15-5	31731.1	41925.5	36688.4	220599	184524	231783	1.10286	0.00499648	5.77195	2.52906	up
pmp000415	C22H22O10	3'-Methoxydaidzin	Flavonoids	Isoflavones	200127-80-6	15466.6	13922.1	12273.5	1.02871e+06	1.11102e+06	1.03823e+06	1.11032	0.000609028	76.2795	6.25322	up
MWSHY0039	C21H20O9	Daidzein-7-O-glucoside(Daidzin)	Flavonoids	Isoflavones	552-66-9	119274	138173	167703	314822	279897	369972	1.061	0.00853631	2.26906	1.1821	up
MWSHY0061	C27H30O15	Kaempferol-3-O-neohesperidoside*	Flavonoids	Flavonols	32602-81-6	36957.3	78512.3	80747.8	251140	557934	308375	1.03029	0.0794268	5.69495	2.50968	up
pme0151	C4H6N2O2	5,6-Dihydrouracil	Nucleotides and derivatives	Nucleotides and derivatives	504-07-4	13375.8	24022.6	32899.3	181091	212990	188017	1.07859	0.000416455	8.28047	3.04971	up
MWS4285	C3H6O3	L-Lactic Acid	Organic acids	Organic acids	79-33-4	6639.14	9229.01	8705.6	266027	239602	200656	1.10755	0.00683262	28.7415	4.84506	up
Cmzn005999	C21H22O11	Dunalianoside B	Phenolic acids	Phenolic acids	-	513113	517083	664518	106231	155155	186529	1.07091	0.00581137	0.264301	-1.91974	down
MWSHY0059	C22H22O10	3'-Methoxypuerarin	Flavonoids	Isoflavones	117047-07-1	1.0937e+06	1.35752e+06	1.34773e+06	376539	402967	327085	1.09829	0.00632188	0.291289	-1.77948	down
mws0027	C9H10O5	Syringic acid	Phenolic acids	Phenolic acids	530-57-4	4524.43	20456.8	11108.8	112155	129453	123262	1.04717	9.44894e-05	10.11	3.33771	up
pme1654	C12H18O3	Jasmonic acid	Organic acids	Organic acids	77026-92-7	289230	297436	283960	55686.2	55372.6	57124.5	1.11068	0.000220548	0.193175	-2.37202	down
mws0444	C7H7NO3	3-Aminosalicylic acid	Phenolic acids	Phenolic acids	570-23-0	187296	162295	177848	60686.9	60385.3	70961.4	1.10111	0.00103221	0.364087	-1.45764	down
pmc0066	C10H13N4O7P	2'-Deoxyinosine-5'-monophosphate	Nucleotides and derivatives	Nucleotides and derivatives	3393-18-8	523097	517824	648618	3.58196e+06	3.8066e+06	3.86717e+06	1.10727	7.60843e-05	6.66201	2.73596	up
pmp000568	C17H16O6	Melilotocarpan D	Phenolic acids	Phenolic acids	83013-81-4	40644.1	52299.3	42454.6	7376.68	6549.88	8986.57	1.10083	0.00737876	0.169228	-2.56296	down
mws0255	C4H5N3O	Cytosine	Nucleotides and derivatives	Nucleotides and derivatives	71-30-7	714976	563394	459787	1.38841e+06	1.47809e+06	1.51201e+06	1.07066	0.0019626	2.51906	1.33288	up
MWSmce668	C10H16N5O13P3	ATP; Adenosine 5'-Triphosphate	Nucleotides and derivatives	Nucleotides and derivatives	56-65-5	7.46839e+06	1.01219e+07	8.45967e+06	212498	142824	159556	1.10779	0.00813397	0.019765	-5.66091	down
MWS5173	C4H5N3O	Isocytosine	Nucleotides and derivatives	Nucleotides and derivatives	108-53-2	2.08578e+06	2.15137e+06	2.16064e+06	578813	596658	589011	1.11064	0.000125035	0.275796	-1.85833	down
pmb0530	C21H27N7O14P2	Nicotinic acid adenine dinucleotide	Nucleotides and derivatives	Nucleotides and derivatives	53-84-9	6.40715e+07	4.58611e+07	8.60917e+07	3.12451e+07	2.29559e+07	2.25692e+07	1.00953	0.0685891	0.391636	-1.35241	down
MWSmce221	C10H8O4	5,7-Dihydroxy-4-methylcoumarin	Lignans and Coumarins	Coumarins	2107-76-8	2.2055e+06	2.39837e+06	3.45943e+06	861866	1.2074e+06	1.32919e+06	1.01576	0.0446978	0.421472	-1.24649	down
MWSslk135	C10H8O4	7,8-Dihydroxy-4-methylcoumarin	Lignans and Coumarins	Coumarins	2107-77-9	627029	632371	448195	1.10966e+06	1.49937e+06	1.40213e+06	1.05207	0.010104	2.34901	1.23205	up
pmp001288	C28H32O14	Acacetin-7-O-rutinoside (Linarin)	Flavonoids	Flavones	480-36-4	5750.4	9726.51	4613.89	82617.2	79677.8	97452.5	1.09403	0.00274934	12.9287	3.6925	up
Lmsp003790	C34H42O21	Isorhamnetin-3-O-sophoroside-7-O-rhamnoside	Flavonoids	Flavonols	41328-75-0	8909.57	3269.3	6023.34	9	9	9	1.10635	0.0652495	0.00148334	-9.39694	down
pmb2975	C23H26O11	Hesperetin-3'-O-glucuronide	Flavonoids	Flavanones	1237479-05-8	74558.4	92659	98381.4	36068.4	29185.1	36972.1	1.08106	0.0104223	0.384887	-1.37749	down
Lmtp001399	C14H17NO7	5,6-Dihydroxyindole-5-O-β-glucoside	Alkaloids	Plumerane	-	24140.1	24780.4	17336.7	109745	192130	136206	1.08656	0.0352235	6.61182	2.72505	up
pmb2979	C25H26O14	Hesperetin-7-O-(6''-malonyl)glucoside	Flavonoids	Flavanones	-	64307.4	66232.4	55458.5	246744	224592	219750	1.10545	0.000717802	3.71555	1.89357	up
pme0500	C18H32O16	D-Melezitose	Others	Saccharides	597-12-6	2.13614e+06	2.90635e+06	2.00746e+06	7.38662e+06	7.67363e+06	7.90232e+06	1.09048	0.000428483	3.25712	1.7036	up
pmp000619	C12H18N2O2	Kuraramine	Alkaloids	Piperidine alkaloids	79659-61-3	1.21731e+07	1.7163e+07	3.60253e+07	8.76384e+07	7.90025e+07	7.01564e+07	1.00527	0.00435062	3.62289	1.85714	up
Hmqn000843	C13H18O8	Tachioside	Phenolic acids	Phenolic acids	109194-60-7	804009	803148	771929	60855.9	60367.6	61149.4	1.11084	0.000206343	0.0766567	-3.70544	down
Lmdp004160	C36H36O20	Quercetin-3-O-(2'''-O-caffeoyl)sophoroside	Flavonoids	Flavonols	-	49307.6	55111.3	56079.4	3403.16	9077.51	11947.3	1.03786	0.000189576	0.152201	-2.71595	down
MWS2910	C10H15N3O4	5-Methyl-2'-Deoxycytidine	Nucleotides and derivatives	Nucleotides and derivatives	838-07-3	12966.9	18746.3	8231.63	663588	675784	750835	1.10297	0.0014171	52.3273	5.70949	up
HJN102	C34H30O15	3,4,5-Tricaffeoylquinic acid	Phenolic acids	Phenolic acids	86632-03-3	176154	170169	177981	66458.1	69460.8	78818.7	1.10323	7.30208e-05	0.409567	-1.28783	down
pmb0883	C23H48NO7P	LysoPE 18:0	Lipids	LPE	69747-55-3	18097.8	21705.9	22792.6	417776	497479	505282	1.10893	0.0037206	22.6936	4.50422	up
Zmhn001883	C14H18O9	Vanillic acid-4-O-glucoside	Phenolic acids	Phenolic acids	32142-31-7	6718.89	6749.08	7438.48	365405	349074	369274	1.11071	0.00029964	51.8382	5.69594	up
MWSHY0050	C27H30O15	Kaempferol-3-O-rutinoside(Nicotiflorin)	Flavonoids	Flavonols	17650-84-9	25238.4	31980.1	27167.5	84297.8	153659	133225	1.07332	0.0421913	4.39862	2.13705	up
Zmcn003729	C26H32O12	1-Hydroxypinoresinol-4'-O-Glucoside	Lignans and Coumarins	Lignans	-	423448	444828	425130	165748	145027	170350	1.1048	1.47088e-05	0.371983	-1.42669	down
MWSmce490	C8H8O4	2',4',6'-Trihydroxyacetophenone	Phenolic acids	Phenolic acids	480-66-0	12921.6	20393	12333.4	78402.5	78790.1	85089.1	1.091	5.26455e-05	5.3076	2.40806	up
Lmdp004892	C24H22O14	Kaempferol-3-O-(6''-malonyl)galactoside*	Flavonoids	Flavonols	-	234420	216846	247861	750440	681782	932258	1.09598	0.0165339	3.38204	1.7579	up
pmb3079	C8H16NO9P	N-Acetyl-D-glucosamine-1-phosphate	Others	Saccharides	6866-69-9	520654	276286	430100	48836.2	111457	52091.4	1.04466	0.0336048	0.173087	-2.53043	down
pmb2654	C19H27NO12	Anthranilate-1-O-Sophoroside	Phenolic acids	Phenolic acids	-	1.13635e+08	7.52101e+07	8.18882e+07	714909	893565	1.0004e+06	1.10826	0.0171341	0.0096363	-6.6973	down
pme1841	C5H14N2	Cadaverine	Alkaloids	Other alkaloids	462-94-2	240737	226562	205622	57423.4	31335	47767.3	1.08309	0.000240296	0.202885	-2.30126	down
mad1424	C17H14O13	Ditartaroyl-hydroxycoumarin	Lignans and Coumarins	Coumarins	-	813238	914760	732168	1.71646e+06	2.02958e+06	1.67148e+06	1.08401	0.00509436	2.20209	1.13888	up
pme3227	C27H30O14	Vitexin-2''-O-rhamnoside	Flavonoids	Flavones	64820-99-1	36710.2	34355.3	42436.2	12975.7	10708	19369.7	1.04117	0.0027172	0.37932	-1.39851	down
mws1593	C24H42O21	D-Maltotetraose	Others	Saccharides	34612-38-9	30257.9	16650.6	24482	7.79221e+06	7.56683e+06	7.62592e+06	1.1089	7.40555e-05	321.962	8.33074	up
pme3350	C10H13N5O5	8-Hydroxy-2-deoxyguanosine	Nucleotides and derivatives	Nucleotides and derivatives	88847-89-6	41926.6	35932.6	44935.3	150349	200547	143818	1.0937	0.0184894	4.0288	2.01035	up
pme1419	C6H13NO2S	L-Methionine methyl ester	Amino acids and derivatives	Amino acids and derivatives	10332-17-9	530386	531298	566218	9	9	9	1.1109	0.000472151	1.65858e-05	-15.8797	down
HJN086	C21H22O11	Eriodictyol-3'-O-glucoside	Flavonoids	Flavanones	-	754426	814317	793793	200011	104751	225313	1.0613	0.000812096	0.224367	-2.15607	down
GQ512004	C25H33N3O5	N1-Dihydrocaffeoyl-N10-coumaroylspermidine	Alkaloids	Other alkaloids	-	71603.1	48210.7	53035.6	9074.02	23855.7	9663.72	1.01368	0.0101594	0.246419	-2.02081	down
mws1013	C9H6O4	Esculetin (6,7-Dihydroxycoumarin)	Lignans and Coumarins	Coumarins	305-01-1	118176	127085	270600	2.45385e+06	2.31582e+06	2.41695e+06	1.09014	5.67117e-06	13.9313	3.80026	up
pmb1754	C5H15NO4P+	O-Phosphocholine	Alkaloids	Other alkaloids	107-73-3	2.4197e+06	2.54587e+06	2.4572e+06	9.83476e+06	9.33887e+06	9.1389e+06	1.11004	0.000628855	3.81429	1.93141	up
Lmjn003562	C32H38O17	3,6'-Diferuloylsucrose	Phenolic acids	Phenolic acids	107172-40-7	10368.5	8130.99	7455.63	9	9	9	1.11044	0.0102146	0.00104026	-9.90884	down
Lmhp007598	C27H52NO7P	LysoPC 19:2(2n isomer)*	Lipids	LPC	-	313850	160124	159967	1.77229e+06	3.39033e+06	1.59886e+06	1.07107	0.0687871	10.6658	3.41492	up
MWS0442	C18H32O16	Maltotriose	Others	Saccharides	1109-28-0	3.16271e+06	3.72623e+06	2.56618e+06	5.69937e+06	7.77796e+06	5.5187e+06	1.01639	0.0318	2.00907	1.00653	up
mws1074	C9H6O4	Daphnetin	Lignans and Coumarins	Coumarins	486-35-1	9	9	9	534350	508550	530279	1.1109	0.000233138	58265.9	15.8304	up
HX1344	C5H6O3	(5R)-5-(hydroxymethyl)-2(5H)-furanone	Others	Others	-	125283	267010	136237	439492	473411	464597	1.00438	0.0207207	2.60628	1.38199	up
MWSslk254	C27H30O15	Kaempferol-3-O-glucorhamnoside*	Flavonoids	Flavonols	40437-72-7	51372.2	39495.5	32800.1	307057	302915	213383	1.09224	0.0145076	6.6578	2.73505	up
Hmcp001629	C30H32O19	Kaempferol-3-O-(6''-Malonyl)glucoside-7-O-Glucoside	Flavonoids	Flavonols	-	68021.2	78152.3	65724.6	1.10127e+06	819006	710590	1.10408	0.0201312	12.4157	3.6341	up
Hmpp002612	C27H30O16	Luteolin-7-O-gentiobioside	Flavonoids	Flavones	-	274296	306243	103377	1.43295e+06	881876	882205	1.00505	0.0338185	4.67459	2.22484	up
pmp000593	C27H30O15	Luteolin-7-O-rutinoside*	Flavonoids	Flavones	3563-98-2	10926.3	27234.7	20752.5	129971	201032	209057	1.07116	0.0206504	9.16701	3.19645	up
MWSHY0094	C22H18O11	Gallocatechin gallate*	Flavonoids	Flavanols	4233-96-9	24575.3	25746.5	32182.4	9394.56	2492.51	5450.12	1.0069	0.00240661	0.210137	-2.2506	down
MWSHY0060	C22H18O11	Epigallocatechin-3-gallate*	Flavonoids	Flavanols	989-51-5	24575.3	25746.5	32182.4	9394.56	2492.51	5450.12	1.0069	0.00240661	0.210137	-2.2506	down
mws1329	C21H20O12	Quercetin-7-O-glucoside*	Flavonoids	Flavonols	491-50-9	4.27181e+06	3.65762e+06	3.62242e+06	1.3534e+06	1.40222e+06	1.36466e+06	1.1047	0.00694935	0.356677	-1.48731	down
mws0856	C21H20O12	Quercetin-4'-O-glucoside (Spiraeoside)*	Flavonoids	Flavonols	20229-56-5	4.00604e+06	4.07615e+06	3.62032e+06	1.51088e+06	1.58676e+06	1.4549e+06	1.10595	0.00205645	0.389022	-1.36207	down
pmf0400	C22H44O2	Docosanoic acid (Behenic acid)	Lipids	Free fatty acids	112-85-6	9	9	9	1.30024e+07	1.25443e+07	1.2015e+07	1.1109	0.000518709	1.39117e+06	20.4079	up
Hmcn001884	C21H20O12	6-Hydroxyluteolin 5-glucoside	Flavonoids	Flavones	-	4.12123e+06	3.69817e+06	3.58677e+06	1.63877e+06	1.45259e+06	1.52572e+06	1.10281	0.00251411	0.404788	-1.30476	down
Cwjp002681	C42H46O23	Kaempferol-3-O-(2'''-p-Coumaroyl)sophoroside-7-O-Glucoside	Flavonoids	Flavonols	-	9	9	9	25354.4	6856.01	16614.2	1.10489	0.0930707	1808.32	10.8204	up
pme1598	C22H24O11	Hesperetin-5-O-glucoside	Flavonoids	Flavanones	69651-80-5	4.45976e+06	4.35585e+06	3.87122e+06	1.63666e+06	1.4941e+06	1.6193e+06	1.10461	0.00306082	0.374409	-1.41731	down
pmb2591	C13H14N2O3	N-Acetyl-L-Tryptophan	Amino acids and derivatives	Amino acids and derivatives	1218-34-4	519397	587971	636608	3.11737e+06	2.93818e+06	3.22981e+06	1.10753	0.000264754	5.32425	2.41258	up
Smjp002269	C18H17NO5	N-[3-(4-Hydroxyphenyl)acryloyl]-L-tyrosine	Amino acids and derivatives	Amino acids and derivatives	77201-66-2	203947	185173	121714	28440.7	25332.5	37825.4	1.08215	0.0279793	0.179312	-2.47946	down
Zmhp002730	C27H30O17	6-Hydroxykaempferol-6,7-O-Diglucoside	Flavonoids	Flavonols	142674-16-6	1.08922e+06	2.40032e+06	1.46409e+06	158755	235600	311459	1.06026	0.0663916	0.142484	-2.81113	down
Lmqp002349	C36H42O24	Kaempferol-3-O-(6''''-malonyl)sophorotrioside	Flavonoids	Flavonols	-	9	9	9	44900.7	58955.4	216440	1.10468	0.191706	11862.8	13.5342	up
Lmtp003677	C27H30O17	Quercetin-3-O-sophoroside (Baimaside)	Flavonoids	Flavonols	18609-17-1	1.0997e+06	854326	1.64393e+06	219293	189205	239882	1.07995	0.0514413	0.180208	-2.47227	down
MWSslk066	C8H8O4	3-Hydroxy-4-methoxybenzoic acid; Isovanillic Acid	Phenolic acids	Phenolic acids	645-08-9	7844.35	12951.2	15084.8	804402	601041	735000	1.10486	0.00710224	59.655	5.89857	up
HJAP064	C25H24O15	Isorhamnetin-3-O-(6''-malonyl)glucoside	Flavonoids	Flavonols	-	92822.7	128904	96837.6	607111	406483	318486	1.06252	0.0560245	4.18151	2.06402	up
Lmgp004731	C21H20O10	Genistein-7-O-galactoside	Flavonoids	Isoflavones	-	82012.4	92410.8	59940.2	9	9	9	1.11046	0.0146902	0.000115206	-13.0835	down
Lmgp003335	C21H20O10	4',5-Dihydroxyisoflavone-7-O-galactoside	Flavonoids	Isoflavones	-	82012.4	92410.8	59940.2	9	9	9	1.11046	0.0146902	0.000115206	-13.0835	down
MWSHY0063	C21H20O10	Sophoricoside	Flavonoids	Isoflavones	152-95-4	82012.4	92410.8	59940.2	9	9	9	1.11046	0.0146902	0.000115206	-13.0835	down
pmb0464	C16H27NO14	L-Aspartic acid-O-diglucoside	Amino acids and derivatives	Amino acids and derivatives	-	2.15033e+06	2.59758e+06	2.91027e+06	346452	501230	373947	1.09777	0.0080882	0.15952	-2.64819	down

## Sheet: ZW6FvsZW6D
Index	Formula	Compounds	Class I	Class II	CAS	ZW6F-1	ZW6F-2	ZW6F-3	ZW6D-1	ZW6D-2	ZW6D-3	VIP	P-value	Fold_Change	Log2FC	Type
MWS4296	C11H14N2O3	Glycylphenylalanine	Amino acids and derivatives	Amino acids and derivatives	3321-03-7	2.85139e+06	2.87997e+06	2.57548e+06	738640	721242	697930	1.10267	0.00197123	0.259764	-1.94473	down
Lmhp008718	C25H48NO7P	LysoPC 17:2	Lipids	LPC	-	297400	272689	195569	1.10299e+06	922105	1.06013e+06	1.08374	0.000900487	4.0295	2.0106	up
Rfmb087	C18H32O4	9-Hydroxy-13-oxo-10-octadecenoic Acid	Lipids	Free fatty acids	-	404129	393547	391542	193187	206402	184823	1.09961	4.79485e-05	0.491425	-1.02496	down
Zazp002547	C11H12N2O2	cyclo-(Gly-Phe)	Amino acids and derivatives	Amino acids and derivatives	10125-07-2	3.75931e+07	3.64067e+07	3.54347e+07	7.10048e+06	6.75716e+06	7.24854e+06	1.104	0.000239541	0.192866	-2.37433	down
pmb0876	C21H44NO7P	LysoPE 16:0	Lipids	LPE	53862-35-4	6.93422e+06	5.71355e+06	6.24543e+06	4.69312e+07	4.14588e+07	4.93588e+07	1.10133	0.00290468	7.29092	2.8661	up
mws4170	C6H12O6	D-Glucose	Others	Saccharides	50-99-7	6.9457e+06	7.7058e+06	7.10089e+06	3.27867e+06	3.09399e+06	3.00835e+06	1.09949	0.00131588	0.431263	-1.21336	down
Zadn009075	C18H32O4	Hydroperoxylinoleic acid	Lipids	Free fatty acids	34444-18-3	51592.7	36021.3	43147	1.50045e+06	1.54436e+06	1.55237e+06	1.10273	3.92693e-05	35.1571	5.13575	up
pmf0139	C6H12O6	D-Galactose	Others	Saccharides	59-23-4	7.70484e+06	7.01241e+06	7.88678e+06	3.64883e+06	3.60876e+06	3.57043e+06	1.09918	0.00434281	0.47903	-1.06181	down
pme0122	C8H16N2O3	N6-Acetyl-L-lysine	Amino acids and derivatives	Amino acids and derivatives	692-04-6	1.74873e+07	1.70169e+07	1.71808e+07	5.88768e+07	5.74439e+07	5.9169e+07	1.10437	6.78025e-05	3.39537	1.76357	up
mws0918	C16H12O5	Prunetin (5,4'-Dihydroxy-7-methoxyisoflavone)	Flavonoids	Isoflavones	552-59-0	39698.5	46457.2	38174.1	7.72989e+06	7.34961e+06	7.54209e+06	1.10428	0.000212708	181.948	7.50738	up
Cmyn001328	C15H16O9	Daphnin*	Lignans and Coumarins	Coumarins	486-55-5	92348.8	74108.1	109176	312991	344048	711672	1.03693	0.103572	4.9657	2.312	up
Lmbn007891	C18H34O4	Hydroxy ricinoleic acid	Lipids	Free fatty acids	-	29039.6	26843.2	23055.7	3.81363e+06	3.86762e+06	3.88231e+06	1.1042	2.63762e-05	146.488	7.19464	up
Lmhp010908	C27H54NO7P	LysoPC 19:1	Lipids	LPC	-	76085.4	71643.1	74404.9	1.0964e+06	1.1558e+06	1.13341e+06	1.10443	0.000251028	15.2413	3.92992	up
MWSmce203	C12H22O11	D-Cellobiose	Others	Saccharides	528-50-7	8.35322e+06	8.18487e+06	6.99253e+06	2.08125e+06	1.93358e+06	1.61565e+06	1.09511	0.00261916	0.239283	-2.06321	down
Lmcp000282	C7H15NO3	L-Carnitine	Alkaloids	Other alkaloids	541-15-1	8.33416e+06	8.97401e+06	8.61185e+06	723211	210752	176954	1.06795	5.59373e-06	0.0428594	-4.54424	down
pmp000416	C16H12O5	3'-Methoxydaidzein	Flavonoids	Isoflavones	21913-98-4	17407.6	13077.3	16014.6	3.51436e+06	3.21834e+06	3.51862e+06	1.10398	0.000851168	220.46	7.78438	up
Lmmp003817	C24H22O14	Kaempferol-3-O-(6''-malonyl)glucoside*	Flavonoids	Flavonols	-	198622	282972	248352	987387	928128	850483	1.08944	0.000392532	3.78932	1.92194	up
MWS201437	C10H18N2O5	Leu-Asp	Amino acids and derivatives	Amino acids and derivatives	32949-40-9	9.9482e+06	1.0255e+07	9.87878e+06	811350	817859	796145	1.10452	0.000150572	0.0806248	-3.63263	down
pme2433	C4H11NO2	Diethanolamine	Alkaloids	Other alkaloids	111-42-2	109910	116449	101112	25650.9	35682.5	53479.5	1.02702	0.00415952	0.350605	-1.51208	down
mws1177	C16H12O5	Maackiain	Flavonoids	Isoflavones	2035-15-6	31442	35418.8	29892.5	248005	207612	207406	1.101	0.00457942	6.8527	2.77667	up
MWS80007	C18H32O4	13-Hydroperoxy-9Z,11E-octadecadienoic acid	Lipids	Free fatty acids	23017-93-8	87500.5	84827.9	86087.7	358454	362854	409774	1.10262	0.00311728	4.37698	2.12994	up
Lmbn005287	C18H32O4	7S,8S-DiHODE; (9Z,12Z)-(7S,8S)-Dihydroxyoctadeca-9,12-dienoic acid	Lipids	Free fatty acids	143288-65-7	87500.5	84827.9	86087.7	358454	362854	409774	1.10262	0.00311728	4.37698	2.12994	up
Zmzp000145	C9H20N2O2	Trimethyllysine	Amino acids and derivatives	Amino acids and derivatives	23284-33-5	1.02722e+07	9.99999e+06	1.01255e+07	4.85315e+07	4.41403e+07	4.81754e+07	1.10364	0.00141726	4.63349	2.2121	up
pmb0501	C5H14N4	Agmatine	Alkaloids	Other alkaloids	306-60-5	1.94282e+06	1.92069e+06	1.83519e+06	461019	458964	432125	1.10376	0.000209038	0.237266	-2.07542	down
MWSHY0015	C15H12O4	Liquiritigenin	Flavonoids	Flavanones	578-86-9	27752.4	38942.5	40612.4	951249	868897	998634	1.10121	0.00158301	26.2683	4.71525	up
MWS80006	C18H32O4	9-Hydroperoxy-9Z,11E-Octadecadienoic Acid	Lipids	Free fatty acids	-	70935.2	79180	75552	181760	205120	210775	1.0974	0.00314811	2.64839	1.40512	up
MWS0813	C5H7NO3	5-Oxoproline	Amino acids and derivatives	Amino acids and derivatives	149-87-1	799440	753005	734417	185704	154653	165997	1.10123	0.000151147	0.221419	-2.17515	down
Smjp001258	C12H14N2O2	Abrine	Alkaloids	Plumerane	526-31-8	1.98904e+07	2.08694e+07	1.93347e+07	9	9	9	1.10458	0.000501166	4.49292e-07	-21.0858	down
mws2125	C3H5O6P	Phosphoenolpyruvate	Organic acids	Organic acids	138-08-9	915642	894115	934483	93422.1	119996	122634	1.10075	1.22639e-06	0.122457	-3.02965	down
pme1109	C5H5N5O	Guanine	Nucleotides and derivatives	Nucleotides and derivatives	73-40-5	2.26772e+07	2.57668e+07	2.18833e+07	4.80768e+06	4.38252e+06	4.91742e+06	1.10146	0.0034529	0.200599	-2.31761	down
pmb2260	C23H46NO7P	LysoPC 15:1	Lipids	LPC	-	204634	167654	177038	2.27123e+06	2.08708e+06	2.05972e+06	1.10299	0.000874978	11.6835	3.5464	up
Zmdn004764	C24H30O11	Syringopicroside	Terpenoids	Monoterpenoids	29118-80-7	144085	152237	154123	69442.5	60913.4	57701.4	1.09477	5.37271e-05	0.417493	-1.26017	down
Hmhn002787	C21H32O10	(1'R,3R,5R,8'S)-Dihydrophaseic acid-O-β-D-glucoside	Phenolic acids	Phenolic acids	-	149319	163198	163053	2.49075e+06	2.62585e+06	2.35227e+06	1.10405	0.00110792	15.7051	3.97316	up
mws0237	C9H16O4	Azelaic acid	Organic acids	Organic acids	123-99-9	5.11056e+06	4.93049e+06	5.01483e+06	1.25702e+07	1.32089e+07	1.18269e+07	1.10169	0.00245051	2.49777	1.32064	up
Lmhp001732	C14H18N2O3	L-Prolyl-L-Phenylalanine	Amino acids and derivatives	Amino acids and derivatives	13589-02-1	2.30914e+06	2.55882e+06	2.58508e+06	52258.6	69413.8	48838.4	1.10258	0.00124491	0.022878	-5.4499	down
MWS201054	C6H11NO4	O-Acetyl-L-homoserine	Amino acids and derivatives	Amino acids and derivatives	250736-84-6	2.9418e+06	3.02704e+06	3.17946e+06	5604.31	2542.34	5500.11	1.10116	0.000519529	0.00149173	-9.3888	down
pmb2406	C25H52NO7P	LysoPC 17:0	Lipids	LPC	50930-23-9	586442	570801	607481	6.95982e+06	7.02949e+06	6.95168e+06	1.10446	6.03646e-07	11.8664	3.56881	up
pmb0818	C11H11NO3	Methoxyindoleacetic acid	Alkaloids	Plumerane	3471-31-6	3.50629e+07	3.45551e+07	3.41893e+07	7.05572e+06	6.68752e+06	6.20716e+06	1.1034	1.54109e-07	0.192187	-2.37942	down
Lmhp009129	C23H48NO7P	LysoPC 15:0(2n isomer)*	Lipids	LPC	-	1.60577e+06	1.57777e+06	1.52256e+06	7.76412e+06	9.01163e+06	8.1002e+06	1.10287	0.0029554	5.2859	2.40215	up
MWSHY0048	C15H12O8	Dihydromyricetin (Ampelopsin)	Flavonoids	Flavanonols	27200-12-0	6.82457e+06	6.7723e+06	6.70046e+06	183731	210598	253322	1.10301	2.93055e-07	0.0319082	-4.96993	down
mws0983	C20H39NO2	N-Oleoylethanolamine	Alkaloids	Other alkaloids	111-58-0	60973.9	50378	66188.2	291221	288364	311663	1.09859	4.30447e-05	5.01998	2.32768	up
MWSmce116	C10H13N5O3	5'-Deoxyadenosine*	Nucleotides and derivatives	Nucleotides and derivatives	4754-39-6	540571	649920	579643	7.4366e+07	7.02912e+07	6.68681e+07	1.10422	0.000957215	119.497	6.90083	up
pmn001689	C18H32O4	9-Hydroxy-12-oxo-15(Z)-octadecenoic acid	Lipids	Free fatty acids	-	49972.3	47062.5	47320.5	1.45133e+06	1.57581e+06	1.58428e+06	1.10438	0.000827739	31.9449	4.99752	up
Zmdn002049	C21H24O11	Epicatechin-4'-O-β-D-glucopyranoside*	Flavonoids	Flavanols	-	643243	628544	635937	185279	182688	220995	1.09869	0.000240663	0.308725	-1.69561	down
Lmbn003524	C9H16O3	9-Oxononanoic acid	Organic acids	Organic acids	2553-17-5	84145.7	85403.9	82217	192575	180598	173068	1.10065	0.00271404	2.16963	1.11745	up
pme0193	C5H10N2O3	L-Glutamine	Amino acids and derivatives	Amino acids and derivatives	56-85-9	1.8567e+07	1.8323e+07	1.73932e+07	556060	599445	504931	1.10404	0.000387445	0.0305884	-5.03087	down
pmn001420	C15H18O9	1-O-Caffeoyl-β-D-glucose*	Phenolic acids	Phenolic acids	14364-08-0	1.90828e+06	1.75827e+06	1.67895e+06	72361.8	62885.2	63039.2	1.10385	0.00150156	0.0370941	-4.75267	down
Lmzn001582	C18H28O9	5'-Glucosyloxyjasmanic acid	Phenolic acids	Phenolic acids	-	7.56476e+07	7.39734e+07	7.13624e+07	5.79637e+06	5.82855e+06	5.89685e+06	1.10447	0.000335457	0.0792899	-3.65672	down
Lmhp008833	C24H48NO7P	LysoPC 16:1(2n isomer)*	Lipids	LPC	-	663509	660629	633865	3.23932e+06	3.14791e+06	3.00811e+06	1.10401	0.000594489	4.79843	2.26256	up
MWS04559g	C9H11NO3	3-Hydroxy-L-phenylalanine	Amino acids and derivatives	Amino acids and derivatives	587-33-7	2.47723e+07	2.49091e+07	2.48414e+07	6.57135e+06	6.96376e+06	6.83081e+06	1.1042	6.2758e-06	0.273285	-1.87152	down
mws0749	C7H6O3	4-Hydroxybenzoic acid	Phenolic acids	Phenolic acids	99-96-7	3.34288e+06	3.72218e+06	3.50707e+06	3.32797e+07	3.51648e+07	3.42472e+07	1.10406	0.000190004	9.71342	3.27998	up
pmd0132	C24H50NO7P	LysoPC 16:0(2n isomer)	Lipids	LPC	-	235794	197440	232374	969975	1.39869e+06	1.56134e+06	1.08784	0.0248166	5.9044	2.56179	up
MWS5164	C8H18N4O2	N,N'-Dimethylarginine;SDMA*	Amino acids and derivatives	Amino acids and derivatives	30344-00-4	1.4805e+07	1.48058e+07	1.54e+07	7.84161e+07	7.95037e+07	7.54412e+07	1.10425	0.00027109	5.18456	2.37422	up
Hmqn003054	C18H34O5	9,10,11-Trihydroxy-12-octadecenoic acid	Lipids	Free fatty acids	61911-67-9	64935.8	69018.2	55174.2	551060	547588	487241	1.1017	0.00140376	8.38526	3.06786	up
MWS3166	C18H35NO3	N-Palmitoylglycine	Amino acids and derivatives	Amino acids and derivatives	2441-41-0	19389.9	12667.8	13198.5	107904	103533	99594.4	1.09381	1.15676e-05	6.87268	2.78087	up
Lmsn000381	C12H22O11	D-Maltose	Others	Saccharides	69-79-4	6.17724e+06	5.95866e+06	6.04207e+06	1.82627e+06	1.77017e+06	1.39913e+06	1.09519	0.000120084	0.274814	-1.86347	down
MWS4295	C18H36O3	DL-2-hydroxystearic acid*	Lipids	Free fatty acids	629-22-1	312673	312824	308863	5.59361e+06	5.80925e+06	5.57503e+06	1.10455	0.000196716	18.1706	4.18354	up
pmb0686	C24H24O14	Eriodictyol-7-O-(6''-malonyl)glucoside	Flavonoids	Flavanones	-	271888	275536	268162	1.30801e+06	1.42489e+06	1.39536e+06	1.10399	0.000971193	5.0617	2.33962	up
Zmdn002353	C21H24O11	Epicatechin-6-C-β-D-glucopyranoside*	Flavonoids	Flavanols	-	576691	644960	393385	178583	172378	192015	1.06191	0.0407335	0.336201	-1.57261	down
pmb0769	C25H28N2O8	N-(p-Coumaroyl)serotonin Glucoside	Alkaloids	Plumerane	76423-56-8	1.40051e+07	1.53543e+07	1.60143e+07	2.87257e+06	2.53902e+06	2.85719e+06	1.10223	0.0017133	0.182237	-2.45611	down
MWSmce588	C16H14O5	Licochalcone B	Flavonoids	Chalcones	58749-23-8	724795	671091	652806	160502	141173	151139	1.1023	0.000907719	0.221026	-2.17771	down
mws5042	C11H14N2O3	L-Glycyl-L-phenylalanine	Amino acids and derivatives	Amino acids and derivatives	721-66-4	675483	420154	643923	168920	152738	165905	1.07254	0.0347091	0.28028	-1.83506	down
Zmyn005252	C17H34O3	3-Hydroxy-palmitic acid methyl ester	Lipids	Free fatty acids	51883-36-4	162214	135236	120557	1.08814e+07	9.56722e+06	8.04973e+06	1.10278	0.00754318	68.1767	6.09121	up
pmb0789	C14H21NO8	Pyridoxine-5'-O-glucoside	Others	Vitamin	-	286711	358879	315002	4.09257e+06	3.79553e+06	3.81711e+06	1.10288	0.000425752	12.1854	3.60709	up
pmb0865	C26H48NO7P	LysoPC 18:3(2n isomer)	Lipids	LPC	-	4.07193e+06	3.95093e+06	4.14959e+06	1.17896e+07	1.1012e+07	1.14915e+07	1.10333	0.000490667	2.81727	1.4943	up
NK10251888	C8H18N4O2	NG,NG-Dimethyl-L-arginine*	Amino acids and derivatives	Amino acids and derivatives	30315-93-6	1.46099e+07	1.49807e+07	1.5057e+07	7.18922e+07	7.21543e+07	7.15836e+07	1.1045	2.08858e-09	4.8296	2.2719	up
Lmbn000198	C4H6O5	3-Dehydro-L-Threonic Acid	Others	Saccharides	-	4.75521e+06	5.05548e+06	5.66025e+06	2.3539e+06	1.9756e+06	1.85496e+06	1.08507	0.00164009	0.399747	-1.32284	down
pmb0874	C23H44NO7P	LysoPE 18:2(2n isomer)*	Lipids	LPE	-	444139	375785	359594	4.39454e+06	3.72268e+06	3.69153e+06	1.10159	0.00379174	10.0115	3.32359	up
Lmbn005369	C18H32O3	13(S)-HODE;13(S)-Hydroxyoctadeca-9Z,11E-dienoic acid*	Lipids	Free fatty acids	10219-69-9	782299	817602	743560	3.04161e+06	3.216e+06	3.22718e+06	1.10333	0.000169349	4.04735	2.01698	up
mws1015	C15H16O9	Esculin (6,7-Dihydroxycoumarin-6-O-glucoside)*	Lignans and Coumarins	Coumarins	531-75-9	126748	105655	106786	322234	298514	660306	1.02154	0.11459	3.77681	1.91717	up
Zmyn004676	C18H30O3	17-Hydroxylinolenic acid	Lipids	Free fatty acids	-	197823	193723	179850	1.01073e+06	953085	981150	1.10368	0.000132455	5.15398	2.36569	up
Zmhn001793	C15H18O9	6-O-Caffeoyl-D-glucose*	Phenolic acids	Phenolic acids	-	2.03814e+06	1.94102e+06	2.06143e+06	65501.7	68388.3	67374.3	1.10449	0.000356385	0.0333187	-4.90752	down
mws0214	C6H14O6	D-Sorbitol	Others	Saccharides	50-70-4	82027.8	79713.9	81278.6	460818	532569	480137	1.10331	0.00269746	6.06338	2.60012	up
pme0008	C6H13N3O3	L-Citrulline	Amino acids and derivatives	Amino acids and derivatives	372-75-8	2.2706e+07	2.227e+07	2.24285e+07	5.71451e+06	5.99528e+06	5888476	1.1043	3.59486e-07	0.261084	-1.93741	down
pme2244	C11H11NO2	3-Indolepropionic acid	Alkaloids	Plumerane	830-96-6	4.44423e+06	5.12487e+06	4.60823e+06	882670	926400	901010	1.10296	0.002779	0.191156	-2.38718	down
Cmbn007148	C22H22O9	1-O-Feruloyl-3-O-caffeoylglycerol	Phenolic acids	Phenolic acids	-	3.073e+06	3.24312e+06	3.02316e+06	27482.8	29141.1	26056.1	1.10443	0.000464413	0.00885293	-6.81963	down
pmn001658	C22H34O8	Cinnzeylanine	Terpenoids	Ditepenoids	-	5780.61	12629.7	12067.2	178039	233961	227261	1.08832	0.00678442	20.9749	4.39059	up
mws4163	C24H42O21	Nystose	Others	Saccharides	13133-07-8	24140.7	13152.5	11241.9	3.1146e+07	3.17377e+07	3.11894e+07	1.10257	3.66276e-05	1938.25	10.9205	up
Lmhp011562	C21H36O4	1-α-Linolenoyl-glycerol*	Lipids	Glycerol ester	-	4.67351e+06	5.02378e+06	5.03859e+06	277291	257700	292309	1.1041	0.00061212	0.0561419	-4.15478	down
pmb2922	C15H24N2O17P2	Uridine 5'-diphospho-D-glucose	Nucleotides and derivatives	Nucleotides and derivatives	133-89-1	1.20082e+07	1.32359e+07	1.32794e+07	11811.1	11837.4	11753.1	1.10454	0.00105322	0.000918962	-10.0877	down
Lmbn005662	C18H32O3	9(10)-EpOME;(9R,10S)-(12Z)-9,10-Epoxyoctadecenoic acid	Lipids	Free fatty acids	16833-56-0	215340	215829	215336	678951	644459	690080	1.10383	0.000905814	3.11442	1.63896	up
Ymjm000140	C17H20O9	3-O-Caffeoylquinic acid methyl ester	Phenolic acids	Phenolic acids	123483-19-2	714534	638089	637393	17792.7	19440.7	39231.6	1.09211	0.00084171	0.0384243	-4.70184	down
pme2693	C6H14N2O	N-Acetylputrescine	Alkaloids	Other alkaloids	18233-70-0	1.52138e+06	1.70396e+06	1.59052e+06	341129	362874	328643	1.10279	0.00129696	0.214426	-2.22145	down
Wbtp007636	C18H16O5	1,3,5-trihydroxy-2-prenylxanthone	Flavonoids	Other Flavonoids	-	5768.03	4514.78	5729.09	1.57021e+06	1.37184e+06	1.63675e+06	1.10393	0.0027249	285.962	8.15968	up
mws1212	C11H12O4	Ferulic acid methyl ester	Phenolic acids	Phenolic acids	2309-07-1	992170	906169	952238	146418	154355	143627	1.10382	0.000807771	0.155898	-2.68132	down
Lmdn006811	C30H48O3	3,24-Dihydroxyolean-12-en-22-one (Soyasapogenol E)	Terpenoids	Triterpene	6750-59-0	406013	394079	406385	7.11127e+06	6.52793e+06	6.69956e+06	1.10438	0.000731451	16.858	4.07536	up
mws0668	C10H12N4O6	Xanthosine	Nucleotides and derivatives	Nucleotides and derivatives	146-80-5	184887	180157	170133	4.29045e+06	4.28962e+06	4.12039e+06	1.10443	0.000179538	23.7313	4.56872	up
Hmtn001120	C14H20O8	5-(2-Hydroxyethyl)-2-O-glucosylphenol	Phenolic acids	Phenolic acids	-	1.37398e+06	1.36551e+06	1.20116e+06	8.73864e+06	8.69668e+06	8.00723e+06	1.10291	0.000630403	6.45645	2.69074	up
ML10198895	C3H7NO2	N-Methylglycine	Amino acids and derivatives	Amino acids and derivatives	107-97-1	273262	237346	262496	20652.6	6013.77	17780.8	1.06865	0.000464433	0.0574919	-4.1205	down
Lmsn003297	C21H22O11	3,4,2',4',6'-Pentahydroxychalcone-4'-O-glucoside	Flavonoids	Chalcones	-	1.40782e+06	1.52867e+06	1.41454e+06	9.25214e+06	9.93576e+06	1.04456e+07	1.1034	0.00149305	6.81069	2.7678	up
mws2212	C9H8O4	Caffeic acid	Phenolic acids	Phenolic acids	331-39-5	1.76762e+07	1.6515e+07	1.66342e+07	5.06614e+06	5.08544e+06	4.9614e+06	1.10377	0.000857127	0.297351	-1.74976	down
mws0275	C4H6O5	L-Malic acid	Organic acids	Organic acids	97-67-6	5.19786e+06	5.31862e+06	5.1358e+06	2.15783e+06	1.95829e+06	1.83123e+06	1.09901	5.71834e-05	0.379967	-1.39605	down
Lmdn003756	C10H10O4	Methyl caffeate	Phenolic acids	Phenolic acids	3843-74-1	312518	308164	310705	27189.6	25529.3	27649.7	1.10438	3.07753e-07	0.0862892	-3.53468	down
pmb0998	C10H14N5O8P	Guanosine 5'-monophosphate	Nucleotides and derivatives	Nucleotides and derivatives	85-32-5	539937	529028	582019	1.14315e+06	1.32639e+06	1.3213e+06	1.09431	0.00457875	2.29611	1.19919	up
mws0051	C16H12O5	Acacetin*	Flavonoids	Flavones	480-44-4	14094.5	24651.5	9008.65	3.78118e+06	3.6356e+06	3.65406e+06	1.09853	0.000134722	231.827	7.85691	up
MWSmce052	C30H48O3	3-Hydroxyurs-12-en-28-oic acid (3-Epiursolic acid)	Terpenoids	Triterpene	989-30-0	59629.4	57476.7	70676.9	3.71469e+07	3.46419e+07	3.24756e+07	1.10428	0.00150994	555.238	9.11696	up
mws0629	C13H16N2O5	L-Aspartyl-L-Phenylalanine	Amino acids and derivatives	Amino acids and derivatives	13433-09-5	5.70824e+06	5.61023e+06	5.31389e+06	924531	720060	1.42251e+06	1.07638	0.000231567	0.184406	-2.43904	down
pmf0096	C2H2O4	Oxalic acid	Organic acids	Organic acids	144-62-7	74583.4	92128	55905.4	1.80953e+06	1.63791e+06	1.4989e+06	1.09924	0.00291393	22.2191	4.47373	up
MWS4354	C11H15N5O4	N6-methyladenosine	Nucleotides and derivatives	Nucleotides and derivatives	1867-73-8	232806	186796	238261	7.88365e+06	8.1105e+06	8.12543e+06	1.10355	5.29694e-05	36.6635	5.19627	up
pmb0889	C18H30O2	Punicic acid (9Z,11E,13Z-octadecatrienoic acid)	Lipids	Free fatty acids	544-72-9	1.54548e+06	1.43915e+06	1.31959e+06	7.58606e+06	6.70427e+06	6.79643e+06	1.10148	0.00160085	4.89909	2.29251	up
mws0126	C26H54NO7P	LysoPC 18:0	Lipids	LPC	19420-57-6	2.26451e+06	2.13905e+06	2.43437e+06	4.5863e+07	4.84383e+07	4.89091e+07	1.10415	0.000393454	20.9435	4.38843	up
mws0671	C4H9NO3	L-Homoserine	Amino acids and derivatives	Amino acids and derivatives	672-15-1	7.43494e+06	7.39251e+06	8.17907e+06	792534	900773	844092	1.10349	0.0012133	0.11029	-3.18062	down
Hmqp005455	C18H32O3	15(R)-Hydroxylinoleic Acid	Lipids	Free fatty acids	177931-23-6	41560.3	45097.7	45489.3	217570	219484	205571	1.10349	0.000271848	4.86295	2.28183	up
pme1187	C10H14N2O6	5-Methyluridine	Nucleotides and derivatives	Nucleotides and derivatives	1463-10-1	38361	45611.4	36228.8	909579	888896	886043	1.10349	8.97419e-06	22.3335	4.48114	up
pmp000970	C20H30O3	Hispanolone	Terpenoids	Ditepenoids	18676-07-8	147324	149686	157103	568692	379436	368437	1.06623	0.047239	2.8992	1.53566	up
pmb2928	C13H16O10	Gallic acid-4-O-glucoside	Phenolic acids	Phenolic acids	84274-52-2	1.49455e+06	1.4475e+06	1.3902e+06	145764	150318	117857	1.10202	0.000155705	0.0955482	-3.38763	down
Zmdn003480	C26H34O12	Cycloolivil-6-O-glucoside	Lignans and Coumarins	Lignans	-	284914	303737	277988	105495	106559	111242	1.10243	0.00113184	0.373045	-1.42258	down
Hmln001836	C29H32O17	Kaempferol-3-O-(6''-Acetyl)glucosyl-(1→3)-Galactoside	Flavonoids	Flavonols	-	19036.4	18839.6	21797.1	173333	197303	262132	1.0977	0.0186298	10.6039	3.40652	up
Lmhp009590	C25H50NO7P	LysoPC 17:1	Lipids	LPC	-	171676	195901	205721	3.55844e+06	3.57263e+06	2.75202e+06	1.10179	0.00748627	17.239	4.1076	up
pme1383	C8H11NO3	Pyridoxine	Others	Vitamin	65-23-6	1.55786e+06	1.50247e+06	1.63061e+06	1.48013e+07	1.18678e+07	1.17847e+07	1.10151	0.00761401	8.19746	3.03518	up
Lmqn000213	C24H42O21	Stachyose	Others	Saccharides	470-55-3	46487.3	46498.6	28754.7	3.82807e+07	4.05394e+07	3.28804e+07	1.10324	0.00371109	917.529	9.84161	up
mws1164	C6H12O6	D-Fructose	Others	Saccharides	57-48-7	7.01028e+06	7.54517e+06	7.15833e+06	3.36364e+06	3.43894e+06	3.32727e+06	1.10241	0.00116196	0.466517	-1.1	down
pmn001687	C13H12O8	Cis-Coutaric acid	Phenolic acids	Phenolic acids	67920-37-0	1.61135e+06	1.70267e+06	1.61148e+06	739218	837490	659879	1.08708	0.000411013	0.454083	-1.13897	down
mws2171	C11H8N2S	Camalexin	Alkaloids	Plumerane	135531-86-1	846.225	16195.3	3435.5	271385	299703	185613	1.02218	0.0174685	36.9536	5.20764	up
pme3388	C7H16N4O2	Homoarginine	Amino acids and derivatives	Amino acids and derivatives	156-86-5	2.14653e+06	2.13367e+06	2.08748e+06	8.58741e+06	8.38054e+06	8.60157e+06	1.10442	5.13566e-05	4.01552	2.00559	up
pmd0130	C22H46NO7P	LysoPC 14:0	Lipids	LPC	20559-16-4	1.47451e+06	1.45244e+06	1.44976e+06	4.15259e+06	4.04895e+06	3.81793e+06	1.10323	0.00141805	2.74623	1.45745	up
Lmhp009464	C22H44NO7P	LysoPE 17:1(2n isomer)*	Lipids	LPE	-	45056.7	36851.3	30044.6	188502	262328	273010	1.08764	0.0146497	6.46559	2.69278	up
Hmgp002189	C22H22O11	Hispidulin-7-O-glucoside(Homoplantaginin)	Flavonoids	Flavones	17680-84-1	183497	141914	75394.5	816424	789524	843143	1.06309	0.000354552	6.11044	2.61128	up
pme0274	C6H13NO2	6-Aminocaproic acid	Organic acids	Organic acids	60-32-2	6.6742e+06	6.17523e+06	6.25514e+06	144192	164725	164860	1.10417	0.000606743	0.0247991	-5.33357	down
Lmbn000193	C3H4O4	Tartronate semialdehyde	Organic acids	Organic acids	2480-77-5	77107.6	100151	102032	793227	699650	781926	1.09968	0.00104401	8.14492	3.0259	up
MWS1882	C4H7NO4	Iminodiacetic acid	Organic acids	Organic acids	142-73-4	1.57807e+07	1.50392e+07	1.56879e+07	682882	631779	717753	1.10424	0.000213284	0.0437005	-4.51621	down
mws0251	C5H6N2O2	Thymine	Nucleotides and derivatives	Nucleotides and derivatives	65-71-4	346819	308736	329190	4.44547e+06	3.83684e+06	4.19547e+06	1.10357	0.00204854	12.6711	3.66347	up
Lmxn006423	C7H5NOS	2(3H)-Benzothiazolone	Alkaloids	Other alkaloids	934-34-9	281510	286886	248658	114286	93198.1	109744	1.0904	0.00104927	0.388259	-1.36491	down
pmd0147	C28H54NO7P	LysoPC 20:2*	Lipids	LPC	-	459518	414534	421944	1.80424e+06	1.8708e+06	1.81999e+06	1.10343	2.07101e-06	4.24	2.08406	up
pmd0146	C28H54NO7P	LysoPC 20:2(2n isomer)*	Lipids	LPC	-	452674	398036	253661	1.77012e+06	1.86247e+06	1.77361e+06	1.07936	0.000233488	4.89528	2.29139	up
MWS1837	C8H15NO2	Tranexamic Acid	Organic acids	Organic acids	1197-18-8	2.76037e+06	2.81932e+06	2.75357e+06	671819	736360	696256	1.10368	2.30725e-07	0.252534	-1.98545	down
Jmgn004021	C21H22O11	6-C-Glucosyl-2-Hydroxynaringenin	Flavonoids	Flavanones	-	1.32024e+06	1.57402e+06	1.31944e+06	9.5448e+06	9.50077e+06	9.93433e+06	1.10242	6.2893e-06	6.87755	2.7819	up
Zmcp002666	C27H30O17	Quercetin-3,7-Di-O-glucoside	Flavonoids	Flavonols	-	4.66862e+06	3.47223e+06	3.54258e+06	283161	194935	209595	1.09851	0.0107062	0.0588604	-4.08656	down
MWSHY0032	C16H12O4	Formononetin (7-Hydroxy-4'-methoxyisoflavone)	Flavonoids	Isoflavones	485-72-3	219860	88587.6	52149.8	1.95264e+06	1.93138e+06	1.84471e+06	1.0623	3.01832e-05	15.8868	3.98975	up
pme0143	C11H11NO2	Methyl indole-3-acetate	Alkaloids	Plumerane	1912-33-0	1.29347e+06	1.2198e+06	1.26925e+06	3287.65	10535.3	19993.5	1.08039	0.000162467	0.0089402	-6.80548	down
Wmzn000227	C6H10O4	2,2-Dimethylsuccinic acid	Organic acids	Organic acids	597-43-3	4.5509e+06	4.50765e+06	4.7086e+06	2111.11	2393.43	9	1.02918	0.000176766	0.000327849	-11.5747	down
pmb2636	C20H32O4	8,15-Dihydroxy-5,9,11,13-eicosatetraenoic acid	Lipids	Free fatty acids	77667-08-4	156264	151733	175415	67775.9	77378.6	76572	1.09119	0.00253032	0.458669	-1.12447	down
Qmqp101713	C11H16O3	Loliolide	Terpenoids	Monoterpenoids	5989-02-6	281133	262803	212485	1.21476e+06	1.25413e+06	1.18027e+06	1.09816	5.37514e-06	4.82425	2.2703	up
MWSmce248	C9H8O3	3-Hydroxycinnamic Acid	Phenolic acids	Phenolic acids	14755-02-3	128852	103945	117019	3.85228e+06	3.63669e+06	3.11874e+06	1.10314	0.00399532	30.3238	4.92238	up
pmp001260	C22H37NO3	N-(2-Hydroxyethyl)eicosapentaenoic acid	Lipids	Free fatty acids	-	4.77138e+06	5.54542e+06	4.94363e+06	1.01701e+06	1.12909e+06	1.225e+06	1.09987	0.00214121	0.220904	-2.17851	down
pme3009	C6H6O6	Trans-Citridic acid	Organic acids	Organic acids	4023-65-8	2.77995e+06	2.69478e+06	2.68363e+06	1.01042e+06	970346	1.01504e+06	1.10387	2.73258e-05	0.367208	-1.44533	down
Lmbn001288	C5H8O4	2-Hydroxy-2-methyl-3-oxobutanoic acid	Organic acids	Organic acids	71698-08-3	1.53449e+06	1.55488e+06	1.4352e+06	470289	410786	374192	1.09788	3.4526e-05	0.277434	-1.84979	down
Lmhn001386	C12H12O9	Vnilloyltartaric acid	Phenolic acids	Phenolic acids	-	93947.5	104923	81409.3	800058	784170	841976	1.10184	0.000114688	8.65637	3.11376	up
mws0264	C12H22O11	D-Trehalose	Others	Saccharides	99-20-7	4.43833e+06	4.42158e+06	5.19171e+06	1.40868e+06	1.43105e+06	1.28236e+06	1.09879	0.00469264	0.293354	-1.76929	down
Lmtn004049	C15H20O4	Abscisic acid	Organic acids	Organic acids	21293-29-8	1.76065e+06	1.83742e+06	1.77541e+06	53276.7	31711.8	23660.5	1.09666	2.92565e-05	0.0202195	-5.62811	down
pmb0854	C26H48NO7P	LysoPC 18:3	Lipids	LPC	-	4.69105e+06	4.17394e+06	4.50654e+06	1.30236e+07	1.3472e+07	1.28108e+07	1.102	7.04911e-06	2.93955	1.5556	up
Zaln004057	C16H16O8	4-caffeoylshikimic acid*	Phenolic acids	Phenolic acids	-	1.33978e+06	1.72212e+06	1.57336e+06	63544.4	88442	143064	1.088	0.00438884	0.0636536	-3.97361	down
pmf0138	C6H12O6	D-Mannose	Others	Saccharides	3458-28-4	6.4315e+06	6.33166e+06	5.87061e+06	2.84082e+06	2.74899e+06	2.49851e+06	1.09735	0.000250625	0.434068	-1.20401	down
pmb2319	C23H48NO7P	LysoPC 15:0*	Lipids	LPC	108273-89-8	1.2743e+06	1.36825e+06	1.25934e+06	7.69681e+06	7.73099e+06	7.68259e+06	1.10412	1.61208e-06	5.92288	2.5663	up
pmb1096	C8H7N	Indole	Alkaloids	Plumerane	120-72-9	2.12197e+07	2.28147e+07	2.03411e+07	5.60204e+06	5.09581e+06	5.45818e+06	1.10239	0.00139321	0.250966	-1.99444	down
pme3011	C4H9NO2	γ-Aminobutyric acid	Organic acids	Organic acids	56-12-2	2.46035e+06	2.34731e+06	2.4189e+06	508674	542105	577075	1.10311	8.74124e-06	0.22526	-2.15034	down
pme3217	C15H12O4	Isoliquiritigenin	Flavonoids	Chalcones	961-29-5	36968.7	43757	42304.3	3.9195e+06	3.78249e+06	4.10188e+06	1.10423	0.000560835	95.943	6.5841	up
pme3096	C3H5NO4	Aminomalonic acid	Organic acids	Organic acids	1068-84-4	1.61457e+07	1.61432e+07	1.564e+07	2.16063e+06	2.20556e+06	2.054e+06	1.10426	5.56057e-05	0.133952	-2.90021	down
Hmqp005411	C18H32O3	9-Oxo-12Z-Octadecenoic acid	Lipids	Free fatty acids	112543-32-5	50976.5	56117.9	53203.8	193983	220504	202893	1.10195	0.00193566	3.85144	1.9454	up
mws0736	C8H16N2O3	N-Glycyl-L-leucine*	Amino acids and derivatives	Amino acids and derivatives	869-19-2	2.00739e+06	1.9567e+06	2.03352e+06	679227	614601	561746	1.09957	1.66635e-05	0.309386	-1.69252	down
pma3101	C11H14NO6+	Nicotinate D-ribonucleoside	Others	Vitamin	17720-18-2	2.04484e+06	2.19193e+06	2.12787e+06	2.38742e+07	2.69085e+07	2.3679e+07	1.10383	0.00208434	11.6993	3.54835	up
mws5038	C12H22O11	Isomaltulose	Others	Saccharides	13718-94-0	5.72717e+06	5.09692e+06	7.02017e+06	1.84951e+06	1.88112e+06	1.84619e+06	1.09035	0.018598	0.312527	-1.67795	down
mws1090	C6H13O9P	Glucose-1-phosphate	Others	Saccharides	59-56-3	1.68081e+06	1.72269e+06	1.68341e+06	18149.7	11246.5	12914.1	1.10267	4.49851e-05	0.0083175	-6.90964	down
MWS04412	C8H18N2O2	N(6),N(6)-Dimethyl-L-lysine	Amino acids and derivatives	Amino acids and derivatives	2259-86-1	1.21704e+07	1.82031e+07	1.45514e+07	4.40066e+06	4.36016e+06	4.26425e+06	1.08507	0.0261039	0.28993	-1.78622	down
Lmbn001981	C7H6O3	2,5-Dihydroxybenzaldehyde	Phenolic acids	Phenolic acids	1194-98-5	2.62404e+06	2.83932e+06	2.81224e+06	2.80401e+07	2.6927e+07	2.79669e+07	1.10424	0.000130657	10.0215	3.32503	up
mws1389	C30H48O3	3-Hydroxyolean-12-en-28-oic acid (Oleanolic acid)	Terpenoids	Triterpene	508-02-1	406857	432078	419608	7.50188e+06	7.5526e+06	6.98906e+06	1.10435	0.000662192	17.5151	4.13053	up
pme1474	C11H15N5O3S	5'-Deoxy-5'-(methylthio)adenosine	Nucleotides and derivatives	Nucleotides and derivatives	2457-80-9	2.38501e+07	2.19697e+07	2.05269e+07	935350	808207	707624	1.10285	0.00195233	0.036945	-4.75848	down
MWS201478	C12H16N2O4	Phe-Ser	Amino acids and derivatives	Amino acids and derivatives	16053-39-7	4.90587e+06	5.07592e+06	4.33842e+06	545959	514914	656949	1.10089	0.00208058	0.119958	-3.0594	down
pme0006	C5H9NO2	L-Proline	Amino acids and derivatives	Amino acids and derivatives	147-85-3	2.84343e+06	2.76316e+06	2.65852e+06	1.22156e+06	1.31988e+06	1.20945e+06	1.10049	6.3008e-05	0.453822	-1.1398	down
mws1333	C12H22O11	Melibiose	Others	Saccharides	585-99-9	1.99865e+06	1.83097e+06	1.91068e+06	588644	634031	582463	1.10231	0.000490944	0.314467	-1.66902	down
MWSmce331	C4H7NO2	Azetidine-2-carboxylic acid	Alkaloids	Other alkaloids	2517-04-6	1.9611e+07	2.0336e+07	1.99283e+07	1.79361e+06	1.92702e+06	1.79721e+06	1.10432	7.26233e-05	0.0921558	-3.43978	down
Qmgp102504	C20H17N3O2	Angustoline	Alkaloids	Plumerane	40041-95-0	1.21562e+06	1.19611e+06	1.12725e+06	1.56194e+07	1.43542e+07	1.47743e+07	1.10421	0.000692713	12.6443	3.66041	up
Hmqp001042	C10H20O6	Butyl beta-D-glucoside	Others	Saccharides	5391-18-4	1.35687e+06	1.42138e+06	1.47354e+06	345040	291627	265336	1.09871	2.90247e-05	0.212147	-2.23687	down
Lmhn005110	C16H12O6	Aracarpene 1*	Flavonoids	Isoflavones	1261245-78-6	8247.79	6444.52	5757.97	105868	85875.3	103195	1.09983	0.00421654	14.4222	3.85022	up
Lmlp002765	C15H16O2	Stilbostemin B	Phenolic acids	Phenolic acids	162411-67-8	586209	556578	568888	97130.5	106453	44231.4	1.06377	0.000310177	0.144779	-2.78808	down
Rfmb091	C18H32O3	9S-Hydroxy-10E,12Z-octadecadienoic acid*	Lipids	Free fatty acids	15514-85-9	791847	852038	745734	3.09597e+06	3.31687e+06	3.15238e+06	1.10243	9.88673e-05	4.00282	2.00102	up
Lmhp002001	C14H20N2O3	L-Valyl-L-Phenylalanine	Amino acids and derivatives	Amino acids and derivatives	3918-92-1	668570	745944	707755	111333	115103	96671.1	1.10216	0.000769452	0.152246	-2.71553	down
mws2623	C18H34O2	11-Octadecanoic acid(Vaccenic acid)*	Lipids	Free fatty acids	506-17-2	1.4567e+07	1.56731e+07	1.55369e+07	5.06711e+07	4.95478e+07	4.91442e+07	1.1036	1.0164e-06	3.26284	1.70613	up
mws0219	C4H7NO4	L-Aspartic Acid	Amino acids and derivatives	Amino acids and derivatives	56-84-8	6.21503e+06	5.85899e+06	5.71946e+06	230255	243312	237009	1.10439	0.000665854	0.0399346	-4.64622	down
pmn001378	C26H32O11	Pinoresinol-4-O-glucoside	Lignans and Coumarins	Lignans	41607-20-9	144337	189206	127529	39081.7	39638.3	22424.6	1.06138	0.016063	0.219368	-2.18857	down
mws1173	C15H12O5	Garbanzol	Flavonoids	Flavonols	1226-22-8	39137.8	37126.2	45997	1.11857e+06	1.00297e+06	863882	1.10249	0.00584665	24.4184	4.6099	up
MWS4309	C13H15N3O3	Glycyl-tryptophan	Amino acids and derivatives	Amino acids and derivatives	2390-74-1	2.78949e+06	2.85679e+06	2.77542e+06	332509	315193	353980	1.10403	7.01215e-06	0.118941	-3.07169	down
Lmtn003096	C26H36O11	Secoisolariciresinol 4-O-glucoside	Lignans and Coumarins	Lignans	-	259795	271479	270917	56626.9	28687.3	53923.3	1.07314	0.000355395	0.173571	-2.5264	down
pme1216	C6H5NO2	2-Picolinic acid	Organic acids	Organic acids	98-98-6	1.02847e+06	1.20141e+06	1.07966e+06	2.63887e+06	2.57148e+06	2.54969e+06	1.09792	0.000124594	2.34474	1.22943	up
Lmjp003655	C22H22O11	6-C-MethylKaempferol-3-glucoside	Flavonoids	Flavones	-	139966	146254	143645	854574	949409	1.13131e+06	1.10042	0.00929331	6.8284	2.77155	up
MWS0687	C7H8N2O2	1-Methyl-6-Oxo-1,6-Dihydropyridine-3-Carboxamide	Alkaloids	Pyridine alkaloids	701-44-0	283046	265131	270474	8.85449e+06	9.11155e+06	8.81897e+06	1.10451	0.000108054	32.7185	5.03203	up
Lmbp000123	C6H13NO2S	L-Homomethionine	Amino acids and derivatives	Amino acids and derivatives	25148-30-5	2.7771e+07	2.97785e+07	2.71565e+07	11887.8	23288.5	31177.4	1.10115	0.000786131	0.000783342	-10.3181	down
Zmyn000110	C6H14NO8P	D-Glucosamine 1-phosphate	Others	Saccharides	2152-75-2	740092	775256	670009	147480	150193	156516	1.10265	0.00269342	0.207833	-2.2665	down
Zmdp000972	C4H9NO2S	S-Methyl-L-cysteine	Amino acids and derivatives	Amino acids and derivatives	1187-84-4	1.96222e+06	2.00004e+06	1.96103e+06	529568	597606	467084	1.09806	0.000205288	0.269151	-1.89351	down
MWSmce584	C8H11NO	L-Tyramine	Alkaloids	Other alkaloids	51-67-2	8.57952e+06	8.9557e+06	8.81075e+06	1.88706e+07	1.87106e+07	1.85935e+07	1.10391	6.11231e-07	2.13219	1.09234	up
Zmbp002538	C11H12N2O2	1-Methoxy-indole-3-acetamide	Alkaloids	Plumerane	-	3.51535e+07	4.00507e+07	3.7695e+07	7.27584e+06	7.03539e+06	7.0762e+06	1.10339	0.00209124	0.189438	-2.4002	down
MWSHY0137	C15H12O5	Naringenin (5,7,4'-Trihydroxyflavanone)*	Flavonoids	Flavanones	480-41-1	204234	190916	191534	471349	385241	473697	1.08785	0.0120919	2.26746	1.18108	up
HJAP048	C10H12O5	2,4,5-Trimethoxybenzoic acid	Phenolic acids	Phenolic acids	-	1.01575e+06	1.09547e+06	1.17908e+06	119171	109301	199278	1.08626	0.000240786	0.130003	-2.94338	down
MWSmce056	C11H12N2O2	DL-Tryptophan	Amino acids and derivatives	Amino acids and derivatives	54-12-6	3.84572e+07	3.87324e+07	3.82405e+07	7.41301e+06	7.09185e+06	7.13667e+06	1.10443	3.08472e-08	0.187486	-2.41514	down
pme2550	C6H6O6	Cis-Aconitic acid	Organic acids	Organic acids	585-84-2	8.79197e+06	8.9271e+06	1.12131e+07	3.01565e+06	3.30238e+06	3.2662e+06	1.09208	0.0136093	0.331266	-1.59394	down
Lmyp006086	C22H22O10	Prunetin-5-O-glucoside	Flavonoids	Isoflavones	-	9130.34	19627.5	14488	1.54928e+06	1.45351e+06	1.61616e+06	1.09956	0.000916578	106.807	6.73886	up
Lmsp004301	C21H22O11	3',5,5',7-Tetrahydroxyflavanone-7-O-glucoside	Flavonoids	Flavanones	-	9	9	9	3.30259e+06	3.15388e+06	3.28243e+06	1.10458	0.000205791	360700	18.4604	up
Lmdn007639	C15H12O4	3,9-Dihydroxypterocarpan	Flavonoids	Isoflavones	61135-91-9	36543.1	41998.8	38620.3	4.19121e+06	4.11232e+06	4.60487e+06	1.10428	0.00127946	110.176	6.78366	up
mws0258	C6H13NO2	L-Isoleucine*	Amino acids and derivatives	Amino acids and derivatives	73-32-5	4.82353e+07	4.66048e+07	4.61367e+07	1.52701e+06	1.50493e+06	1.57933e+06	1.10452	0.000192593	0.0327094	-4.93415	down
Lmbp000668	C6H5NO2	Isonicotinic acid	Others	Vitamin	55-22-1	4.46765e+06	4.82404e+06	4.46017e+06	2.14534e+07	2.30911e+07	1.89968e+07	1.10097	0.00475258	4.62056	2.20807	up
Lmbn003970	C18H34O5	9,12,13-TriHOME; 9(S),12(S),13(S)-Trihydroxy-10(E)-octadecenoic acid	Lipids	Free fatty acids	97134-11-7	91575.9	59296.1	57574.5	173314	183849	159719	1.04785	0.00277175	2.47969	1.31016	up
Lafp004533	C22H32O10	(6R,9R)-3-Oxo-α-ionol-β-D-malonyl-glucoside	Terpenoids	Sesquiterpenoids	-	207708	233066	215041	52228.8	100844	70239	1.04328	0.00275507	0.340511	-1.55423	down
Zmcn003728	C27H30O16	Kaempferol-3,7-O-diglucoside	Flavonoids	Flavonols	25615-14-9	175930	195317	162573	667925	712214	775235	1.0993	0.00165576	4.03764	2.01351	up
Cmzp002057	C14H18O8	6-O-Acetylarbutin	Phenolic acids	Phenolic acids	10338-88-2	306983	297934	312462	972843	978209	941759	1.10404	5.72053e-05	3.15334	1.65688	up
MWS20018	C20H32O4	8,9-Dihydroxy-5,11,14,17-eicosatetraenoic acid	Lipids	Free fatty acids	867350-87-6	1227.37	1171.7	1373.05	48418.5	44352.2	47781.2	1.10407	0.000747765	37.2606	5.21958	up
mws0437	C5H12O5	D-Arabitol	Others	Saccharides	488-82-4	93535.7	85505.1	88028.1	222240	172901	159729	1.06229	0.0354062	2.07763	1.05494	up
pme3961	C10H13N5O3	2'-Deoxyadenosine	Nucleotides and derivatives	Nucleotides and derivatives	958-09-8	29026.1	27548.2	19301.2	3.57179e+06	3.24293e+06	3.1387e+06	1.10297	0.00155963	131.181	7.03541	up
MWS4525	C6H7N5O	6-O-methylguanine	Nucleotides and derivatives	Nucleotides and derivatives	20535-83-5	9.76924e+06	1.00741e+07	9.63035e+06	340611	349737	354249	1.10453	0.000188785	0.0354417	-4.81841	down
MWS3035	C6H11NO4	N-Methyl-L-Glutamate	Amino acids and derivatives	Amino acids and derivatives	35989-16-3	284573	316324	352693	25698.3	26906.2	33794.5	1.10049	0.00409631	0.0906039	-3.46428	down
Lmhn102068	C13H12O8	2-O-Caffeoylmalic acid	Phenolic acids	Phenolic acids	53755-04-7	581699	618190	618854	63070.7	46802.9	67275.3	1.0995	3.81755e-05	0.0974018	-3.35991	down
Wbmn011269	C22H34O5	Vitexilactone	Terpenoids	Ditepenoids	61263-49-8	1.56868e+06	1.56775e+06	1.5312e+06	9.23216e+06	1.00921e+07	1.01887e+07	1.10391	0.00132381	6.32289	2.66058	up
mws1595	C6H12O5	D-Fucose	Others	Saccharides	3615-37-0	307366	306660	330889	141731	142680	173334	1.0846	0.000351171	0.484429	-1.04564	down
mws0854	C6H12O5	Rhamnose	Others	Saccharides	3615-41-6	307366	306660	330889	141731	142680	173334	1.0846	0.000351171	0.484429	-1.04564	down
Lmmn002274	C26H34O11	Isolariciresinol-9'-O-glucoside	Lignans and Coumarins	Lignans	63358-12-3	369655	424478	350132	83792.2	45965.4	70893.5	1.08056	0.00118182	0.175354	-2.51166	down
Lmyn003971	C26H34O11	Dihydrodehydrodiconiferyl alcohol-4-O-glucoside	Lignans and Coumarins	Lignans	-	369655	424478	350132	83792.2	45965.4	70893.5	1.08056	0.00118182	0.175354	-2.51166	down
pmn001700	C30H48O3	24,30-Dihydroxy-12(13)-ene-lupeol	Terpenoids	Triterpene	-	509542	457251	436302	5.56883e+06	4.91139e+06	4.72912e+06	1.10286	0.00288423	10.8399	3.43827	up
mws0715	C13H16N2O4	Phenylacetyl-L-glutamine	Amino acids and derivatives	Amino acids and derivatives	28047-15-6	250468	251987	273990	39761.2	20686	28633.5	1.0884	3.52265e-05	0.114729	-3.1237	down
mws1505	C17H16O4	Phenethyl caffeate	Phenolic acids	Phenolic acids	104594-70-9	3154.25	5506.44	3703.11	64264.7	59152.8	59156.7	1.09624	0.000173191	14.7668	3.88429	up
mws0227	C6H13NO2	L-Leucine*	Amino acids and derivatives	Amino acids and derivatives	61-90-5	4.75738e+07	4.59535e+07	4.61601e+07	1.54641e+06	1.4712e+06	1.47946e+06	1.10452	0.000123712	0.0321938	-4.95707	down
pmb0855	C24H50NO7P	LysoPC 16:0	Lipids	LPC	17364-16-8	687220	625708	685881	3.41419e+06	3.9515e+06	3.30925e+06	1.10154	0.00436358	5.34065	2.41702	up
pme0021	C9H11NO2	L-Phenylalanine	Amino acids and derivatives	Amino acids and derivatives	63-91-2	9.52544e+06	9.63486e+06	9.55083e+06	1.30479e+06	1.18297e+06	1.27288e+06	1.10414	8.58326e-09	0.130982	-2.93256	down
Zmpn003368	C18H30O3	13S-Hydroxy-9Z,11E,15Z-octadecatrienoic acid	Lipids	Free fatty acids	87984-82-5	294405	303658	265615	101999	92850.4	96641.9	1.10014	0.00240724	0.3375	-1.56704	down
pmp001270	C24H48NO7P	LysoPC 16:1*	Lipids	LPC	76790-27-7	655376	634929	578613	3.10655e+06	3.11062e+06	2.97781e+06	1.10324	1.65857e-05	4.91995	2.29864	up
MWSmce690	C6H8O6	Erythorbic Acid; Isoascorbic Acid	Others	Vitamin	89-65-6	925340	942208	1.04019e+06	18144.3	42241.8	36931.8	1.09188	0.000990398	0.0334686	-4.90105	down
Hmyp002656	C11H11NO4	Methyl dioxindole-3-acetate	Alkaloids	Plumerane	57061-18-4	627042	522547	592840	6.83801e+06	7.39064e+06	7.07094e+06	1.10341	0.000401318	12.2241	3.61165	up
pmb2799	C18H32O3	12,13-Epoxy-9-Octadecenoic Acid	Lipids	Free fatty acids	6799-85-5	153273	139151	149555	1035158	1.03691e+06	1.04407e+06	1.1041	6.72537e-08	7.05042	2.81771	up
mws0260	C6H14N4O2	L-Arginine	Amino acids and derivatives	Amino acids and derivatives	74-79-3	2.03243e+07	3.93078e+07	2.40337e+07	5.64349e+06	5.14761e+06	5.77044e+06	1.07059	0.0611615	0.197949	-2.3368	down
mws0248	C9H12N2O6	Uridine	Nucleotides and derivatives	Nucleotides and derivatives	58-96-8	8.32877e+06	6.69193e+06	8.25116e+06	3.98364e+07	3.88723e+07	3.68818e+07	1.09984	3.66226e-05	4.96696	2.31236	up
Hmtn001302	C13H16O8	Glucosyloxybenzoic acid	Phenolic acids	Phenolic acids	-	4.31392e+06	4.78312e+06	4.23685e+06	1.28079e+06	1.30561e+06	1.12507e+06	1.09969	0.001223	0.278349	-1.84503	down
Wafp002664	C15H20N2O4	1-O-p-Coumaroyllysine	Alkaloids	Other alkaloids	-	785641	913300	917940	33810.6	30965.8	20710	1.09984	0.00245221	0.0326673	-4.93601	down
mws0336	C6H6N2O2	Urocanic acid	Organic acids	Organic acids	104-98-3	776250	870332	814043	134687	145906	76583.5	1.08108	5.38412e-05	0.145157	-2.78431	down
Hmhn003518	C16H20O9	4-O-β-D-glucopyranosylferulic acid	Phenolic acids	Phenolic acids	-	2.06435e+06	1.91502e+06	2.09594e+06	29675.2	28785.6	9907.58	1.09104	0.000672648	0.0112535	-6.47348	down
mws5035	C15H22N2O3	L-Leucyl-L-phenylalanine	Amino acids and derivatives	Amino acids and derivatives	56217-82-4	2.0239e+06	2.1956e+06	2.09297e+06	204357	164057	220573	1.10138	0.000210014	0.0933054	-3.4219	down
Lmmn003323	C16H32O3	2-Hydroxyhexadecanoic acid	Organic acids	Organic acids	764-67-0	2.95571e+06	3.04796e+06	2.97027e+06	4.382e+07	3.97903e+07	4.03955e+07	1.10427	0.00106323	13.8184	3.78852	up
Lmmn000774	C15H20O9	Dihydrocaffeoylglucose	Phenolic acids	Phenolic acids	-	5.38682e+06	5.19154e+06	5.26284e+06	462442	466615	414302	1.10399	4.25648e-05	0.0848016	-3.55976	down
MWStz063	C10H19NO	2-Ethyl-2,6,6-trimethylpiperidin-4-one	Alkaloids	Piperidine alkaloids	133568-79-3	392028	368400	338177	3.05627e+06	2.84011e+06	2.94411e+06	1.10345	0.00029463	8.04701	3.00845	up
Lmhp008440	C20H40NO7P	LysoPE 15:1	Lipids	LPE	-	15092.5	25378.3	22359.2	208662	210519	293168	1.09095	0.0152823	11.3377	3.50306	up
Hmmp001310	C11H9NO2	3-Indoleacrylic acid	Alkaloids	Plumerane	1204-06-4	1.65955e+07	2.02574e+07	1.86989e+07	3.38705e+06	3.42586e+06	3.35355e+06	1.10201	0.00486922	0.183008	-2.45002	down
Zmyn004732	C18H30O3	2R-hydroxy-9Z,12Z,15Z-octadecatrienoic acid	Lipids	Free fatty acids	-	171035	161890	143962	457236	442623	437518	1.099	1.72225e-05	2.80439	1.48769	up
pme3504	C22H22O9	Formononetin-7-O-glucoside (Ononin)	Flavonoids	Isoflavones	486-62-4	75097.2	80746.6	95931.7	1.42342e+06	1.55622e+06	1.57318e+06	1.10291	0.000916859	18.0829	4.17655	up
pme1210	C5H11NO2S	L-Methionine	Amino acids and derivatives	Amino acids and derivatives	63-68-3	3.52619e+07	3.66048e+07	3.94246e+07	624679	577664	555946	1.1043	0.0011237	0.015799	-5.98402	down
mws1167	C4H4O5	Oxalacetic acid	Organic acids	Organic acids	328-42-7	162459	146656	132398	25468.3	24401.8	27883.1	1.1009	0.00461585	0.176106	-2.50548	down
pme0057	C4H9NO2S	L-Homocysteine	Amino acids and derivatives	Amino acids and derivatives	6027-13-0	2.80851e+06	2.87131e+06	2.43907e+06	322257	243682	346191	1.09824	0.00208912	0.112347	-3.15397	down
Lmzp002365	C22H24O11	Hesperetin-7-O-glucoside	Flavonoids	Flavanones	31712-49-9	1.52017e+06	1.35227e+06	1.53473e+06	245970	592594	254557	1.02809	0.00335934	0.248033	-2.0114	down
Lmdn001925	C26H34O12	Olivil-4'-O-glucoside	Lignans and Coumarins	Lignans	76880-93-8	217342	225584	219893	62820.1	72021.3	54243	1.09513	0.000144655	0.285273	-1.80959	down
Smpn011792	C30H48O4	2,3-Dihydroxy-12-ursen-28-oic acid*	Terpenoids	Triterpene	-	265968	280882	272497	3.28566e+06	3.72217e+06	3.42444e+06	1.10405	0.00159429	12.7324	3.67043	up
Zbdp001892	C16H13NO3	7-Methoxy-3-[1-(3-pyridyl)methylidene]-4-chromanone	Flavonoids	Other Flavonoids	-	481698	467555	504688	2.5525e+07	2.54934e+07	2.32008e+07	1.10438	0.00100297	51.0469	5.67375	up
HJN110	C30H48O3	3-Hydroxylup-20(29)-en-28-oic acid (Betulinic acid)	Terpenoids	Triterpene	472-15-1	430272	424007	440681	7.08775e+06	6.78825e+06	6.61747e+06	1.10444	0.000454217	15.8256	3.98418	up
pmn001553	C14H20O8	Cimidahurinine	Phenolic acids	Phenolic acids	142542-89-0	1.40439e+06	1.41531e+06	1.4401e+06	9.99176e+06	9.48188e+06	8.81475e+06	1.10376	0.00178978	6.64078	2.73135	up
pmb2855	C11H20N2O8	L-Glutamine-O-glycoside	Amino acids and derivatives	Amino acids and derivatives	-	708695	804212	759317	173807	173424	170012	1.10321	0.00218074	0.227637	-2.13519	down
MWSmce461	C4H7NO2	L-Azetidine-2-carboxylic acid	Alkaloids	Other alkaloids	2133-34-8	1.93473e+07	1.98829e+07	1.98447e+07	1.93024e+06	1.86281e+06	1.88006e+06	1.10452	7.65514e-05	0.0960326	-3.38033	down
MWS04555g	C6H13NO2	D-Allo-Isoleucine*	Amino acids and derivatives	Amino acids and derivatives	1509-35-9	4.7658e+07	4.64248e+07	4.63677e+07	1.46356e+06	1.48903e+06	1.47234e+06	1.10456	8.57584e-05	0.0315053	-4.98826	down
pmb0801	C14H19NO9	4-Pyridoxic acid-O-glucoside	Others	Vitamin	-	15711	13806.7	23637.4	1.07375e+06	1.01862e+06	983761	1.10101	0.000584409	57.8707	5.85476	up
Lmmp007480	C15H12O4	2,4,4'-trihydroxychalcone	Flavonoids	Chalcones	-	40351.4	44040.4	42678.4	3.8836e+06	3.64355e+06	4.2354e+06	1.10429	0.00195714	92.5674	6.53243	up
mws0054	C15H14O6	Catechin	Flavonoids	Flavanols	154-23-4	3.49277e+06	3.30207e+06	3.43749e+06	182963	171998	146273	1.10341	0.000192938	0.0489853	-4.35151	down
pmb0532	C10H13N4O8P	Inosine 5'-monophosphate	Nucleotides and derivatives	Nucleotides and derivatives	131-99-7	5.02271e+06	5.14871e+06	5.14303e+06	2.0122e+07	2.12026e+07	1.69758e+07	1.09902	0.00768821	3.80689	1.92861	up
Zmjn014062	C30H48O3	3-Hydroxydammara-21-oic acid 21,23-lactone	Terpenoids	Triterpene	-	472414	458387	473178	8.22948e+06	7.88988e+06	7.39525e+06	1.1043	0.00107393	16.7485	4.06596	up
HX1341	C9H6O3	7-hydroxy-2H-1-benzopyran-2-one	Lignans and Coumarins	Coumarins	-	5.06316e+07	4.92544e+07	4.96407e+07	6.00919e+06	5.63799e+06	6.69991e+06	1.10332	2.87572e-07	0.122701	-3.02678	down
mws0341	C6H12O3	2-Hydroxyisocaproic acid	Organic acids	Organic acids	20312-37-2	2.75639e+06	2.48064e+06	2.39964e+06	2.22572e+07	2.20197e+07	2.04581e+07	1.10345	0.000601867	8.47685	3.08353	up
Hmmp004965	C22H22O11	Diosmetin-7-O-glucoside*	Flavonoids	Flavones	20126-59-4	122557	107010	103221	894375	938429	1.06166e+06	1.10208	0.00307087	8.69762	3.12062	up
pmp000573	C22H22O10	Acacetin-7-O-galactoside*	Flavonoids	Flavones	-	9153.12	29149.2	19817.3	1.66719e+06	1.74186e+06	1.56879e+06	1.09229	0.000813567	85.6481	6.42035	up
MWS201483	C14H18N2O4	Phe-Hyp	Amino acids and derivatives	Amino acids and derivatives	90965-82-5	478575	443083	473291	116969	99249.4	103818	1.10157	0.000119673	0.229425	-2.1239	down
mws1080	C12H22O11	Galactinol	Others	Saccharides	3687-64-7	1.90746e+07	1.73949e+07	2.00194e+07	6.00551e+06	5.88088e+06	5.68052e+06	1.10141	0.00309777	0.31098	-1.68511	down
Lmgn000160	C4H8N2O3	3-Ureidopropionic Acid	Organic acids	Organic acids	462-88-4	1.30033e+06	1.31021e+06	1.36986e+06	642461	606340	617271	1.10248	0.000109468	0.468815	-1.09291	down
MWS0811	C6H11NO2	L-Pipecolic Acid	Organic acids	Organic acids	3105-95-1	8.4326e+06	8.05407e+06	8.27149e+06	881482	832680	735203	1.1033	3.24563e-05	0.0989316	-3.33742	down
mws4052	C4H7NO2	1-Aminocyclopropane-1-carboxylic acid	Organic acids	Organic acids	22059-21-8	5.49966e+06	5.99431e+06	5.68034e+06	707876	724901	664370	1.10392	0.000701101	0.12211	-3.03375	down
Lmhp011388	C21H36O4	2-α-Linolenoyl-glycerol*	Lipids	Glycerol ester	55268-58-1	4.80359e+06	5.09958e+06	5.09159e+06	257669	279111	299023	1.10402	0.000355838	0.0557396	-4.16515	down
mws1060	C10H12N4O5	9-(Arabinosyl)hypoxanthine	Nucleotides and derivatives	Nucleotides and derivatives	7013-16-3	4.72929e+06	5.06348e+06	4.84285e+06	2.03875e+06	2.19479e+06	1.85016e+06	1.09647	3.42482e-05	0.415678	-1.26646	down
MWSslk229	C22H22O10	Calycosin-7-O-glucoside	Flavonoids	Isoflavones	20633-67-4	16437.7	89846	119802	2.61731e+06	2.65039e+06	2.69255e+06	1.05138	9.52726e-07	35.2091	5.13787	up
Hmlp005624	C16H12O5	3',7-dihydroxy-4'-methoxyflavone	Flavonoids	Flavones	-	25751.3	39118.5	71279.3	241272	213311	215057	1.0407	0.000797636	4.91843	2.2982	up
Lmhp007840	C27H52NO7P	LysoPC 19:2*	Lipids	LPC	-	212527	203349	208389	2.18233e+06	1.99102e+06	2.21513e+06	1.10405	0.00130183	10.2336	3.35524	up
mws0062	C15H10O6	Isoluteolin (Orobol)(5,7,3',4'-tetrahydroxyisoflavone)	Flavonoids	Isoflavones	480-23-9	1.99494e+06	1.64209e+06	1.87074e+06	107077	126790	82739.8	1.09952	0.00315904	0.0574836	-4.12071	down
Lmhn003240	C11H10O6	Benzoylmalic acid	Phenolic acids	Phenolic acids	22138-51-8	285941	238822	277690	1.53574e+06	1.83259e+06	1.57025e+06	1.10051	0.00387234	6.15435	2.62161	up
pmb0608	C25H24O14	Chrysoeriol-7-O-(6''-malonyl)glucoside	Flavonoids	Flavones	-	86189.6	51183.3	60873.7	1.30438e+06	1.08168e+06	1.11416e+06	1.09762	0.00335123	17.6559	4.14208	up
Lmqp003432	C13H22O3	6,9-Dihydroxy-7-megastigmen-3-one	Terpenoids	Sesquiterpenoids	-	1.28625e+07	1.31482e+07	1.28067e+07	9	9	9	1.10459	6.68098e-05	6.95565e-07	-20.4553	down
Hmhn000927	C12H16O8	Phloroglucinol-1-O-β-D-glucopyranoside	Phenolic acids	Phenolic acids	-	561654	583491	585580	218391	223832	186972	1.0974	3.78774e-05	0.363543	-1.4598	down
MA10039641	C12H22O11	Lactobiose	Others	Saccharides	63-42-3	6.47671e+06	6.12613e+06	6.69359e+06	1.95066e+06	1.81737e+06	2.06636e+06	1.1015	0.000266601	0.302356	-1.72568	down
Hmgp002327	C11H9O2N	3-amino-2-naphthoic acid	Alkaloids	Other alkaloids	-	1.82243e+07	1.80318e+07	1.69813e+07	3.45383e+06	3.40203e+06	3.37667e+06	1.10414	0.000698608	0.192206	-2.37928	down
Lmyn012331	C18H34O2	Petroselinic acid*	Lipids	Free fatty acids	593-39-5	1.91514e+07	18319861	1.85385e+07	5.9794e+07	6.07775e+07	6.13242e+07	1.10423	2.5645e-06	3.24757	1.69936	up
Cmdn000784	C5H4N4O3	Uric acid	Nucleotides and derivatives	Nucleotides and derivatives	69-93-2	233626	234357	253163	16053.4	17863.1	16753.3	1.10407	0.000760795	0.0702629	-3.83109	down
mws0847	C6H7N5	1-Methyladenine	Nucleotides and derivatives	Nucleotides and derivatives	5142-22-3	1.01891e+07	1.00012e+07	1.0096e+07	415229	545769	369836	1.10155	2.28853e-08	0.0439419	-4.50826	down
MWS1983	C12H24O11	Maltitol	Others	Saccharides	585-88-6	1.4806e+07	1.62979e+07	1.43843e+07	3.79722e+06	3.62754e+06	3.65311e+06	1.10279	0.00238187	0.243533	-2.03781	down
Zbzp002227	C14H20N2O3	N-Feruloylputrescine	Alkaloids	Other alkaloids	501-13-3	680618	912979	770432	5.13293e+06	5.1116e+06	4.5803e+06	1.099	0.00059528	6.27101	2.6487	up
mws0567	C5H11N3O2	4-Guanidinobutyric acid	Organic acids	Organic acids	463-00-3	9.12247e+06	1.00636e+07	9.68033e+06	2.10764e+07	2.10325e+07	1.95235e+07	1.09909	0.000288605	2.13509	1.0943	up
MWS201465	C14H18N2O5	Glu-Phe	Amino acids and derivatives	Amino acids and derivatives	20556-22-3	2.85425e+06	2.99374e+06	2.93967e+06	682052	545389	549845	1.09985	2.96126e-06	0.202248	-2.3058	down
pme3705	C6H10O7	D-Glucoronic acid*	Others	Saccharides	6556-12-3	2.84055e+06	2.79805e+06	2.80212e+06	664112	745661	761507	1.10241	1.82535e-05	0.257239	-1.95882	down
Lmhp011549	C28H56NO7P	LysoPC 20:1	Lipids	LPC	-	162671	162399	170548	1.71779e+06	1.86807e+06	1.81325e+06	1.10425	0.000692402	10.8937	3.44542	up
pme3475	C15H12O5	Butin; 7,3',4'-Trihydroxyflavanone*	Flavonoids	Flavanones	492-14-8	202812	224090	237291	452176	454924	431070	1.09397	9.76398e-05	2.01473	1.01059	up
mws2523	C12H23O14P	Trehalose 6-phosphate	Others	Saccharides	4484-88-2	5.71572e+06	4.70208e+06	4.957e+06	1.55561e+06	1.62085e+06	1.71155e+06	1.09759	0.00655184	0.317924	-1.65325	down
pme0195	C3H7NO2S	L-Cysteine	Amino acids and derivatives	Amino acids and derivatives	52-90-4	81947.4	85509.2	69422.5	3957.7	1713.81	6370.13	1.07174	0.00247161	0.0508345	-4.29805	down
Cmdn004285	C25H38O17	6'-O-β-D-glucosylbarlerin*	Terpenoids	Monoterpenoids	927691-88-1	142658	112870	136184	1.17943e+06	1.1456e+06	1.21124e+06	1.10215	2.64884e-05	9.02773	3.17436	up
Hmbn002645	C8H8O3	3,4-Dihydroxyacetophenone	Phenolic acids	Phenolic acids	1197-09-7	61327.2	49809.8	50861.1	3468.69	2723.72	4397.37	1.09781	0.00467614	0.0653699	-3.93523	down
pme0183	C5H5N5O	Isoguanine	Nucleotides and derivatives	Nucleotides and derivatives	3373-53-3	2.2462e+07	2.86031e+07	2.23193e+07	4.04414e+06	3.93354e+06	3.37131e+06	1.09832	0.00933708	0.154651	-2.69291	down
MWS1798	C6H8O2	2,4-Hexadienoic acid	Organic acids	Organic acids	110-44-1	18559.7	14782.5	14111.8	487186	471626	469296	1.10324	6.4656e-05	30.0945	4.91143	up
MWS5083	C17H21N4O9P	Flavin Single Nucleotide(FMN)	Nucleotides and derivatives	Nucleotides and derivatives	6184-17-4	2.7703e+06	2.98504e+06	3.00401e+06	1.15758e+06	983890	1.01003e+06	1.09791	7.16397e-05	0.359787	-1.47479	down
pme0230	C10H13N5O4	Adenosine*	Nucleotides and derivatives	Nucleotides and derivatives	58-61-7	460321	393872	455000	2.41007e+07	2.50302e+07	2.52711e+07	1.10422	0.000204487	56.8305	5.82859	up
mws0473	C5H8O4	2-Methylsuccinic acid*	Organic acids	Organic acids	498-21-5	1.49587e+06	1.49378e+06	1.3801e+06	459153	397286	383198	1.09936	8.78338e-05	0.283686	-1.81763	down
Lmmn000806	C5H8O4	Dimethylmalonic acid*	Organic acids	Organic acids	595-46-0	1.49587e+06	1.49378e+06	1.3801e+06	459153	397286	383198	1.09936	8.78338e-05	0.283686	-1.81763	down
Lmmn002164	C5H8O4	Monomethyl succinate	Organic acids	Organic acids	3878-55-5	1.49587e+06	1.49378e+06	1.3801e+06	459153	397286	383198	1.09936	8.78338e-05	0.283686	-1.81763	down
Lmbn001162	C15H16O9	Esculetin-7-O-glucoside*	Lignans and Coumarins	Coumarins	-	107286	102285	109005	307770	317839	744002	1.01701	0.135059	4.29916	2.10405	up
MWS0631	C3H7NO5S2	S-Sulfo-L-Cysteine	Amino acids and derivatives	Amino acids and derivatives	1637-71-4	53130.1	57371.2	52543.6	23060.5	20321.4	20701.4	1.09877	0.000237358	0.39304	-1.34725	down
Lmyn003835	C14H10O7	4-(3,4,5-Trihydroxybenzoxy)benzoic acid	Phenolic acids	Phenolic acids	-	2.15306e+06	2.21092e+06	2.05503e+06	66886.1	106222	94223.6	1.10035	0.000234574	0.0416469	-4.58565	down
Lmhp010190	C26H52NO7P	LysoPC 18:1(2n isomer)	Lipids	LPC	-	186555	187387	181263	5.99867e+06	6.34515e+06	6.33831e+06	1.10451	0.00035685	33.6491	5.07249	up
mws0467	C9H10O3	3-(4-Hydroxyphenyl)-propionic acid	Phenolic acids	Phenolic acids	501-97-3	537514	537164	502360	79312.5	100070	97172.5	1.10036	4.587e-05	0.175363	-2.51158	down
Zmjp000966	C10H13N5O4	Vidarabine*	Nucleotides and derivatives	Nucleotides and derivatives	5536-17-4	485923	488899	456374	2.44819e+07	2.54393e+07	2.3828e+07	1.10448	0.000374235	51.5298	5.68734	up
Zmbp000555	C10H10N2O	3-Indole acetamide	Alkaloids	Plumerane	-	3.11142e+07	3.0639e+07	3.0535e+07	1.16163e+07	1.22592e+07	1.26808e+07	1.10285	8.66189e-06	0.396111	-1.33602	down
mws0230	C4H9NO3	L-Threonine	Amino acids and derivatives	Amino acids and derivatives	72-19-5	6.21232e+07	6.18334e+07	6.33445e+07	2.20507e+06	2.51288e+06	2.31504e+06	1.10427	3.28128e-05	0.0375491	-4.73508	down
pme0026	C6H14N2O2	L-Lysine	Amino acids and derivatives	Amino acids and derivatives	56-87-1	1.54646e+07	1.50452e+07	1.55009e+07	474489	522226	443899	1.10414	6.7658e-05	0.0313105	-4.99721	down
mws1094	C15H12O6	Aromadendrin (Dihydrokaempferol)	Flavonoids	Flavanonols	480-20-6	169639	177681	175857	496200	533196	543862	1.10279	0.00131377	3.00713	1.58838	up
pmp001281	C26H52NO7P	LysoPC 18:1	Lipids	LPC	-	178363	203184	176237	7.1161e+06	6.36543e+06	7.18661e+06	1.10397	0.0015175	37.054	5.21156	up
Zmtn001464	C10H7NO4	4,8-Dihydroxyquinoline-2-carboxylic acid	Organic acids	Organic acids	59-00-7	925490	744995	652165	336076	357773	268242	1.05594	0.0210224	0.414221	-1.27153	down
mws0250	C9H11NO3	L-Tyrosine	Amino acids and derivatives	Amino acids and derivatives	60-18-4	2.27196e+07	2.31346e+07	2.42314e+07	6.50052e+06	6.67718e+06	6.53603e+06	1.104	0.000617372	0.28128	-1.82992	down
Hmlp006030	C16H14O4	4,4'-dihydroxy-2-methoxychalcone	Flavonoids	Chalcones	-	27062.1	31656.2	31217.8	1.23785e+06	1.31322e+06	1.82106e+06	1.10204	0.016061	48.6138	5.6033	up
Zmyn000268	C3H6O3	2,3-Dihydroxypropanal	Others	Saccharides	56-82-6	6151.83	4280.83	5906.93	146671	166236	145591	1.10167	0.00193197	28.0606	4.81047	up
mws0089	C21H20O11	Kaempferol-7-O-glucoside*	Flavonoids	Flavonols	16290-07-6	142577	115297	140448	1.1291e+06	1.10269e+06	1.04582e+06	1.10205	0.000174703	8.22855	3.04064	up
mws0256	C5H11NO2	L-Valine	Amino acids and derivatives	Amino acids and derivatives	72-18-4	3.76798e+07	3.96004e+07	4.14761e+07	2.60746e+06	2.74412e+06	2.45292e+06	1.10404	0.000824628	0.0657186	-3.92755	down
pmb0964	C16H23N5O5	Isopentenyladenine-7-N-glucoside	Nucleotides and derivatives	Nucleotides and derivatives	-	2.39969e+06	3.1725e+06	2.88123e+06	502829	521738	211337	1.05564	0.00319824	0.146202	-2.77397	down
Zbdp007793	C17H12O5	Flemichapparin B	Flavonoids	Other Flavonoids	3187-53-9	121762	101958	80921.8	1.9658e+07	1.7396e+07	1.66841e+07	1.10328	0.00252038	176.398	7.46269	up
Lmhp009497	C25H44NO7P	LysoPE 20:4*	Lipids	LPE	-	19164.3	12743.1	10337.2	86020.7	94525.3	98065.4	1.08463	0.000106752	6.59519	2.72141	up
Lmhp009349	C25H44NO7P	LysoPE 20:4(2n isomer)*	Lipids	LPE	-	19164.3	12743.1	10337.2	86020.7	94525.3	98065.4	1.08463	0.000106752	6.59519	2.72141	up
Lmsn003588	C17H14O5	Pterocarpine	Flavonoids	Isoflavones	524-97-0	4916.58	2236.49	4902.04	317285	239033	255246	1.09547	0.00784394	67.3212	6.07299	up
mws1189	C6H10O7	D-Galacturonic acid*	Others	Saccharides	685-73-4	2.73706e+06	2.91788e+06	2.90956e+06	732858	772552	753644	1.10377	0.000527455	0.263769	-1.92265	down
MWSmce499	C32H46O16	Secoisolariciresinol diglucoside	Lignans and Coumarins	Lignans	158932-33-3	932773	961375	808177	431385	354740	348911	1.08319	0.00188727	0.420022	-1.25146	down
mws4176	C12H16N2O3	L-Alanyl-L-Phenylalanine	Amino acids and derivatives	Amino acids and derivatives	3061-90-3	3.68546e+06	3.90779e+06	3.86011e+06	605856	658211	678107	1.10359	0.0001444	0.169573	-2.56003	down
Lmhp001670	C11H22N2O3	L-Valyl-L-Leucine	Amino acids and derivatives	Amino acids and derivatives	3989-97-7	1.16125e+06	1.17448e+06	937797	338133	283819	316010	1.09343	0.00758527	0.28653	-1.80324	down
MWS2027	C4H4N2O3	Barbituric acid;Malonylurea;2,4,6-Pyrimidinetrione	Nucleotides and derivatives	Nucleotides and derivatives	67-52-7	3.75904e+06	3.51536e+06	1.86115e+06	5.09999e+07	5.43517e+07	5.3851e+07	1.09166	1.84782e-05	17.4267	4.12323	up
MWS00411g	C6H11NO4	L-2-Aminoadipate	Amino acids and derivatives	Amino acids and derivatives	1118-90-7	2.6092e+06	2.76392e+06	2.7157e+06	717339	767343	624940	1.09976	5.99539e-06	0.260807	-1.93894	down
Lmmn000214	C18H32O15	Solatriose	Others	Saccharides	528-40-5	8.6213e+06	7.50588e+06	6.09705e+06	312510	87987.7	196097	1.08204	0.00967148	0.0268444	-5.21924	down
pme2292	C4H12N2	Putrescine	Alkaloids	Other alkaloids	110-60-1	5.26804e+06	5.1088e+06	5.26923e+06	154144	166368	176868	1.10429	8.92681e-05	0.0317895	-4.97531	down
pme2596	C8H9NO4	4-Pyridoxic acid	Others	Vitamin	82-82-6	24856	30985.3	23019.6	2.36793e+06	2.22846e+06	2.28475e+06	1.10368	0.000305295	87.2566	6.44719	up
mws0005	C10H12N2	Tryptamine	Alkaloids	Plumerane	61-54-1	196658	215531	215397	60266.8	87488.2	62378.9	1.07833	0.000364303	0.334829	-1.5785	down
mws0180	C7H6O4	2,5-Dihydroxybenzoic acid; Gentisic Acid*	Phenolic acids	Phenolic acids	490-79-9	411160	430666	379318	7.46277e+06	7.9651e+06	7.71385e+06	1.10416	0.000346321	18.9509	4.24419	up
pme2253	C6H10O6	L-Gulono-1,4-Lactone*	Others	Saccharides	1128-23-0	139815	129696	141249	355011	330651	299876	1.09574	0.00498072	2.39931	1.26262	up
Zmxp004471	C15H10O6	Thunberginol B	Lignans and Coumarins	Coumarins	147666-81-7	96211.3	81960.9	60709.8	421457	1.72935e+06	676753	1.03371	0.163768	11.8366	3.56519	up
pmp001273	C26H50NO7P	LysoPC 18:2	Lipids	LPC	-	969747	791760	959509	1.05743e+07	1.0273e+07	1.04179e+07	1.10297	5.37643e-07	11.4903	3.52234	up
pme2559	C6H9NO5	N-Acetyl-L-Aspartic Acid	Amino acids and derivatives	Amino acids and derivatives	997-55-7	466902	619025	512983	131177	150217	101255	1.0834	0.00745593	0.239319	-2.063	down
mws0014	C10H10O4	Ferulic acid*	Phenolic acids	Phenolic acids	537-98-4	296286	247235	300635	1.1947e+06	930836	1.2808e+06	1.08953	0.0130953	4.03519	2.01264	up
pme0422	C10H10O4	Isoferulic Acid*	Phenolic acids	Phenolic acids	25522-33-2	296286	247235	300635	1.1947e+06	930836	1.2808e+06	1.08953	0.0130953	4.03519	2.01264	up
mws0282	C11H12N2O2	L-Tryptophan	Amino acids and derivatives	Amino acids and derivatives	73-22-3	5.01036e+06	4.72426e+06	4.49366e+06	686773	734211	667352	1.10347	0.00115054	0.146774	-2.76834	down
Lmtn002796	C21H22O11	Aromadendrin-7-O-glucoside	Flavonoids	Flavanonols	28189-90-4	1.30527e+06	1.16674e+06	1.12191e+06	7.78668e+06	9.18245e+06	9.99158e+06	1.10057	0.00645637	7.50176	2.90723	up
Zmwp002855	C17H15NO4	Oxoassoanine N-oxide	Alkaloids	Plumerane	-	2.33758e+07	2.27857e+07	2.16914e+07	789203	780868	737249	1.10439	0.000503457	0.0340047	-4.87812	down
Cmzn004594	C21H22O11	Dunalianoside C	Phenolic acids	Phenolic acids	-	1.40233e+06	1.1427e+06	1.25418e+06	9.24183e+06	9.54518e+06	1.0025e+07	1.10243	0.000245024	7.58367	2.9229	up
pmb3101	C7H12O5	2-Isopropylmalic Acid	Organic acids	Organic acids	49601-06-1	9.1259e+06	8.90629e+06	9.10574e+06	47530.7	53881.3	41607.1	1.10411	5.82563e-05	0.00527008	-7.56796	down
mws0224	C5H11NO2S	DL-Methionine	Amino acids and derivatives	Amino acids and derivatives	59-51-8	3.07067e+07	3.53455e+07	2.93891e+07	283543	330783	295541	1.10404	0.00326857	0.00953325	-6.71282	down
pme0040	C5H5N5	Adenine	Nucleotides and derivatives	Nucleotides and derivatives	73-24-5	1.72917e+07	1.94432e+07	1.63181e+07	3.75783e+07	4.03296e+07	3.69225e+07	1.09239	0.00013431	2.16445	1.114	up
mws4516	C5H7NO3	Pyroglutamic acid	Amino acids and derivatives	Amino acids and derivatives	4042-36-8	2.99382e+07	3.42889e+07	2.80476e+07	388453	466972	417024	1.10381	0.00368574	0.0137898	-6.18025	down
mws1587	C6H13NO2	L-Norleucine	Amino acids and derivatives	Amino acids and derivatives	327-57-1	2.25017e+06	2.60121e+06	2.42309e+06	90190.6	102954	97618.4	1.10391	0.00186742	0.0399704	-4.64493	down
Lhhp102907	C15H20O2	Costunolide	Terpenoids	Sesquiterpenoids	553-21-9	12730.7	5067.65	17554.8	432731	434393	393167	1.08266	0.000536382	35.6486	5.15577	up
Zmyn005384	C18H36O3	2R-Hydroxyoctadecanoic Acid*	Lipids	Free fatty acids	26633-48-7	308007	302488	310114	5.68221e+06	5.83316e+06	5.72457e+06	1.10456	6.56182e-05	18.7267	4.22702	up
Hmtn001288	C9H10O4	Methyl 2,4-dihydroxyphenylacetate	Phenolic acids	Phenolic acids	67828-42-6	25607.1	28799	25243.7	373895	389224	349246	1.10374	0.00104074	13.9657	3.80382	up
mws0639	C7H6O4	2,3-Dihydroxybenzoic Acid*	Phenolic acids	Phenolic acids	303-38-8	1.36031e+06	1.40969e+06	1.30931e+06	2.04246e+07	2.13083e+07	1.98667e+07	1.10434	0.000452884	15.1005	3.91653	up
YC512118	C18H35NO	Oleamide (9-Octadecenamide)	Lipids	Free fatty acids	301-02-0	199398	192779	210903	618884	635436	652607	1.10303	2.86282e-05	3.16198	1.66083	up
Lmmn001294	C14H20O9	Koaburaside	Phenolic acids	Phenolic acids	41653-73-0	59158.4	50683.7	44651	116371	130069	112822	1.07966	0.000674644	2.32543	1.2175	up
mws1038	C11H22N2O4S	Pantetheine	Alkaloids	Other alkaloids	496-65-1	1.13273e+06	1.48875e+06	1.2384e+06	280414	326519	307803	1.09567	0.0104318	0.236986	-2.07713	down
mws0129	C16H12O5	Genkwanin (Apigenin 7-methyl ether)*	Flavonoids	Flavones	437-64-9	20757.3	17267.1	11816.3	3.76414e+06	3.56106e+06	3.53596e+06	1.10253	0.000395388	217.918	7.76764	up
pmb3072	C22H26O12	3-O-p-Coumaroylshikimic acid-O-glucoside	Phenolic acids	Phenolic acids	-	161332	148331	147568	25047.4	42979.4	29757.2	1.08165	8.49748e-05	0.213861	-2.22525	down
ML10172161	C3H4O4	Hydroxypyruvic acid	Organic acids	Organic acids	1113-60-6	76389.8	66023.2	66282.7	630824	637155	643559	1.10357	3.96231e-08	9.15945	3.19526	up
pmp001251	C26H50NO7P	LysoPC 18:2(2n isomer)	Lipids	LPC	-	984882	998620	925009	9.5619e+06	1.03243e+07	8.99078e+06	1.10372	0.00192642	9.92846	3.31157	up
Ymjm000152	C12H16O7	p-Hydroxypheny-β-D-allopyranoside	Phenolic acids	Phenolic acids	-	2.27433e+07	2.03696e+07	1.93244e+07	3.81432e+06	3.93419e+06	3.91528e+06	1.10267	0.00351598	0.186808	-2.42037	down
MWS2442	C6H13O9P	D-Fructose 6-Phosphate*	Others	Saccharides	643-13-0	7.66026e+07	6.31132e+07	67086139	557425	733080	652389	1.1036	0.00341306	0.00939495	-6.7339	down
pmb0751	C16H16O7	Trans-5-O-(p-Coumaroyl)shikimate	Phenolic acids	Phenolic acids	-	1.01767e+06	927779	759842	35757	42948.7	62223	1.09623	0.00722395	0.0520937	-4.26275	down
Zmyn000155	C7H14N2O3	N-α-Acetyl-L-ornithine	Amino acids and derivatives	Amino acids and derivatives	6205-08-9	1.2479e+07	1.14221e+07	12313352	1.57978e+06	1.6753e+06	1.72893e+06	1.10378	0.000829525	0.137625	-2.86119	down
pmb3142	C13H16O8	Salicylic acid-2-O-glucoside	Phenolic acids	Phenolic acids	10366-91-3	5.61652e+06	5.2225e+06	4.95549e+06	2.07794e+06	2.18819e+06	2.18335e+06	1.10014	0.00291177	0.408337	-1.29217	down
Lmqp002784	C7H7NO2	Salicylamide	Alkaloids	Other alkaloids	65-45-2	403526	367718	354556	1.38002e+06	1.38413e+06	1.39079e+06	1.10271	0.000114916	3.69066	1.88388	up
Qmrp120208	C24H26N2O7	Kopsiarborine C	Alkaloids	Plumerane	-	2.85181e+07	2.74189e+07	2.60752e+07	376781	270907	303026	1.10348	0.000668133	0.0115923	-6.43068	down
Wafn015217	C20H40O3	Hydroxyicosanoic Acid	Lipids	Free fatty acids	-	5515.92	10624.3	12144	106199	103610	99655.8	1.08304	4.63142e-06	10.9412	3.45171	up
pmd0136	C26H54NO7P	LysoPC 18:0(2n isomer)	Lipids	LPC	-	302966	295971	372161	7.69444e+06	7.33583e+06	7.58446e+06	1.10334	0.000109003	23.2878	4.5415	up
Hmyn000254	C18H18O4	Tababiphenyl C	Others	Chromone	1644433-50-0	144277	160892	153787	312497	331993	333504	1.09903	6.78561e-05	2.13091	1.09147	up
pmb2620	C11H12O4	3,4-Dimethoxycinnamic acid	Phenolic acids	Phenolic acids	2316-26-9	270657	261153	263045	39860.5	41771.1	44729.5	1.1038	9.36711e-06	0.158974	-2.65314	down
pme0519	C12H22O11	D-Sucrose	Others	Saccharides	57-50-1	4.74173e+06	4.42853e+06	4.81467e+06	1.52293e+06	1.44671e+06	1.51904e+06	1.103	0.00092799	0.320966	-1.63951	down
Zmyn000083	C6H14O12P2	D-Glucose 1,6-bisphosphate	Others	Saccharides	10139-18-1	172044	149360	153323	414515	347173	342010	1.08732	0.00786006	2.32491	1.21717	up
Lmfn000604	C13H16O10	6-O-Galloyl-β-D-glucose*	Phenolic acids	Phenolic acids	13186-19-1	292251	283921	260583	641103	572747	650785	1.09501	0.00200367	2.22841	1.15602	up
pme3968	C6H7N5O	7-Methylguanine	Nucleotides and derivatives	Nucleotides and derivatives	578-76-7	6.51114e+06	6.82899e+06	6.25418e+06	397712	363856	358413	1.10412	0.000686175	0.0571585	-4.12889	down
mws0028	C8H8O4	Vanillic acid	Phenolic acids	Phenolic acids	121-34-6	36968.3	28540.3	20046.1	2.97732e+06	2.52696e+06	2.66152e+06	1.1011	0.00241913	95.4454	6.5766	up
mws0183	C7H6O4	3,4-Dihydroxybenzoic acid (Protocatechuic acid)*	Phenolic acids	Phenolic acids	99-50-3	1.03938e+06	1.05473e+06	1.40698e+06	1.68109e+07	1.7193e+07	1.64439e+07	1.10152	5.79898e-06	14.4091	3.84891	up
pmf0395	C18H34O2	Oleic acid	Lipids	Free fatty acids	112-80-1	49180.5	43867.4	44579.7	120301	129642	135150	1.09956	0.00091272	2.79807	1.48443	up
Qmrp120114	C24H26N2O8	Paucidactine C	Alkaloids	Plumerane	-	2.51681e+07	2.34418e+07	2.4017e+07	160241	98760.3	150662	1.1027	0.000436814	0.00564066	-7.46992	down
MWS5206	C9H10O4	4-Hydroxyphenyllactic Acid	Phenolic acids	Phenolic acids	306-23-0	24951.5	27848.5	21521.4	284322	307764	279636	1.10229	0.000691633	11.7291	3.55202	up
Lamp005061	C26H26O14	Odoratin 7-malonyl glucoside	Flavonoids	Isoflavones	-	4850.86	13616.8	7607.4	670383	816316	743443	1.09474	0.0031765	85.5278	6.41832	up
Zmyn004548	C18H28O3	12-Oxo-phytodienoic acid	Lipids	Free fatty acids	85551-10-6	8921.6	7539.43	9171.96	20073.8	20772.9	19259.7	1.09208	7.8966e-05	2.34488	1.22952	up
mws0254	C6H9N3O2	L-Histidine	Amino acids and derivatives	Amino acids and derivatives	71-00-1	1.65904e+07	1.62624e+07	1.61342e+07	677170	621369	668305	1.10443	5.85828e-05	0.0401503	-4.63844	down
Lmhp009187	C20H42NO7P	LysoPE 15:0	Lipids	LPE	-	146398	139231	140864	919840	1.50036e+06	1.05267e+06	1.0938	0.028612	8.14285	3.02553	up
Jmzn006005	C10H10O3	3,4-Methylenedioxy cinnamyl alcohol	Lignans and Coumarins	Lignans	58095-76-4	217165	211284	213552	44928.8	43629.6	41298.6	1.10398	1.10286e-06	0.202269	-2.30565	down
mws0914	C15H12O5	3,5,7-Trihydroxyflavanone (Pinobanksin)	Flavonoids	Flavanonols	548-82-3	132512	131248	117089	304419	287054	291841	1.09882	2.01408e-05	2.31933	1.21371	up
HJAP140	C17H14O5	Puerol A	Phenolic acids	Phenolic acids	152784-32-2	14107.3	17777.5	16249.1	1.50157e+06	1.32427e+06	1.43676e+06	1.10392	0.00135115	88.557	6.46853	up
pme2237	C6H14O6	Dulcitol	Others	Saccharides	608-66-2	117986	117832	103322	592470	627506	618220	1.1029	4.52681e-05	5.42018	2.43834	up
mws0396	C18H34O2	Elaidic Acid*	Lipids	Free fatty acids	112-79-8	1.98431e+07	1.92151e+07	1.98045e+07	6.17803e+07	6.26991e+07	6.33975e+07	1.10432	9.71113e-06	3.19178	1.67436	up
Lmhp010515	C25H52NO7P	LysoPC 17:0(2n isomer)	Lipids	LPC	-	124859	130549	121452	1.27484e+06	1.22874e+06	1.32406e+06	1.1042	0.000515028	10.1567	3.34435	up
MWSmce675	C12H16O7	Arbutin	Phenolic acids	Phenolic acids	497-76-7	2.14121e+07	2.15635e+07	2.04752e+07	4.05942e+06	3.75314e+06	3.99409e+06	1.10394	0.000162402	0.186076	-2.42604	down
MWSmce486	C18H32O16	Manninotriose	Others	Saccharides	13382-86-0	6615.63	12218.6	16771	111866	83393.7	105926	1.06838	0.00517757	8.45901	3.08049	up
mws0609	C10H12N5O7P	Guanosine 3',5'-cyclic monophosphate	Nucleotides and derivatives	Nucleotides and derivatives	7665-99-8	3.6213e+06	3.88529e+06	3.50423e+06	15995.5	5892.13	11211.3	1.09917	0.000940599	0.00300604	-8.37792	down
Li512111	C24H24O13	Isorhamnetin-3-O-(6''-acetylglucoside)	Flavonoids	Flavonols	-	3417.37	5319.04	1464.71	812419	881319	755198	1.0946	0.00198916	240.065	7.90728	up
Cmzn005970	C21H22O10	Dunalianoside A	Phenolic acids	Phenolic acids	-	1.24921e+06	1.20445e+06	1.09412e+06	188692	166807	243247	1.09521	0.000368866	0.168767	-2.5669	down
Lmgp000796	C8H7NO2	4-Hydroxymandelonitrile	Alkaloids	Other alkaloids	13093-65-7	787489	906395	897999	26483.3	11049.4	18344.6	1.09514	0.00181978	0.0215586	-5.53559	down
MWStz205	C14H16N2O2	Cyclo(D-Phe-L-Pro)*	Amino acids and derivatives	Amino acids and derivatives	26488-24-4	109538	140101	160939	48242.3	49692.3	53997.8	1.07453	0.0273455	0.370045	-1.43423	down
Lmhp009769	C22H44NO7P	LysoPE 17:1*	Lipids	LPE	-	42958.1	48644.4	35328	286399	266546	235846	1.09692	0.00273484	6.21436	2.63561	up
mws1715	C10H13N5O3	Cordycepin (3'-Deoxyadenosine)*	Nucleotides and derivatives	Nucleotides and derivatives	73-03-0	374778	408381	335198	4.88154e+07	4.99865e+07	4.79706e+07	1.10428	0.000142246	131.239	7.03606	up
Zmzn000113	C5H9NO4	L-threo-3-Methylaspartate	Amino acids and derivatives	Amino acids and derivatives	6061-13-8	3.73978e+07	3.40964e+07	3.55014e+07	6.7917e+06	6.3212e+06	6.26792e+06	1.10354	0.000792727	0.181137	-2.46485	down
Hahn000897	C20H28O14	picrorhizin	Others	Others	-	527159	523207	536728	1.41844e+06	1.39783e+06	1.37496e+06	1.10427	5.65831e-05	2.64083	1.40099	up
Zmhp004034	C21H20O12	Rhodiolgin	Flavonoids	Flavonols	94696-39-6	2.28609e+07	2.51354e+07	2.07789e+07	1.23155e+06	2.00648e+06	2.66782e+06	1.08607	0.00164352	0.0858717	-3.54167	down
Hmln002199	C23H22O13	Quercetin-3-O-(6''-O-acetyl)galactoside	Flavonoids	Flavonols	-	70809.5	62179.2	77763.9	184593	191935	206754	1.09344	0.000207126	2.76762	1.46864	up
Hmcp001636	C23H24O13	Limocitrin-7-O-glucoside	Flavonoids	Flavonols	-	185827	119541	143893	501701	587993	504324	1.07989	0.000711841	3.54809	1.82704	up
pma1751	C12H15NO7	N-(beta-D-Glucosyl)nicotinate	Others	Vitamin	-	284635	273891	268926	63679.8	53910.1	79200.9	1.09158	6.77301e-05	0.237827	-2.07201	down
pmp000575	C22H22O10	Acacetin-7-O-glucoside (Tilianin)*	Flavonoids	Flavones	4291-60-5	8080.42	10430	7048.32	2.18011e+06	1.90882e+06	1.87552e+06	1.10346	0.00236373	233.363	7.86643	up
Lmdp005525	C17H14O5	Afrormosin (6,4'-Dimethoxy-7-Hydroxyisoflavone)	Flavonoids	Isoflavones	550-79-8	9665.32	15141	7902.31	1.54545e+06	1.38192e+06	1.29414e+06	1.10097	0.00275022	129.064	7.01194	up
Lhmp122215	C17H14O5	dalnigrin	Lignans and Coumarins	Coumarins	-	9665.32	15141	7902.31	1.54545e+06	1.38192e+06	1.29414e+06	1.10097	0.00275022	129.064	7.01194	up
mws1089	C12H23O14P	Sucrose-6-phosphate	Others	Saccharides	-	1.16598e+06	1.10718e+06	1.08196e+06	275060	289021	309215	1.1026	0.000198345	0.260288	-1.94182	down
Zmxn003874	C31H38O11	7,8-Dihydro-Buddlenol B(threo)	Phenolic acids	Phenolic acids	-	166792	179605	139071	40041.2	24191.5	30224.5	1.08337	0.00375547	0.19457	-2.36164	down
Lmbn001181	C22H28O15	Fraxetin-7,8-di-O-glucoside	Lignans and Coumarins	Coumarins	-	2.70597e+06	2.86219e+06	2.56139e+06	365028	523490	483741	1.09571	0.000148649	0.168799	-2.56662	down
Lmfn005486	C15H10O9S	Kaempferol-3-O-sulfonate	Flavonoids	Flavonols	-	24071.8	30216.8	27516.2	64312.2	60140.7	51940.2	1.07473	0.00492057	2.15627	1.10854	up
pmd0160	C21H44NO7P	LysoPE 16:0(2n isomer)	Lipids	LPE	-	5.92212e+06	6.27376e+06	6.14337e+06	3.5953e+07	4.30149e+07	4.37625e+07	1.10198	0.00501339	6.69223	2.74249	up
mws0976	C9H12N2O6	β-Pseudouridine	Nucleotides and derivatives	Nucleotides and derivatives	1445-07-4	1.08608e+06	1.2269e+06	1.20828e+06	4.66691e+06	4.18042e+06	4.55259e+06	1.10135	0.000926154	3.80543	1.92806	up
MWSmce448	C5H6N2O2	Imidazol-1-yl-acetic acid*	Alkaloids	Other alkaloids	22884-10-2	427958	479608	596026	1.05881e+06	1.31067e+06	1.21105e+06	1.06781	0.00240198	2.38132	1.25176	up
Xmgp006913	C20H20O5	2,4,2',4'-tetrahydroxy-3'-prenylchalcone	Flavonoids	Chalcones	-	157701	143798	163786	49355.3	41954.8	27601.4	1.07019	0.000193425	0.255567	-1.96823	down
mws5041	C8H16N2O3	L-Glycyl-L-isoleucine*	Amino acids and derivatives	Amino acids and derivatives	19461-38-2	1.75235e+06	1.73962e+06	1.68153e+06	451955	644224	634446	1.08098	0.00119137	0.334517	-1.57985	down
Zmdp002216	C11H20N2O5	L-γ-Glutamyl-L-leucine	Amino acids and derivatives	Amino acids and derivatives	2566-39-4	2.91028e+07	2.90134e+07	2.72949e+07	1.56183e+06	1.49307e+06	1.5009e+06	1.10442	0.000468591	0.0533398	-4.22864	down
pmp001204	C17H14O5	Apigenin-7,4'-dimethyl ether	Flavonoids	Flavones	5128-44-9	2329.86	4273.21	4302.19	128340	123178	135737	1.09742	0.000603643	35.5108	5.15019	up
Zmyn004449	C18H30O4	9-Hydroxy-12-oxo-10(E),15(Z)-octadecadienoic acid	Lipids	Free fatty acids	-	30755	24391.4	37127.4	64624.3	67159.7	71379.5	1.05463	0.0027983	2.20175	1.13865	up
pmf0348	C10H20O3	2,6-Dimethyl-7-octene-2,3,6-triol	Others	Saccharides	73815-21-1	515878	485870	523882	1.26415e+06	1.33771e+06	1.157e+06	1.09842	0.00353757	2.46381	1.30089	up
Lmlp005236	C21H22O11	Dihydrokaempferol-3-O-glucoside	Flavonoids	Flavanonols	1049-08-8	53998.4	63998.8	88188.1	3.2809e+06	3.48686e+06	3.77994e+06	1.10138	0.00168296	51.1564	5.67684	up
Hmgp001986	C16H12O9	5,7,8,3',4'-Pentahydroxy-6-methoxyxanthone	Flavonoids	Other Flavonoids	-	579188	548909	532207	1.22986e+06	1.62094e+06	1.20457e+06	1.07817	0.0263065	2.44254	1.28838	up
pmb3023	C21H22O11	Eriodictyol-8-C-glucoside	Flavonoids	Flavanones	1023271-51-3	783277	785230	591967	4.59226e+06	4.53261e+06	5.13091e+06	1.09829	0.000887764	6.59846	2.72213	up
pme3186	C3H7O6P	DL-Glyceraldehyde-3-phosphate	Organic acids	Organic acids	591-59-3	246016	200723	277313	63157.7	67405.5	105989	1.04892	0.00615623	0.326706	-1.61393	down
mws0866	C6H13O9P	D-Glucose 6-phosphate*	Others	Saccharides	56-73-5	7.56008e+07	7.13528e+07	7.5232e+07	702660	573637	784194	1.10374	0.000334207	0.00927374	-6.75263	down
Hmqp006023	C20H36O3	Ethyl 9-Hydroxy-10,12-octadecadienoic acid	Lipids	Free fatty acids	-	16388.8	20291.1	21343.6	82224.6	88915.5	84984.3	1.09757	1.91207e-05	4.41415	2.14214	up
pme1086	C10H17N3O6S	Glutathione reduced form	Amino acids and derivatives	Amino acids and derivatives	70-18-8	6.49055e+06	6.65789e+06	6.73355e+06	3.87612e+06	3.24283e+06	2.43925e+06	1.03885	0.0123663	0.480747	-1.05665	down
Qmkp093004	C9H7NO	Indole-3-carboxaldehyde	Alkaloids	Plumerane	487-89-8	2.44313e+07	2.71343e+07	2.26567e+07	5.38611e+06	4.7936e+06	4.21605e+06	1.09825	0.00263577	0.193954	-2.36621	down
pme2074	C18H29NO4	Jasmonoyl-L-Isoleucine	Amino acids and derivatives	Amino acids and derivatives	120330-93-0	52776.8	52266.8	53499.8	3863.51	3443.97	3904.1	1.10409	4.19674e-06	0.0707161	-3.82182	down
MWS0559	C6H10O5	1,6-anhydro-β-D-glucose	Others	Saccharides	498-07-7	260484	240820	231710	105330	108697	134946	1.07706	0.00056089	0.476079	-1.07073	down
Lmzn006169	C30H48O4	3,19-Dihydroxyurs-12-en-28-oic acid (Pomolic acid)*	Terpenoids	Triterpene	13849-91-7	224989	253095	284728	3.72128e+06	3.69782e+06	3.16169e+06	1.10221	0.0028922	13.8708	3.79398	up
Hmbn005207	C30H48O4	3,23-Dihydroxyolean-12-en-28-oic acid (Hederagenin)*	Terpenoids	Triterpene	465-99-6	224989	253095	284728	3.72128e+06	3.69782e+06	3.16169e+06	1.10221	0.0028922	13.8708	3.79398	up
HJN104	C21H22O13	Dihydromyricetin-3-O-glucoside	Flavonoids	Flavanonols	-	471788	512996	481279	41110.2	77554.5	56287.5	1.08867	1.55029e-05	0.119335	-3.06691	down
mws0232	C17H20N4O6	Riboflavin (Vitamin B2)	Others	Vitamin	83-88-5	1.82373e+06	1.80766e+06	1.52147e+06	849876	844634	784808	1.08765	0.0094589	0.481154	-1.05543	down
Zmln000282	C6H8O8	Hibiscus acid	Organic acids	Organic acids	6205-14-7	85841.8	113973	111505	48981.4	43448	43444.4	1.07378	0.0193902	0.436444	-1.19613	down
mws0044	C15H12O7	Taxifolin(Dihydroquercetin)	Flavonoids	Flavanonols	480-18-2	6.29045e+06	6.58504e+06	6.75112e+06	417337	489034	501222	1.10343	0.00031902	0.0717186	-3.80151	down
Wafn003070	C16H20O10	Hydroxyferulic acid glucoside	Phenolic acids	Phenolic acids	-	4.3414e+06	4.37846e+06	4.64316e+06	194097	168096	158130	1.10372	0.000424839	0.0389375	-4.6827	down
Zaxn005783	C21H32O2	Methyl neoabietate	Terpenoids	Ditepenoids	3310-97-2	366683	364160	364848	953642	989130	1.83933e+06	1.03971	0.0905437	3.45179	1.78735	up
pmp000417	C21H20O9	Daidzein-4'-O-glucoside	Flavonoids	Isoflavones	-	61301	64141.5	69166.2	857543	998852	870271	1.10345	0.00278773	14.011	3.80849	up
Lmfn005487	C15H10O10S	Quercetin-3-O-Sulfonate	Flavonoids	Flavonols	60889-05-6	141294	157168	136514	72765.1	68845	68792	1.09567	0.00522698	0.483708	-1.04779	down
pme3337	C14H17N5O8	Succinyladenosine	Nucleotides and derivatives	Nucleotides and derivatives	4542-23-8	657908	491455	479235	2.25543e+06	2.29522e+06	1.86963e+06	1.08811	0.00266656	3.94221	1.97901	up
pme2563	C8H14N2O5S	γ-Glu-Cys	Amino acids and derivatives	Amino acids and derivatives	636-58-8	122910	116060	129234	1.15952e+06	1.07521e+06	1.05816e+06	1.10378	0.000889015	8.94313	3.16078	up
pme3882	C9H12N2O5	2'-Deoxyuridine	Nucleotides and derivatives	Nucleotides and derivatives	951-78-0	28222.7	25259	27978.9	262197	238065	242171	1.10362	0.000973525	9.11402	3.18809	up
Zbzn011671	C30H48O4	Cordianal C*	Terpenoids	Triterpene	-	296352	275919	266231	3.25369e+06	3.38357e+06	3.38981e+06	1.10418	0.000123969	11.9583	3.57994	up
Zbcn011671	C30H48O4	Cordianol G*	Terpenoids	Triterpene	-	296352	275919	266231	3.25369e+06	3.38357e+06	3.38981e+06	1.10418	0.000123969	11.9583	3.57994	up
pme2746	C27H33N9O15P2	Riboflavin 5'-Adenosine Diphosphate	Nucleotides and derivatives	Nucleotides and derivatives	146-14-5	5.59182e+06	5.64122e+06	5.26809e+06	1.37157e+06	1.22697e+06	1.17329e+06	1.10191	7.1706e-05	0.22858	-2.12923	down
MWStz255	C14H16N2O2	Cyclo(Pro-Phe)*	Amino acids and derivatives	Amino acids and derivatives	3705-26-8	112695	196096	124963	50696.2	39620.1	52210.3	1.04248	0.0617301	0.328589	-1.60564	down
pme1119	C10H12N4O5	Inosine	Nucleotides and derivatives	Nucleotides and derivatives	58-63-9	116127	76337	60209.5	245149	292094	270246	1.04859	0.00118391	3.19577	1.67617	up
Lmhp008801	C23H42NO7P	LysoPE 18:3*	Lipids	LPE	-	2.28783e+06	2.20022e+06	2.36687e+06	6.36375e+06	6.42364e+06	6.33633e+06	1.10362	4.27307e-06	2.78978	1.48015	up
Lmhp008589	C23H42NO7P	LysoPE 18:3(2n isomer)*	Lipids	LPE	-	2.12728e+06	2.27889e+06	2.13677e+06	5.75244e+06	4.49336e+06	5.67043e+06	1.08542	0.0154533	2.43258	1.28249	up
Lmbn005172	C9H10O3	2,6-Dimethoxybenzaldehyde	Phenolic acids	Phenolic acids	3392-97-0	458486	433051	459511	58109.7	87790.1	76695.7	1.09458	6.68393e-06	0.164758	-2.60158	down
mws4175	C6H8O6	D-Glucurono-6,3-lactone	Others	Saccharides	32449-92-6	319285	370882	390660	69541.5	79190	71644.9	1.10008	0.00480146	0.203896	-2.29409	down
Lmsp004670	C27H30O15	Kaempferol-3-O-glucoside-7-O-rhamnoside*	Flavonoids	Flavonols	2392-95-2	33801.6	55187.9	22800.1	159062	121914	105928	1.01248	0.0124158	3.461	1.79119	up
pmb0962	C10H22N2O4	L-Lysine-Butanoic Acid	Amino acids and derivatives	Amino acids and derivatives	80407-71-2	2.09345e+06	2.81535e+06	2.16037e+06	48382.7	66284.9	64658.2	1.1015	0.00987142	0.0253673	-5.30089	down
HX1348	C5H8O4	2-hydroxymethyl-D-ribono-γ-lactone	Others	Others	-	5.2305e+06	5.11726e+06	5.03626e+06	190097	164231	167027	1.10415	9.56843e-05	0.0338894	-4.88302	down
pme3400	C22H22O10	Biochanin A-7-O-glucoside (Sissotrin)	Flavonoids	Isoflavones	5928-26-7	5906.45	8747.2	18777	1.17739e+06	1.1948e+06	1.14793e+06	1.09348	4.52212e-05	105.296	6.71831	up
Lhhp102402	C40H62O13	6-O-Acetyl-3-O-(4-O-malonyl)-xylosylcycloastragenol	Terpenoids	Triterpene Saponin	-	2329.29	2105.13	790.102	8927.75	6471.29	10348.2	1.01023	0.01513	4.92815	2.30105	up
MWStz070	C9H11NO3	N-(2-Hydroxy-4-methoxyphenyl)acetamide	Alkaloids	Other alkaloids	58469-06-0	1.13931e+06	1.40647e+06	1.30206e+06	328013	304594	320440	1.09982	0.00610751	0.247684	-2.01343	down
Zmln002252	C10H8O6	Sideretin (5,7,8-Trihydroxy-6-methoxycoumarin)	Lignans and Coumarins	Coumarins	-	256988	276296	269755	110040	143806	131454	1.07874	0.000865603	0.479801	-1.05949	down
Hmyn001360	C18H20O4	Doitungbiphenyl A	Phenolic acids	Phenolic acids	-	21930	93622.3	59790.2	492638	470650	442603	1.03114	0.000176097	8.01797	3.00324	up
mws1409	C15H22N2O18P2	Uridine-5'-diphosphoglucuronic acid	Nucleotides and derivatives	Nucleotides and derivatives	-	1.25211e+06	1.22802e+06	1.45469e+06	40151.7	45152.1	40111	1.10377	0.00317537	0.0318732	-4.97151	down
mws0913	C21H20O11	Kaempferol-3-O-galactoside (Trifolin)*	Flavonoids	Flavonols	23627-87-4	175790	159818	168242	1.44386e+06	1.74068e+06	1.50238e+06	1.10285	0.00413216	9.30221	3.21757	up
pmb3012	C22H22O11	Chrysoeriol-7-O-glucoside	Flavonoids	Flavones	19993-32-9	35813.4	29617.5	35941.3	1.08911e+06	995941	1.0993e+06	1.10364	0.000981625	31.4125	4.97327	up
Hmcn000773	C21H32O14	6'-O-Glucosylaucubin	Terpenoids	Sesquiterpenoids	-	347881	429023	323968	4695.15	9217.9	5866.96	1.09834	0.00760747	0.0179676	-5.79846	down
pme0124	C7H12N2O3	L-Glycyl-L-proline	Amino acids and derivatives	Amino acids and derivatives	704-15-4	402487	330541	424407	1.49285e+06	1.44402e+06	1.51588e+06	1.09741	1.30256e-05	3.84708	1.94376	up
mws0042	C15H14O7	Epigallocatechin	Flavonoids	Flavanols	970-74-1	2.71348e+06	2.57274e+06	2.78228e+06	30138	16571.3	20928.7	1.10168	0.000509148	0.00838299	-6.89832	down
Lmmn004625	C21H22O11	Dihydrokaempferol-7-O-glucoside	Flavonoids	Flavanonols	-	1.40588e+06	2.57896e+06	2.35011e+06	155375	319496	163835	1.06954	0.0315982	0.100823	-3.31011	down
Lmwp003442	C21H20O11	Amoenin	Flavonoids	Flavonols	-	3.14797e+06	2.15406e+06	2.06513e+06	7.25836e+06	6.71133e+06	7.11454e+06	1.07061	0.0016218	2.86192	1.51698	up
pme0010	C3H7NO3	L-Serine	Amino acids and derivatives	Amino acids and derivatives	56-45-1	78208	95361.5	94733.1	14419	13912.6	32416.8	1.03856	0.0011537	0.226417	-2.14294	down
pme1987	C3H7NO2	L-Alanine	Amino acids and derivatives	Amino acids and derivatives	56-41-7	123337	133783	139604	4394.56	3843.68	4959.76	1.10336	0.00132364	0.0332674	-4.90975	down
pme2527	C5H12N2O2	L-Ornithine	Amino acids and derivatives	Amino acids and derivatives	70-26-8	7.17059e+06	7.35556e+06	7.11832e+06	420067	324199	289502	1.10168	2.78229e-06	0.0477613	-4.38801	down
HX1366	C9H6O2	coumarin(ISO1)	Lignans and Coumarins	Coumarins	-	1.06336e+06	789176	920054	189136	146058	167616	1.09485	0.00943045	0.181351	-2.46315	down
Lmsp003655	C26H32O11	Dehydrodiconiferyl alcohol-gamma'-O-glucoside	Phenolic acids	Phenolic acids	-	405436	266090	294681	6615.58	6420.99	10351.5	1.09833	0.0177222	0.024206	-5.36849	down
Lmhp008885	C20H42NO7P	LysoPE 15:0(2n isomer)	Lipids	LPE	-	176089	166288	177078	1.3182e+06	1.49274e+06	1.10873e+06	1.10042	0.00940435	7.54575	2.91566	up
ML10181668	C6H11NO2	Cycloleucine	Amino acids and derivatives	Amino acids and derivatives	52-52-8	2.64302e+06	2.15543e+06	2.39812e+06	88055.1	149318	50980	1.08481	0.00273107	0.0400682	-4.6414	down
Lmbp001216	C7H15NO2S	L-Dihomomethionine	Amino acids and derivatives	Amino acids and derivatives	34022-36-1	137760	126594	156075	4840.34	20844.4	17357.4	1.03318	0.00080219	0.102377	-3.28804	down
Lhmp122216	C15H10O4	nordalbergin	Lignans and Coumarins	Coumarins	482-82-6	99302.8	72821.1	160224	376300	440254	384683	1.04213	0.00118153	3.6144	1.85375	up
pmn001669	C12H14O5	Methyl sinapate	Phenolic acids	Phenolic acids	20733-94-2	165067	172063	167378	4746.8	3045.78	4398.67	1.10166	6.62568e-05	0.0241646	-5.37096	down
Hmyp002315	C15H10O7	3,5,7,4'-Tetrahydroxy-Coumaronochromone	Others	Chromone	-	2.0211e+06	2.214e+06	1.72982e+06	820030	666406	758771	1.0846	0.00782121	0.376402	-1.40965	down
Zmzn000078	C3H7O6P	Dihydroxyacetone phosphate	Others	Saccharides	57-04-5	558983	538237	504593	46048.5	40103.3	31972.4	1.10061	0.00053368	0.0737441	-3.76133	down
MWStz201	C14H12N2O2	β-Carboline-1-propanoic acid	Alkaloids	Plumerane	89915-39-9	265940	207092	289838	540779	593428	474494	1.05248	0.00372319	2.10875	1.07639	up
mws0154	C7H10O5	Shikimic acid	Organic acids	Organic acids	138-59-0	233518	231041	193109	76039.1	69588.2	63908.8	1.09395	0.00496572	0.318605	-1.65016	down
Hmcp001858	C26H28O14	Kaempferol-3-O-arabinoside-7-O-rhamnoside	Flavonoids	Flavonols	-	22846	17892.3	26023.9	54208.9	52497.4	56636.2	1.07223	0.0012724	2.44664	1.2908	up
Lmgn000224	C5H6O5	2-Methyl-3-oxosuccinic acid	Organic acids	Organic acids	-	319207	305519	250715	62626.2	64770.2	69056.1	1.0983	0.00804046	0.224404	-2.15583	down
Lmlp001436	C9H10O4	Dihydrocaffeic acid	Phenolic acids	Phenolic acids	1078-61-1	460355	430694	505664	229068	158160	219295	1.05886	0.00106717	0.43425	-1.2034	down
mws1200	C10H10O3	Trans-4-Hydroxycinnamic Acid Methyl Ester	Phenolic acids	Phenolic acids	19367-38-5	160410	161526	154795	38093.5	31401.9	39620.3	1.09931	4.32974e-06	0.228883	-2.12732	down
mws1454	C23H26O11	Persicoside	Flavonoids	Flavanones	28978-03-2	1191.14	6123.14	7481.21	245976	209600	237087	1.06226	0.00181238	46.8158	5.54892	up
Lmmn002260	C27H36O12	5'-Methoxyisolariciresinol-9'-O-glucoside	Lignans and Coumarins	Lignans	-	617175	687363	666830	106762	63226.6	183199	1.04576	0.000610665	0.179159	-2.48069	down
pme0490	C6H5NO2	Nicotinic acid (Vitamin B3)	Others	Vitamin	59-67-6	3.88617e+06	4.29641e+06	3.20661e+06	2.19368e+07	2.30989e+07	2.06856e+07	1.09872	0.000262966	5.77049	2.52869	up
Lmcn002982	C9H10O5	Methyl 3-O-Methyl Gallate	Phenolic acids	Phenolic acids	3934-86-9	95358.3	97825.7	72282.3	38025.2	33790.2	28019.3	1.06639	0.0131355	0.376073	-1.41092	down
Zmxn110201	C14H20O9	2,6-Dimethoxy-4-hydroxyphenol-1-O-ß-D-glucopyranoside	Others	Others	-	2.43657e+06	2.73651e+06	2.75268e+06	623308	412693	516385	1.09198	0.000239012	0.195866	-2.35206	down
pmb0880	C23H48NO7P	LysoPE 18:0(2n isomer)	Lipids	LPE	-	8501.51	12868.5	18463.6	446666	496309	619909	1.09504	0.00996053	39.2353	5.29408	up
pme1730	C4H6O4	D-Erythronolactone	Organic acids	Organic acids	15667-21-7	337348	319020	315379	1.80373e+06	1.88984e+06	1.81299e+06	1.10414	0.000153258	5.66666	2.5025	up
Zaxn005652	C20H28O3	Pisiferic acid	Terpenoids	Ditepenoids	67494-15-9	267531	322822	300899	1.10047e+06	980792	1.08194e+06	1.09867	0.000591834	3.54917	1.82748	up
Zaxn005611	C21H32O2	Methyl abieta	Terpenoids	Ditepenoids	-	267531	322822	300899	1.10047e+06	980792	1.08194e+06	1.09867	0.000591834	3.54917	1.82748	up
HX1338	C8H6N2O	4-puinazolinone	Alkaloids	Other alkaloids	-	380530	278854	408779	128293	41749.6	44171.7	1.01042	0.00569111	0.200544	-2.31801	down
mws0024	C7H6O5	Gallic acid	Phenolic acids	Phenolic acids	149-91-7	314756	282071	205466	661480	638414	574720	1.05464	0.00122611	2.33657	1.22439	up
MWSHY0172	C11H10O3	7-Methoxy-4-Methylcoumarin	Lignans and Coumarins	Coumarins	2555-28-4	15521	44038.6	27950.4	420289	425789	397722	1.07852	5.51956e-06	14.2132	3.82916	up
MA10107783	C10H8O5	3-[(1-Carboxyvinyl)oxy]benzoic acid	Phenolic acids	Phenolic acids	16929-37-6	123828	140324	107337	41492.4	15974.4	39922.2	1.00634	0.00207427	0.262159	-1.93149	down
MWS3136	C8H8O4	4-Methoxysalicylic Acid	Phenolic acids	Phenolic acids	2237-36-7	57363.3	47093	41689.7	312608	255218	290800	1.0962	0.00296642	5.87512	2.55462	up
pme1184	C10H13N5O4	2'-Deoxyguanosine	Nucleotides and derivatives	Nucleotides and derivatives	961-07-9	708000	498534	538443	4.53413e+06	3.57076e+06	5.78609e+06	1.08897	0.0232545	7.96056	2.99287	up
pmp001259	C28H47NO8	5,8,11,14-Pentadecanoamide	Lipids	Free fatty acids	-	8.22152e+06	7.66123e+06	7.33699e+06	2.2894e+06	2.06715e+06	2.4518e+06	1.09944	0.000534542	0.293214	-1.76998	down
pme3188	C9H13N2O9P	Uridine 5'-monophosphate	Nucleotides and derivatives	Nucleotides and derivatives	58-97-9	1.77875e+06	2.0448e+06	1.6834e+06	334731	333191	323119	1.10196	0.00508062	0.179962	-2.47424	down
pme1712	C11H20N2O6	L-Saccharopine	Amino acids and derivatives	Amino acids and derivatives	997-68-2	31728.5	32854.9	49976.7	92876.9	94880.8	81191.2	1.04167	0.00299087	2.34767	1.23123	up
pmb0881	C23H44NO7P	LysoPE 18:2*	Lipids	LPE	-	412393	382217	471249	4.80526e+06	2.75908e+06	3.26705e+06	1.08979	0.0350558	8.55655	3.09703	up
mws0146	C7H7NO2	Nicotinic Acid Methyl Ester(Methyl Nicotinate)	Alkaloids	Pyridine alkaloids	93-60-7	886950	777680	804268	211062	243153	238708	1.09976	0.00152309	0.28066	-1.8331	down
Hmcn004128	C16H20O8	P-Methoyxcinnamate glucoside	Phenolic acids	Phenolic acids	-	136079	120159	106017	25930.1	50915.2	26625.4	1.03992	0.00197825	0.28563	-1.80778	down
Zaln004082	C16H16O8	3-O-caffeoylshikimic acid*	Phenolic acids	Phenolic acids	-	1.60617e+06	1.50671e+06	1.50917e+06	119165	138122	122250	1.10367	0.000372481	0.0821144	-3.60622	down
Lmhn004976	C16H12O6	Aracarpene 2*	Flavonoids	Isoflavones	-	917.623	9386.17	4247.47	110448	88153.5	103870	1.02456	0.00192059	20.7866	4.37758	up
pme3184	C10H14N5O6P	2'-Deoxyadenosine-5'-monophosphate	Nucleotides and derivatives	Nucleotides and derivatives	653-63-4	1.02779e+06	848956	790781	3.65762e+06	3.47635e+06	3.169e+06	1.09534	0.000596894	3.86237	1.94949	up
pme1137	C6H5NO3	6-Hydroxynicotinic acid	Alkaloids	Pyridine alkaloids	5006-66-6	9	9	9	518848	495690	761100	1.10424	0.0199502	65764.4	16.005	up
mws0972	C6H12O3	6-Hydroxyhexanoic acid	Organic acids	Organic acids	1191-25-9	643625	687222	677354	133848	133265	139658	1.10408	0.000468546	0.202555	-2.30361	down
Cmdn003997	C25H38O17	6'-O-α-D-galactosylbarlerin*	Terpenoids	Monoterpenoids	927691-89-2	145457	143848	153452	1.15826e+06	1.07384e+06	1.04864e+06	1.10387	0.00113306	7.40978	2.88943	up
Wagp004812	C24H26O11	5-Hydroxy-6,7,4'-Trimethoxyflavone 5-O-glucoside	Flavonoids	Flavones	-	136396	150136	236506	789997	1.10074e+06	964814	1.07704	0.00750261	5.45956	2.44879	up
MWS3270	C7H5NO4	Quinolinic Acid	Alkaloids	Pyridine alkaloids	89-00-9	142375	65042.3	100720	319509	359938	387975	1.03859	0.00113337	3.46411	1.79249	up
pme2268	C7H7NO2	Trigonelline	Alkaloids	Pyridine alkaloids	535-83-1	1.37304e+06	1.60571e+06	1.39029e+06	3.17009e+06	3.25903e+06	2.86438e+06	1.08927	0.000785709	2.12713	1.08891	up
mws0636	C18H20N2O3	L-Phenylalanyl-L-phenylalanine	Amino acids and derivatives	Amino acids and derivatives	2577-40-4	343146	308871	258865	66959.3	101143	113019	1.05786	0.00416114	0.308625	-1.69607	down
mws0677	C12H14N2O2	N-Acetyl-5-hydroxytryptamine	Alkaloids	Plumerane	1210-83-9	791664	813079	843179	85615.1	109176	58136.5	1.09056	4.05195e-06	0.103324	-3.27476	down
MWSmce118	C5H6N2O2	Imidazole-4-Acetic Acid*	Alkaloids	Other alkaloids	645-65-8	288100	310865	423440	1.50672e+06	1.13413e+06	925814	1.05923	0.0317668	3.4885	1.80261	up
pmb0492	C34H37N3O6	N',N'',N'''-p-Coumaroyl-cinnamoyl-caffeoyl spermidine	Alkaloids	Other alkaloids	-	8.46627e+06	10139481	7.8567e+06	1.55038e+06	1.5393e+06	1.38417e+06	1.09961	0.00824944	0.169064	-2.56436	down
pme0075	C7H11NO5	N-Acetyl-L-glutamic acid	Amino acids and derivatives	Amino acids and derivatives	1188-37-0	3.1352e+06	3.85917e+06	3.38199e+06	367691	297180	278205	1.10048	0.0040344	0.0908869	-3.45978	down
Zmzn000079	C4H9O7P	D-Erythrose-4-phosphate	Others	Saccharides	585-18-2	9	9	9	189254	179822	210217	1.10453	0.00215691	21455.3	14.389	up
mws0640	C5H10O3	2-Hydroxy-2-methylbutyric acid	Organic acids	Organic acids	3739-30-8	4466.78	1791.83	1811.06	62075.6	66739.1	78116.9	1.08607	0.00404411	25.6431	4.6805	up
pme3007	C9H14N2O12P2	Uridine 5'-diphosphate	Nucleotides and derivatives	Nucleotides and derivatives	27821-45-0	1.9941e+06	1.84606e+06	1.85657e+06	42694.9	46119.7	45264.9	1.1044	0.000657449	0.0235362	-5.40897	down
pme1662	C16H14O5	5,4'-Dihydroxy-7-methoxyflavanone (Sakuranetin)	Flavonoids	Flavanones	2957-21-3	93438.9	99176.2	79710.9	256760	210169	269421	1.08272	0.00823518	2.70393	1.43506	up
MWS2040	CH4O3S	Methanesulfonic acid	Organic acids	Organic acids	75-75-2	28416.6	37498.1	28188	809198	811286	845329	1.10273	9.05857e-05	26.2034	4.71168	up
Lmqp000427	C6H11NO3	N-Methyl-Trans-4-Hydroxy-L-Proline	Amino acids and derivatives	Amino acids and derivatives	4252-82-8	69795.2	39557	53765.7	394562	412670	464302	1.08993	0.000931042	7.79519	2.96258	up
Zmgp007333	C17H14O4	7,4'-Di-O-methyldaidzein	Flavonoids	Isoflavones	1157-39-7	3053.78	6507.75	1152.17	196573	184409	228826	1.07491	0.00395464	56.9186	5.83083	up
Zmcn004206	C36H36O19	kaempferol-3-caffeoyldiglucoside	Flavonoids	Flavonols	-	26764.6	10812	10063.9	349027	259357	367694	1.08025	0.00997574	20.4884	4.35674	up
pme0295	C6H11NO3	4-Acetamidobutyric acid	Organic acids	Organic acids	3025-96-5	762377	710361	503514	2.33025e+06	2.12064e+06	2.03834e+06	1.07826	0.000225937	3.2836	1.71528	up
mws0289	C23H46NO7P	LysoPE 18:1*	Lipids	LPE	89576-29-4	1.03281e+06	631752	909814	4.66439e+07	5.59731e+07	4.27719e+07	1.10088	0.00666591	56.4754	5.81955	up
pme3233	C16H12O5	Calycosin	Flavonoids	Isoflavones	20575-57-9	23894.1	20963.4	37855.1	251374	229003	198342	1.08708	0.00292544	8.20573	3.03663	up
mws1589	C18H32O16	D-Panose	Others	Saccharides	33401-87-5	2.3417e+06	2.56225e+06	2.23648e+06	3.39487e+07	3.13475e+07	3.33307e+07	1.10389	0.000561212	13.8125	3.7879	up
pmb0863	C24H46NO7P	LysoPC 16:2(2n isomer)*	Lipids	LPC	-	115636	60073	48946.7	272004	222488	278178	1.021	0.00276272	3.43935	1.78214	up
pme0137	C7H12N2O4	N-Acetyl-L-Glutamine	Amino acids and derivatives	Amino acids and derivatives	2490-97-3	66832.7	76424.8	74119.9	300002	284120	310000	1.10201	0.000286321	4.11323	2.04027	up
MWSmce574	C8H10O3	3,5-Dimethoxyphenol	Phenolic acids	Phenolic acids	500-99-2	26521.1	26567.2	22199	2724.17	1650.06	779.21	1.06806	0.00136516	0.0684505	-3.8688	down
pmb0864	C19H40NO7P	LysoPE 14:0*	Lipids	LPE	-	129903	116071	102555	474285	434703	351760	1.0883	0.0109583	3.61734	1.85493	up
Hmmn003964	C16H24O9	7-Deoxyloganic acid	Terpenoids	Monoterpenoids	22487-36-1	218644	254003	240293	14114.8	17598.2	28775.9	1.08886	0.000543245	0.0848444	-3.55904	down
Jmwn002494	C15H18O8	(2E)-3-[4-(β-D-glucopyranoside)-phenylacrylic]-acid	Phenolic acids	Phenolic acids	-	213485	270078	242106	498773	529433	479737	1.083	0.000305215	2.078	1.0552	up
MWS1771	C10H13NO3	L-Tyrosine methyl ester	Amino acids and derivatives	Amino acids and derivatives	1080-06-4	545598	640261	590957	59169.5	62836.2	51347.7	1.10224	0.00229562	0.097564	-3.35751	down
pmb2936	C28H32O14	Disinapoyl glucoside	Phenolic acids	Phenolic acids	-	50763.2	31151.6	35825.6	4671.82	2892.03	1870.78	1.07525	0.0240112	0.0801308	-3.6415	down
pmb0981	C10H14N5O7P	Adenosine 5'-monophosphate	Nucleotides and derivatives	Nucleotides and derivatives	61-19-8	1.74789e+06	1.86909e+06	1.7077e+06	6.40075e+06	6.13116e+06	5.50653e+06	1.1006	0.0030324	3.38771	1.76031	up
mws0216	C5H9NO3	Trans-4-Hydroxy-L-proline*	Amino acids and derivatives	Amino acids and derivatives	51-35-4	884482	622315	828183	11796.7	22634.1	11837.2	1.09634	0.010613	0.0198152	-5.65725	down
MWS04455	C5H9NO3	Cis-L-3-hydroxyproline*	Amino acids and derivatives	Amino acids and derivatives	567-35-1	884482	622315	828183	11796.7	22634.1	11837.2	1.09634	0.010613	0.0198152	-5.65725	down
mws1155	C6H14O6	D-Mannitol	Others	Saccharides	69-65-8	50929.8	43828.5	39263	141908	147255	130602	1.09323	0.00019442	3.13208	1.64712	up
Lmzn001925	C12H16O5	3,4'-Dihydroxy-3'-methoxybenzenepentanoic acid	Phenolic acids	Phenolic acids	-	298961	285579	280821	31002.9	23333.9	33012.2	1.09979	2.34161e-05	0.100939	-3.30844	down
MWS20152	C22H26O8	Syringaresinol	Lignans and Coumarins	Lignans	21453-71-4	2092.03	2668.04	4129.58	19845.5	18352.3	16233.8	1.07771	0.000785433	6.12303	2.61424	up
mws0217	C2H5NO2	L-Glycine	Amino acids and derivatives	Amino acids and derivatives	56-40-6	186450	195644	207988	528415	475369	447060	1.09543	0.00450222	2.45872	1.29791	up
Zmjp003291	C27H30O15	Vitexin-2''-O-galactoside	Flavonoids	Flavones	-	665930	629230	519032	80951.9	74039.4	138164	1.07777	0.00248349	0.16159	-2.62959	down
MWSHY0051	C15H10O6	Kaempferol (3,5,7,4'-Tetrahydroxyflavone)	Flavonoids	Flavonols	520-18-3	36904.9	31115.9	31836.1	79421.6	89935.7	90342.9	1.09361	0.00096559	2.60072	1.37891	up
Lmhp008337	C19H40NO7P	LysoPE 14:0(2n isomer)*	Lipids	LPE	-	113979	103452	127499	443895	332833	489080	1.08255	0.0201984	3.66975	1.87568	up
pme0256	C5H4N4O2	Xanthine	Nucleotides and derivatives	Nucleotides and derivatives	69-89-6	1.0725e+07	1.1421e+07	1.04169e+07	235881	216722	219418	1.10438	0.00077609	0.0206376	-5.59858	down
MWS5209	C5H11NO2	N-Methyl-α-aminoisobutyric acid	Amino acids and derivatives	Amino acids and derivatives	2566-34-9	499175	586754	348883	44121.3	41614	46234.9	1.09499	0.0246033	0.0919774	-3.44258	down
Zahp012577	C18H33NO	octadecadienoic acid amide	Alkaloids	Other alkaloids	-	187965	160034	177066	420224	430062	388215	1.09534	0.000257802	2.35876	1.23803	up
mws0675	C11H15N2O8P	β-Nicotinamide mononucleotide	Nucleotides and derivatives	Nucleotides and derivatives	1094-61-7	167430	156930	137122	45078.9	78317.7	72478.1	1.02057	0.00304663	0.424447	-1.23634	down
Qmyp101104	C21H34O9	Nicotabalactonecoside	Terpenoids	Sesquiterpenoids	-	156146	126853	191580	74348.8	52825	73493.8	1.03254	0.0276528	0.422833	-1.24184	down
mws1290	C30H26O13	Kaempferol-3-O-(6''-p-Coumaroyl)glucoside (Tiliroside)	Flavonoids	Flavonols	20316-62-5	20348.7	30462.3	22832.4	9682.74	8976.83	6764.9	1.05618	0.0264769	0.345237	-1.53434	down
MWS4471	C6H10N2O4	N-Alpha-Acetyl-L-Asparagine	Amino acids and derivatives	Amino acids and derivatives	4033-40-3	2.87002e+06	2.97827e+06	3.90365e+06	414627	417014	451838	1.0992	0.0131432	0.131613	-2.92563	down
Hmlp002306	C12H16N2	Dimethyltryptamine	Alkaloids	Plumerane	61-50-7	420579	441196	412886	7327.26	10194.8	8792.76	1.10319	0.000367645	0.0206445	-5.5981	down
Lmdn000248	C30H52O26	Verbascose	Others	Saccharides	546-62-3	4787.23	3038.58	3444.22	2.06803e+06	1.96755e+06	2.00354e+06	1.10358	0.000212989	535.857	9.0657	up
Zamp004554	C18H20O6	crataegifin C	Others	Others	-	944745	904452	709003	356098	233440	279753	1.06399	0.00674896	0.339806	-1.55722	down
Zmgp006938	C17H14O6	Irisolidone	Flavonoids	Isoflavones	2345-17-7	3611.44	3034.35	6213.1	119678	130626	103366	1.09467	0.00433578	27.5039	4.78156	up
Zmgn002106	C11H13NO3	N-Acetyl-L-phenylalanine	Amino acids and derivatives	Amino acids and derivatives	2018-61-3	500930	442230	394790	962703	1.04373e+06	1.09165e+06	1.08623	0.00033676	2.31554	1.21135	up
pma0149	C15H16O9	Sinapoyl malate	Phenolic acids	Phenolic acids	92344-58-6	107686	69965.7	86306.2	807176	718516	788655	1.09694	0.000389041	8.76786	3.13222	up
pme1021	C6H10O6	D-Glucono-1,5-lactone*	Others	Saccharides	90-80-2	148253	121728	140442	280509	280686	300033	1.08913	0.00015553	2.09839	1.06928	up
Zmpn000095	C6H15O9P	Sorbitol-6-phosphate	Others	Saccharides	20479-58-7	602049	541336	455843	92762.1	79390.2	53772.9	1.08629	0.00561282	0.141271	-2.82346	down
pme1373	C9H14N3O7P	2'-Deoxycytidine-5'-monophosphate	Nucleotides and derivatives	Nucleotides and derivatives	1032-65-1	346548	338738	349746	128897	125101	121221	1.10371	2.61646e-06	0.36252	-1.46387	down
Zmdn002400	C21H24O11	Epicatechin-3'-O-β-D-glucopyranoside	Flavonoids	Flavanols	-	199680	224790	244855	38470.4	27437.3	43411.1	1.09024	0.00209416	0.163327	-2.61416	down
MWS5136	C6H10O4	Mono-Methyl Glutarate	Organic acids	Organic acids	1501-27-5	72688.3	76267	65443.7	30229.2	38457.5	34613.3	1.07718	0.00105853	0.481812	-1.05346	down
pmb0856	C23H46NO7P	LysoPE 18:1(2n isomer)*	Lipids	LPE	-	846343	469861	769107	2.79148e+07	3.1984e+07	3.37513e+07	1.09916	0.0030809	44.9094	5.48895	up
Qmzp101840	C19H22O4	Epoxyaurapten	Lignans and Coumarins	Coumarins	-	2984.14	10240.7	4716.93	239001	253764	136785	1.07778	0.0306613	35.0885	5.13293	up
pme2125	C18H32O16	Raffinose	Others	Saccharides	512-69-6	1.97453e+06	2.13483e+06	2.75268e+06	2.94522e+07	3.05041e+07	31590425	1.10113	9.58295e-05	13.341	3.7378	up
mws0572	C5H7N3O	5-Methylcytosine	Nucleotides and derivatives	Nucleotides and derivatives	554-01-8	113596	130094	134783	1.34527e+06	2.05083e+06	1.83382e+06	1.0986	0.0161696	13.8185	3.78853	up
pme2117	C10H15N5O10P2	Adenosine 5'-diphosphate	Nucleotides and derivatives	Nucleotides and derivatives	58-64-0	2.61024e+07	2.53531e+07	2.55417e+07	4.23892e+06	4.46335e+06	4.52507e+06	1.10425	1.4485e-05	0.17179	-2.54128	down
MWSmce706	C5H8N2O2	Cyclo(Ala-Gly)	Amino acids and derivatives	Amino acids and derivatives	4526-77-6	1.80347e+06	1.53176e+06	1.70907e+06	8.69798e+06	9.09021e+06	8.77697e+06	1.10263	4.30385e-06	5.26637	2.39681	up
Lmsn001014	C13H16O10	1-O-Galloyl-β-D-glucose*	Phenolic acids	Phenolic acids	58511-73-2	312600	348116	296243	667255	588216	679087	1.08585	0.00190599	2.02157	1.01548	up
Zmgp006231	C16H10O5	pseudobaptigenin	Flavonoids	Isoflavones	90-29-9	6386.29	4463.63	7391.11	129374	117889	132218	1.099	0.000916955	20.8037	4.37877	up
Cmsp003083	C26H32O11	Dehydrodiconiferyl alcohol-4-O-glucoside	Lignans and Coumarins	Lignans	107870-88-2	293860	222240	205296	12977	9516.63	5614.94	1.09012	0.0131035	0.0389642	-4.68171	down
Lhmp122202	C16H12O5	stevenin	Lignans and Coumarins	Coumarins	36286-69-8	45459.5	21866.9	66040.6	203016	158357	158677	1.00283	0.00297098	3.89939	1.96325	up
pmn001686	C16H32O4	10,16-Dihydroxypalmitic acid	Lipids	Free fatty acids	3233-90-7	19257	13655.1	20841.6	86859.8	78527.1	89657.3	1.08841	0.000200169	4.74468	2.24631	up
mws4085	C11H12O5	Sinapic acid	Phenolic acids	Phenolic acids	530-59-6	227687	280899	252370	97541.7	96339.9	97385.8	1.09584	0.00947307	0.382765	-1.38547	down
Lmhp010514	C25H48NO7P	LysoPE 20:2(2n isomer)	Lipids	LPE	-	41635.7	36532.9	35762.1	107043	103390	120669	1.09604	0.00239728	2.90618	1.53912	up
pmb3075	C16H16O7	3-O-p-Coumaroylshikimic acid	Phenolic acids	Phenolic acids	-	71109.2	71463	80869.9	6510.17	2144.1	1552.92	1.0675	0.000334702	0.0456816	-4.45224	down
HX1363	C10H8O4	isoscopoletin	Lignans and Coumarins	Coumarins	-	4.81892e+06	5.10014e+06	4.81861e+06	629392	397880	672513	1.09215	4.71444e-06	0.115336	-3.11608	down
Zmpn002440	C15H12O6	3,4,2',4',6'-Pentahydroxychalcone	Flavonoids	Chalcones	73692-51-0	9	9	9	92053.9	88439.7	99787.7	1.10455	0.00128126	10380.8	13.3416	up
MWSslk181	C21H22O9	Isoliquiritin*	Flavonoids	Chalcones	5041-81-6	47489.1	45465	56763.1	355649	146806	382948	1.03518	0.0810491	5.91383	2.56409	up
mws0884	C10H12N5O6P	Cyclic 3',5'-Adenylic acid	Nucleotides and derivatives	Nucleotides and derivatives	60-92-4	533614	633773	476326	21911.1	11197.9	11732.3	1.09574	0.0071118	0.0272805	-5.19599	down
mws0057	C21H22O11	Eriodictyol-7-O-glucoside	Flavonoids	Flavanones	38965-51-4	33433.8	13012.5	42732.4	1.68628e+06	1.39719e+06	1.43022e+06	1.08673	0.00355971	50.6139	5.66146	up
Lmtp003948	C22H24O12	3',5',5,7-Tetrahydroxy-4'-methoxyflavanone-3'-O-glucoside	Flavonoids	Flavones	-	1.42725e+06	1.18889e+06	1.03981e+06	439807	385381	389677	1.08612	0.0168404	0.332298	-1.58945	down
ML10176345	C7H8O5	3-Dehydroshikimic acid	Organic acids	Organic acids	2922-42-1	71726.4	48122.3	77226.6	19947.2	26369.2	28082	1.03444	0.0365514	0.377513	-1.4054	down
mws0236	C2H7NO3S	2-Aminoethanesulfonic acid	Organic acids	Organic acids	107-35-7	37791.6	45928.5	44165	222356	273960	200649	1.09552	0.0120612	5.44992	2.44624	up
mws0919	C21H20O10	Kaempferol-3-O-rhamnoside (Afzelin)(Kaempferin)	Flavonoids	Flavonols	482-39-3	55054.7	37597.1	32046.4	126779	144022	157845	1.06527	0.00115446	3.43747	1.78135	up
pmp000087	C13H16O6	2-Feruloyl-sn-glycerol*	Phenolic acids	Phenolic acids	-	9	9	9	117549	105659	107639	1.10456	0.00111061	12253.6	13.5809	up
pmp001311	C27H30O17	6-Hydroxykaempferol-7,6-O-Diglucoside	Flavonoids	Flavonols	-	749630	747045	758961	309836	288755	240811	1.09205	0.00141443	0.372135	-1.4261	down
MWS3149	C8H8O3	3-Methoxybenzoic acid	Phenolic acids	Phenolic acids	586-38-9	196411	204419	203596	1.41965e+06	1.41537e+06	1.27825e+06	1.1038	0.00152942	6.80525	2.76665	up
ML10198935	C11H14N2O	N-Methylserotonin	Alkaloids	Plumerane	1134-01-6	85861.8	102992	103777	49067.8	41528.1	33223.8	1.05896	0.00202703	0.423125	-1.24085	down
pmb2970	C28H34O16	Hesperetin-5,7-di-O-glucoside	Flavonoids	Flavanones	-	12785.4	19063.5	35829	140502	154158	108592	1.04547	0.00530191	5.95839	2.57492	up
pmp000383	C21H22O9	Liquiritigenin-4'-O-Glucoside (Liquiritin)*	Flavonoids	Flavanones	551-15-5	91414.4	77129.4	66372.7	385675	343586	409059	1.09491	0.00152677	4.84564	2.27669	up
pmp000415	C22H22O10	3'-Methoxydaidzin	Flavonoids	Isoflavones	200127-80-6	5381.27	12570.9	6503.8	1.83318e+06	1.8362e+06	1.57195e+06	1.09947	0.00251339	214.317	7.7436	up
Hmlp005443	C15H10O4	6,7-Dihydroxyflavone	Flavonoids	Flavones	38183-04-9	28100	16737.4	13629.6	177930	182802	195925	1.08552	2.49031e-05	9.52088	3.2511	up
pme0151	C4H6N2O2	5,6-Dihydrouracil	Nucleotides and derivatives	Nucleotides and derivatives	504-07-4	9	9	9	188295	209210	188145	1.10457	0.00128215	21690.8	14.4048	up
MWS4285	C3H6O3	L-Lactic Acid	Organic acids	Organic acids	79-33-4	13819.6	7482.4	15183.9	154469	137982	120155	1.08533	0.00430085	11.3087	3.49936	up
Cmzn005999	C21H22O11	Dunalianoside B	Phenolic acids	Phenolic acids	-	2.38481e+06	1.85565e+06	2.01525e+06	129341	146702	133241	1.1025	0.00635755	0.0654256	-3.934	down
MWSHY0059	C22H22O10	3'-Methoxypuerarin	Flavonoids	Isoflavones	117047-07-1	868118	1.05432e+06	772235	347664	293886	360168	1.07792	0.0163993	0.37174	-1.42763	down
mws0027	C9H10O5	Syringic acid	Phenolic acids	Phenolic acids	530-57-4	36119.4	26844.2	17480	88823.8	86339.7	82117.6	1.04226	0.0040077	3.19828	1.6773	up
pme1654	C12H18O3	Jasmonic acid	Organic acids	Organic acids	77026-92-7	306093	319138	300152	54953.1	76422.1	48906.2	1.09005	4.72391e-05	0.194818	-2.3598	down
mws0444	C7H7NO3	3-Aminosalicylic acid	Phenolic acids	Phenolic acids	570-23-0	227359	240126	205137	59080.9	60751.8	51631.5	1.09904	0.0021576	0.254919	-1.97189	down
pmc0066	C10H13N4O7P	2'-Deoxyinosine-5'-monophosphate	Nucleotides and derivatives	Nucleotides and derivatives	3393-18-8	458618	596880	568398	4.97552e+06	4.22904e+06	4.01897e+06	1.09924	0.00485123	8.14309	3.02558	up
pmp000568	C17H16O6	Melilotocarpan D	Phenolic acids	Phenolic acids	83013-81-4	62756.6	63041.8	58076.7	22117.7	15694.4	18699.3	1.08854	7.56154e-05	0.307336	-1.70211	down
mws0255	C4H5N3O	Cytosine	Nucleotides and derivatives	Nucleotides and derivatives	71-30-7	420197	523962	406795	1.51964e+06	1.66457e+06	1.60921e+06	1.09512	3.86078e-05	3.54817	1.82708	up
MWSmce668	C10H16N5O13P3	ATP; Adenosine 5'-Triphosphate	Nucleotides and derivatives	Nucleotides and derivatives	56-65-5	1.00121e+07	1.10614e+07	1.27718e+07	147920	155137	151853	1.10399	0.00518016	0.0134408	-6.21723	down
MWS5173	C4H5N3O	Isocytosine	Nucleotides and derivatives	Nucleotides and derivatives	108-53-2	2.39629e+06	2.3509e+06	2.30475e+06	635244	677917	278052	1.03648	0.00356869	0.225642	-2.14789	down
pmb0530	C21H27N7O14P2	Nicotinic acid adenine dinucleotide	Nucleotides and derivatives	Nucleotides and derivatives	53-84-9	4.70815e+07	5.87908e+07	5.90018e+07	2.27835e+07	1.95297e+07	2.45931e+07	1.07814	0.00768499	0.405802	-1.30115	down
pmp001288	C28H32O14	Acacetin-7-O-rutinoside (Linarin)	Flavonoids	Flavones	480-36-4	9	9	9	191669	193437	150435	1.10445	0.00613702	19834.8	14.2757	up
Lmbp002962	C10H8O5	Isofraxetin	Lignans and Coumarins	Coumarins	50656-75-2	782394	811004	713453	242548	267802	220526	1.09689	0.000658419	0.316828	-1.65823	down
pmb2975	C23H26O11	Hesperetin-3'-O-glucuronide	Flavonoids	Flavanones	1237479-05-8	46932.2	49933.4	36766.9	20664.2	19907.2	12919.7	1.03157	0.00796793	0.400285	-1.3209	down
Lmtp001399	C14H17NO7	5,6-Dihydroxyindole-5-O-β-glucoside	Alkaloids	Plumerane	-	24307.4	19737.6	9089.64	287374	223316	194520	1.0739	0.0137196	13.2721	3.73033	up
mws0182	C8H8O3	4-Hydroxyphenylacetic acid*	Phenolic acids	Phenolic acids	156-38-7	89879.3	61329.7	73124.3	207946	200464	218636	1.0793	0.00043757	2.79515	1.48293	up
MWS4301	C8H8O3	3-hydroxyphenylacetic acid*	Phenolic acids	Phenolic acids	621-37-4	89879.3	61329.7	73124.3	207946	200464	218636	1.0793	0.00043757	2.79515	1.48293	up
MWS5235	C18H36O3	12-Hydroxyoctadecanoic acid	Lipids	Free fatty acids	106-14-9	81420.2	63152.9	65337.8	257264	199646	185196	1.07694	0.0173772	3.05895	1.61304	up
pme0500	C18H32O16	D-Melezitose	Others	Saccharides	597-12-6	2.50691e+06	2.53318e+06	2.59555e+06	9.449e+06	8.31816e+06	8.89924e+06	1.10249	0.00250104	3.49236	1.8042	up
Hmqn000843	C13H18O8	Tachioside	Phenolic acids	Phenolic acids	109194-60-7	802914	694156	811192	55051.5	144533	61417.1	1.06578	0.000206321	0.113073	-3.14467	down
MWS2910	C10H15N3O4	5-Methyl-2'-Deoxycytidine	Nucleotides and derivatives	Nucleotides and derivatives	838-07-3	28887.4	13708.5	12205.3	638585	711711	610859	1.09251	0.00171209	35.7867	5.16135	up
HJN102	C34H30O15	3,4,5-Tricaffeoylquinic acid	Phenolic acids	Phenolic acids	86632-03-3	520465	482885	429555	32420.4	29969.8	29113	1.10334	0.00342361	0.0638585	-3.96898	down
pme0264	C10H14N2O5	Thymidine	Nucleotides and derivatives	Nucleotides and derivatives	50-89-5	107379	109561	107726	341740	354611	254187	1.08361	0.0220709	2.92774	1.54979	up
pmb0883	C23H48NO7P	LysoPE 18:0	Lipids	LPE	69747-55-3	47623.3	29186.5	29200.2	744894	992770	829900	1.09753	0.00743257	24.22	4.59813	up
Lmwp003888	C33H40O21	Kaempferol-3-O-sophoroside-7-O-glucoside	Flavonoids	Flavonols	-	28318.8	2459.78	37097.9	481622	693372	1.54902e+06	1.00462	0.113061	40.1319	5.32668	up
Zmhn001883	C14H18O9	Vanillic acid-4-O-glucoside	Phenolic acids	Phenolic acids	32142-31-7	10625.6	4058.23	3481.44	560964	563084	556200	1.09247	7.03836e-09	92.498	6.53135	up
Zmcn003729	C26H32O12	1-Hydroxypinoresinol-4'-O-Glucoside	Lignans and Coumarins	Lignans	-	402986	278087	328694	181698	145104	150534	1.04426	0.0301316	0.472719	-1.08095	down
MWSmce490	C8H8O4	2',4',6'-Trihydroxyacetophenone	Phenolic acids	Phenolic acids	480-66-0	18107.3	12877.3	14542.8	149425	138813	142703	1.10014	5.15666e-05	9.46551	3.24268	up
Lmdp004892	C24H22O14	Kaempferol-3-O-(6''-malonyl)galactoside*	Flavonoids	Flavonols	-	232624	272594	230533	603432	645975	636881	1.09627	3.51713e-05	2.56376	1.35826	up
pmb3079	C8H16NO9P	N-Acetyl-D-glucosamine-1-phosphate	Others	Saccharides	6866-69-9	298973	455383	344211	95873.3	62751.7	94906.9	1.07079	0.0214746	0.230784	-2.11538	down
pmb2654	C19H27NO12	Anthranilate-1-O-Sophoroside	Phenolic acids	Phenolic acids	-	6.51843e+07	5.8071e+07	6.42826e+07	899922	1.54714e+06	1.84027e+06	1.09746	0.0011538	0.0228612	-5.45096	down
pme1841	C5H14N2	Cadaverine	Alkaloids	Other alkaloids	462-94-2	215802	362810	202967	51777.5	28742.4	27019.4	1.06412	0.0453872	0.137592	-2.86153	down
mws1593	C24H42O21	D-Maltotetraose	Others	Saccharides	34612-38-9	24147	20245.6	26228.8	8.50826e+06	9.5839e+06	8.55126e+06	1.10413	0.00157158	377.272	8.55946	up
pme1419	C6H13NO2S	L-Methionine methyl ester	Amino acids and derivatives	Amino acids and derivatives	10332-17-9	503518	536080	522053	19867.9	23773.4	33897.9	1.09869	4.12649e-05	0.0496521	-4.332	down
HJN086	C21H22O11	Eriodictyol-3'-O-glucoside	Flavonoids	Flavanones	-	1.7756e+06	2.46097e+06	2.16017e+06	63166.1	171676	109312	1.08244	0.00826803	0.0538014	-4.21621	down
mws1013	C9H6O4	Esculetin (6,7-Dihydroxycoumarin)	Lignans and Coumarins	Coumarins	305-01-1	141831	115859	120273	1.2116e+06	1.18309e+06	1.29162e+06	1.10267	0.000464833	9.7531	3.28586	up
MWSHY0046	C21H20O12	Quercetin-3-O-glucoside (Isoquercitrin)*	Flavonoids	Flavonols	482-35-9	4.16888e+06	2.27163e+06	4.41412e+06	1.26073e+06	1.17462e+06	1.45134e+06	1.00824	0.0734286	0.358068	-1.4817	down
Lmjn003562	C32H38O17	3,6'-Diferuloylsucrose	Phenolic acids	Phenolic acids	107172-40-7	3203.27	4082.22	4361.36	9	9	9	1.10408	0.00801847	0.00231822	-8.75276	down
Lmhp007598	C27H52NO7P	LysoPC 19:2(2n isomer)*	Lipids	LPC	-	323930	363646	234406	4.0417e+06	2.04055e+06	2.22302e+06	1.07591	0.060755	9.00806	3.17122	up
pme2743	C10H11NO3	N-Phenylacetylglycine	Amino acids and derivatives	Amino acids and derivatives	500-98-1	822091	630613	803505	226690	297224	275882	1.07736	0.00928045	0.354487	-1.4962	down
Qmxp101501	C13H20O4	13-Carboxy-blumenol C	Terpenoids	Sesquiterpenoids	-	361055	271908	194507	72237.4	74660.2	71005	1.06477	0.0516995	0.263336	-1.92502	down
mws1074	C9H6O4	Daphnetin	Lignans and Coumarins	Coumarins	486-35-1	9	9	9	284467	242981	275576	1.10454	0.0022124	29741.6	14.8602	up
MWSslk254	C27H30O15	Kaempferol-3-O-glucorhamnoside*	Flavonoids	Flavonols	40437-72-7	40694.3	43115.6	68683.9	147661	112941	116982	1.02525	0.00678164	2.47606	1.30805	up
Hmfn000531	C6H8O6	L-Ascorbic acid (Vitamin C)	Others	Vitamin	50-81-7	133326	186722	137431	55924.4	64058.2	49305.4	1.06733	0.0248409	0.370045	-1.43423	down
pme1936	C4H7N3O	Creatinine	Organic acids	Organic acids	60-27-5	198512	237251	203307	448398	957688	502052	1.0007	0.119332	2.9858	1.57812	up
Hmcp001629	C30H32O19	Kaempferol-3-O-(6''-Malonyl)glucoside-7-O-Glucoside	Flavonoids	Flavonols	-	54730.8	22753.2	19066.9	454533	652365	532020	1.07584	0.0101023	16.9746	4.08531	up
HJAP005	C22H22O13	Laricitrin-3-O-glucoside	Flavonoids	Flavonols	39986-90-8	312690	328874	305698	9	9	9	1.10458	0.000472185	2.85032e-05	-15.0985	down
mws1050	C5H9NO4	O-Acetylserine	Amino acids and derivatives	Amino acids and derivatives	5147-00-2	1.79484e+06	1.94043e+06	1.80713e+06	854704	887267	865794	1.10171	0.00159002	0.470512	-1.0877	down
Hmpp002612	C27H30O16	Luteolin-7-O-gentiobioside	Flavonoids	Flavones	-	96956.5	136127	59373.8	561287	505335	944003	1.0527	0.0501002	6.87493	2.78134	up
pme0048	C2H7NO2S	2-Aminoethanesulfinic acid	Organic acids	Organic acids	300-84-5	2450.74	2575.41	4691.66	18784.9	19603.8	17613.7	1.07522	0.000108192	5.76286	2.52679	up
pmp000593	C27H30O15	Luteolin-7-O-rutinoside*	Flavonoids	Flavones	3563-98-2	16281.7	6205.2	10220.7	40564.9	74710.3	71174.3	1.03179	0.0345115	5.70048	2.51108	up
pmp000589	C24H22O15	Quercetin-7-O-(6''-malonyl)glucoside	Flavonoids	Flavonols	-	183379	116224	166031	520977	368772	446930	1.05163	0.0111784	2.87067	1.52139	up
MWSHY0094	C22H18O11	Gallocatechin gallate*	Flavonoids	Flavanols	4233-96-9	24466.8	24603.8	12683.2	4031.55	4271.7	2029.3	1.03836	0.0453542	0.167318	-2.57933	down
MWSHY0060	C22H18O11	Epigallocatechin-3-gallate*	Flavonoids	Flavanols	989-51-5	24466.8	24603.8	12683.2	4031.55	4271.7	2029.3	1.03836	0.0453542	0.167318	-2.57933	down
pmb2653	C24H42O20	DMelezitose O-rhamnoside	Others	Saccharides	-	211966	349120	245204	1.11647e+06	1.19135e+06	1.84992e+06	1.06748	0.0373301	5.15663	2.36643	up
mws1329	C21H20O12	Quercetin-7-O-glucoside*	Flavonoids	Flavonols	491-50-9	3.83602e+06	4.12e+06	3.82606e+06	1.15564e+06	1.16997e+06	1.16818e+06	1.10369	0.00118854	0.296534	-1.75373	down
mws0856	C21H20O12	Quercetin-4'-O-glucoside (Spiraeoside)*	Flavonoids	Flavonols	20229-56-5	4.25965e+06	4.18587e+06	3.83402e+06	1.49393e+06	1.47518e+06	1.4793e+06	1.10225	0.00248197	0.362262	-1.46489	down
Hmcn001884	C21H20O12	6-Hydroxyluteolin 5-glucoside	Flavonoids	Flavones	-	3.61509e+06	3.94298e+06	3.61839e+06	1.38949e+06	1.3025e+06	1.32663e+06	1.10207	0.00127724	0.359561	-1.47569	down
pme2914	C6H10O5	3-Hydroxy-3-methylpentane-1,5-dioic acid	Amino acids and derivatives	Amino acids and derivatives	503-49-1	1.16548e+07	1.55503e+07	1.0364e+07	9	9	9	1.10443	0.0151432	7.18674e-07	-20.4082	down
Lmsn002288	C21H28O14	1-O-Caffeoyl-(6-O-glucosyl)-β-D-glucose	Phenolic acids	Phenolic acids	-	1.61112e+07	3.12823e+07	2.0873e+07	8.8323e+06	3.927e+06	5.25289e+06	1.00659	0.053128	0.263851	-1.92221	down
pme2459	C21H20O11	Luteolin-7-O-glucoside (Cynaroside)	Flavonoids	Flavones	5373-11-5	3.4059e+06	3.09842e+06	3.16263e+06	800401	603582	1.00801e+06	1.0802	0.00011713	0.249509	-2.00283	down
pme1598	C22H24O11	Hesperetin-5-O-glucoside	Flavonoids	Flavanones	69651-80-5	4.38332e+06	4.27736e+06	4.02337e+06	1.5203e+06	1.36132e+06	1.46663e+06	1.10131	0.000295313	0.342812	-1.54451	down
pmb2591	C13H14N2O3	N-Acetyl-L-Tryptophan	Amino acids and derivatives	Amino acids and derivatives	1218-34-4	504906	540825	501819	1.25516e+06	1.09688e+06	1.03071e+06	1.09052	0.00968411	2.18588	1.12821	up
Smjp002269	C18H17NO5	N-[3-(4-Hydroxyphenyl)acryloyl]-L-tyrosine	Amino acids and derivatives	Amino acids and derivatives	77201-66-2	200693	188742	180111	47519.5	9843.97	13839.3	1.02091	0.00123687	0.125017	-2.99981	down
pmp000587	C24H22O14	Luteolin-7-O-(6''-malonyl)glucoside	Flavonoids	Flavones	-	17332.8	43855.3	18318.6	3.05908e+06	1.3723e+06	2.54859e+06	1.0887	0.0440131	87.791	6.456	up
Lmqp002349	C36H42O24	Kaempferol-3-O-(6''''-malonyl)sophorotrioside	Flavonoids	Flavonols	-	9	9	9	147358	226021	67002.8	1.10161	0.0854557	16310.4	13.9935	up
pme0253	C8H15NO3	N-Acetyl-L-leucine	Amino acids and derivatives	Amino acids and derivatives	1188-21-2	445370	182224	191771	9	9	9	1.10279	0.0867811	3.29523e-05	-14.8893	down
Lmtp003677	C27H30O17	Quercetin-3-O-sophoroside (Baimaside)	Flavonoids	Flavonols	18609-17-1	1.18666e+06	1.096e+06	979658	223191	411275	208567	1.05217	0.000835792	0.258415	-1.95224	down
MWSslk066	C8H8O4	3-Hydroxy-4-methoxybenzoic acid; Isovanillic Acid	Phenolic acids	Phenolic acids	645-08-9	20374.5	12652.6	6099.59	479955	458322	321984	1.08148	0.0139535	32.2098	5.00943	up
HJAP064	C25H24O15	Isorhamnetin-3-O-(6''-malonyl)glucoside	Flavonoids	Flavonols	-	101160	101472	111565	213821	285019	214514	1.07229	0.0279881	2.27041	1.18295	up
Lmgp004731	C21H20O10	Genistein-7-O-galactoside	Flavonoids	Isoflavones	-	69017.7	30246.5	53299.9	9	9	9	1.1028	0.0456974	0.000176975	-12.4642	down
Lmgp003335	C21H20O10	4',5-Dihydroxyisoflavone-7-O-galactoside	Flavonoids	Isoflavones	-	69017.7	30246.5	53299.9	9	9	9	1.1028	0.0456974	0.000176975	-12.4642	down
MWSHY0063	C21H20O10	Sophoricoside	Flavonoids	Isoflavones	152-95-4	69017.7	30246.5	53299.9	9	9	9	1.1028	0.0456974	0.000176975	-12.4642	down
pmb0464	C16H27NO14	L-Aspartic acid-O-diglucoside	Amino acids and derivatives	Amino acids and derivatives	-	2.10625e+06	2.16133e+06	2.40494e+06	408797	741778	402241	1.06516	0.000367767	0.232718	-2.10334	down
