# Supplementary material for: Widely Targeted Metabolomics Provides New Insights into Nutritional Profiling and Reveals the Flavonoid Pathway of Pea (Pisum sativum L.)
Source: Foods. 2024 Jun 21;13(13):1970. doi: 10.3390/foods13131970 (PMC11240900; doi:10.3390/foods13131970)
Supplement: Supplementary file 1 [file foods-13-01970-s001.zip › foods-2985415-supplementary/Table S2.xlsx]

## Sheet: Sheet1
Metabolite (Class II)	Number (Total)	Number (ZW4FvsZW4D-specific metabolites)	Number (ZW6FvsZW6D-specific metabolites)	Number (CSRFvsCSRD-specific metabolites)
Alkaloids	36		2	4
Amino acids and derivatives	133	8	7	8
Chalcones	11			2
Chromone	3		1
Coumarins	26	3	2	2
Ditepenoids	17			2
Flavanols	8
Flavanones	23	2
Flavanonols	8
Flavones	44	2	1	2
Flavonols	68	5	4	4
Free fatty acids	76	1	1	12
Glycerol ester	4
Isoflavones	33	1		4
Lignans	16	1	2
LPC	29
LPE	20
Monoterpenoids	9			1
Nucleotides and derivatives	74	3	2	6
Organic acids	89	1	8	11
Other Flavonoids	5
Others	16	3		1
PC	1
Phenolamine	16	1	2	1
Phenolic acids	173	1	1	14
Piperidine alkaloids	5	1		1
Other alkaloids	52	1	4	5
Pyridine alkaloids	5		1
Saccharides	76	2	3	7
Sesquiterpenoids	12
Triterpene	14
Triterpene Saponin	1
Vitamin	17		2
Total	1095	35	39	82
