# Supplementary material for: Widely Targeted Metabolomics Provides New Insights into Nutritional Profiling and Reveals the Flavonoid Pathway of Pea (Pisum sativum L.)
Source: Foods. 2024 Jun 21;13(13):1970. doi: 10.3390/foods13131970 (PMC11240900; doi:10.3390/foods13131970)
Supplement: Supplementary file 1 [file foods-13-01970-s001.zip › foods-2985415-supplementary/Table S3.xlsx]

## Sheet: ZW4FvsZW4D
Kegg_pathway	ko_ID	Sig_compound	compound	Sig_compound_all	compound_all	IndexList	CIDList	Pathway
Glycolysis / Gluconeogenesis	ko00010	7	7	218	381	mws4170;mws2125;mws1090;mws1167;MWSmce675;Zmzn000078;MWS4285	C00031+C00074+C00103+C00036+C06186+C00111+C00186	https:\\www.genome.jp\dbget-bin\www_bget?map00010
Pentose phosphate pathway	ko00030	2	7	218	381	mws4170;Zmgn000173	C00031+C00121	https:\\www.genome.jp\dbget-bin\www_bget?map00030
Galactose metabolism	ko00052	17	18	218	381	mws4170;pmf0139;mws0214;pmb2922;Lmqn000213;pmf0138;mws1090;mws1333;mws1080;mws2608;MA10039641;MWS2442;pme0519;pme2237;MWSmce486;Zmzn000078;pme2125	C00031+C00124+C00794+C00029+C01613+C00159+C00103+C05402+C01235+C01132+C00243+C00085+C00089+C01697+C05404+C00111+C00492	https:\\www.genome.jp\dbget-bin\www_bget?map00052
Starch and sucrose metabolism	ko00500	9	9	218	381	mws4170;pmb2922;mws0264;mws1090;mws2523;MWS2442;pme0519;Zmyn000083;mws0866	C00031+C00029+C01083+C00103+C00689+C00085+C00089+C01231+C00092	https:\\www.genome.jp\dbget-bin\www_bget?map00500
Amino sugar and nucleotide sugar metabolism	ko00520	8	11	218	381	mws4170;pmb2922;pmf0138;mws1090;Zmyn000110;mws2608;pme3705;mws1189	C00031+C00029+C00159+C00103+C06156+C01132+C00191+C00333	https:\\www.genome.jp\dbget-bin\www_bget?map00520
Neomycin, kanamycin and gentamicin biosynthesis	ko00524	4	4	218	381	mws4170;pmb2922;pme0014;mws0866	C00031+C00029+C00025+C00092	https:\\www.genome.jp\dbget-bin\www_bget?map00524
Indole alkaloid biosynthesis	ko00901	3	3	218	381	mws4170;mws0005;mws0282	C00031+C00398+C00078	https:\\www.genome.jp\dbget-bin\www_bget?map00901
Metabolic pathways	ko01100	169	287	218	381	mws4170;mws0470;mws0192;pmf0139;pme0122;Zmzp000145;pmb0501;MWSHY0015;MWS0813;mws2125;pme1109;pme0193;mws0749;Lmbn000198;mws0214;pme0008;pmb2922;Lmbn005662;pme2693;mws0668;ML10198895;mws2212;mws0275;pmf0096;mws0671;pme1383;pme3033;Lmqn000213;pme0274;Lmbn000193;mws0251;MWSHY0032;MWSmce248;pme3009;mws0264;Lmtn004049;pmf0138;pmb1096;pme3011;pme3217;pma3101;pme3351;mws1090;Lmbn001981;pme1474;pme0006;m…	C00031+C02170+C00042+C00124+C02727+C03793+C00179+C09762+C02237+C00074+C00242+C00064+C00156+C03064+C00794+C00327+C00029+C14825+C02714+C01762+C00213+C01197+C00149+C00209+C00263+C00314+C01026+C01613+C02378+C01146+C00178+C00858+C12621+C02341+C01083+C06082+C00159+C00463+C00334+C08650+C05841+C04076+C00103+C05585+C00170+C00148+C05402+C00049+C10164+C06156+C00417+C00407+C01904+C00559+C01046+C00123+C00079+…	https:\\www.genome.jp\dbget-bin\www_bget?map01100
Biosynthesis of secondary metabolites	ko01110	104	163	218	381	mws4170;mws0192;MWSHY0015;mws2125;MWSHY0048;pmn001689;Lmbn003524;mws0749;pme0008;pmb2922;mws0668;Lmsn003297;mws2212;mws0275;mws0671;MWSHY0032;mws0264;Lmtn004049;pmb1096;pme3217;pme3351;mws1090;pme0006;mws0219;Lmbp000123;pme2550;Lmdn007639;mws0258;mws0227;pme0021;mws0260;pme1210;mws1167;pme0057;mws0054;pmb0532;MWS0811;mws4052;mws2523;pme0195;MWS5083;mws0230;pme0026;mws0250;mws0256;pme2292;mws0001;…	C00031+C00042+C09762+C00074+C02906+C21924+C16322+C00156+C00327+C00029+C01762+C16408+C01197+C00149+C00263+C00858+C01083+C06082+C00463+C08650+C04076+C00103+C00148+C00049+C17213+C00417+C04271+C00407+C00123+C00079+C00062+C00073+C00036+C00155+C06562+C00130+C00408+C01234+C00689+C00097+C00061+C00188+C00047+C00082+C00183+C00134+C00152+C00398+C00025+C00180+C01494+C00078+C02504+C00147+C09382+C00196+C00831+…	https:\\www.genome.jp\dbget-bin\www_bget?map01110
ABC transporters	ko02010	38	47	218	381	mws4170;pme0193;mws0214;mws0668;mws0264;pmf0138;pme0006;mws1333;mws0219;Zmdp000972;mws0258;pme3961;mws0227;pme0021;mws0260;mws0248;MA10039641;pme0230;mws0230;pme0026;mws0256;mws1189;pme2292;pme0014;pme0519;mws0254;pme3882;pme1119;pme1987;pme2527;pme1184;Zmgn000173;mws0216;mws0217;pme2125;mws0236;pme1194;MWS0442	C00031+C00064+C00794+C01762+C01083+C00159+C00148+C05402+C00049+C22040+C00407+C00559+C00123+C00079+C00062+C00299+C00243+C00212+C00188+C00047+C00183+C00333+C00134+C00025+C00089+C00135+C00526+C00294+C00041+C00077+C00330+C00121+C01157+C00037+C00492+C00245+C00881+C01835	https:\\www.genome.jp\dbget-bin\www_bget?map02010
Pyrimidine metabolism	ko00240	14	22	218	381	mws0470;pme0193;mws0251;mws0248;MWS2027;mws0976;pme3882;pme3188;pme3007;pme1373;mws0572;pme1194;pme0151;mws0255	C02170+C00064+C00178+C00299+C00813+C02067+C00526+C00105+C00015+C00239+C02376+C00881+C00429+C00380	https:\\www.genome.jp\dbget-bin\www_bget?map00240
Valine, leucine and isoleucine degradation	ko00280	4	5	218	381	mws0470;mws0258;mws0227;mws0256	C02170+C00407+C00123+C00183	https:\\www.genome.jp\dbget-bin\www_bget?map00280
Propanoate metabolism	ko00640	4	5	218	381	mws0470;mws0192;Zmzn000078;MWS4285	C02170+C00042+C00111+C00186	https:\\www.genome.jp\dbget-bin\www_bget?map00640
Citrate cycle (TCA cycle)	ko00020	5	8	218	381	mws0192;mws2125;mws0275;pme2550;mws1167	C00042+C00074+C00149+C00417+C00036	https:\\www.genome.jp\dbget-bin\www_bget?map00020
Oxidative phosphorylation	ko00190	5	6	218	381	mws0192;MWS5083;pme2117;MWSmce668;pmb0530	C00042+C00061+C00008+C00002+C00003	https:\\www.genome.jp\dbget-bin\www_bget?map00190
Alanine, aspartate and glutamate metabolism	ko00250	10	13	218	381	mws0192;pme0193;pme3011;mws0219;mws1167;mws0001;pme0014;pme2559;pme1987;MWS0155	C00042+C00064+C00334+C00049+C00036+C00152+C00025+C01042+C00041+C03794	https:\\www.genome.jp\dbget-bin\www_bget?map00250
Lysine degradation	ko00310	8	11	218	381	mws0192;pme0122;Zmzp000145;pme3351;MWS0811;pme0026;mws0217;pme1841	C00042+C02727+C03793+C04076+C00408+C00047+C00037+C01672	https:\\www.genome.jp\dbget-bin\www_bget?map00310
Tyrosine metabolism	ko00350	5	15	218	381	mws0192;Lmbn001981;mws0250;mws0180;pme3827	C00042+C05585+C00082+C00628+C00355	https:\\www.genome.jp\dbget-bin\www_bget?map00350
Phenylalanine metabolism	ko00360	7	13	218	381	mws0192;MWSmce248;mws0715;pme0021;mws0250;mws2213;Zmgn002106	C00042+C12621+C04148+C00079+C00082+C00423+C03519	https:\\www.genome.jp\dbget-bin\www_bget?map00360
Pyruvate metabolism	ko00620	6	7	218	381	mws0192;mws2125;mws0275;mws1167;pmb3101;MWS4285	C00042+C00074+C00149+C00036+C02504+C00186	https:\\www.genome.jp\dbget-bin\www_bget?map00620
Glyoxylate and dicarboxylate metabolism	ko00630	11	15	218	381	mws0192;pme0193;mws0275;pmf0096;Lmbn000193;pme2550;mws1167;pme0014;ML10172161;Zmzn000113;mws0217	C00042+C00064+C00149+C00209+C01146+C00417+C00036+C00025+C00168+C03618+C00037	https:\\www.genome.jp\dbget-bin\www_bget?map00630
Butanoate metabolism	ko00650	3	6	218	381	mws0192;pme3011;pme0014	C00042+C00334+C00025	https:\\www.genome.jp\dbget-bin\www_bget?map00650
Nicotinate and nicotinamide metabolism	ko00760	9	14	218	381	mws0192;pme3011;pma3101;mws0219;Zmzn000078;pme0490;pme1137;MWS3270;pmb0530	C00042+C00334+C05841+C00049+C00111+C00253+C01020+C03722+C00003	https:\\www.genome.jp\dbget-bin\www_bget?map00760
Sulfur metabolism	ko00920	6	8	218	381	mws0192;mws0671;pme0057;pme0195;MWS2040;mws0236	C00042+C00263+C00155+C00097+C11145+C00245	https:\\www.genome.jp\dbget-bin\www_bget?map00920
Carbon metabolism	ko01200	13	23	218	381	mws0192;mws2125;mws0275;mws0219;mws1167;pme0195;pme0014;ML10172161;MWS2442;Zmzn000113;pme1987;Zmzn000078;mws0217	C00042+C00074+C00149+C00049+C00036+C00097+C00025+C00168+C00085+C03618+C00041+C00111+C00037	https:\\www.genome.jp\dbget-bin\www_bget?map01200
Isoflavonoid biosynthesis	ko00943	11	14	218	381	mws0918;mws1177;MWSHY0015;MWSHY0032;Lmdn007639;pme3504;MWSHY0012;pme3400;pme3233;Zmgp006231;MWSHY0039	C10521+C10502+C09762+C00858+C04271+C10509+C06563+C05376+C01562+C10522+C10216	https:\\www.genome.jp\dbget-bin\www_bget?map00943
Linoleic acid metabolism	ko00591	5	15	218	381	Lmbn005287;Lmbn005369;Lmbn005662;Rfmb091;pmb2799	C07354+C14762+C14825+C14767+C14826	https:\\www.genome.jp\dbget-bin\www_bget?map00591
Arginine and proline metabolism	ko00330	13	18	218	381	pmb0501;pme2693;ML10198895;pme3011;pme0006;mws0260;Zbzp002227;mws0567;pme2292;pme0014;pme2527;pme0295;mws0216	C00179+C02714+C00213+C00334+C00148+C00062+C10497+C01035+C00134+C00025+C00077+C02946+C01157	https:\\www.genome.jp\dbget-bin\www_bget?map00330
Flavonoid biosynthesis	ko00941	12	21	218	381	MWSHY0015;MWSHY0048;Lmsn003297;pme3217;mws1173;Lmzp002365;mws0054;pmb0751;mws0064;mws0044;mws0042;Zmpn002440	C09762+C02906+C16408+C08650+C09751+C16422+C06562+C02947+C05631+C01617+C12136+C15525	https:\\www.genome.jp\dbget-bin\www_bget?map00941
D-Amino acid metabolism	ko00470	20	23	218	381	MWS0813;mws0601;pme0193;pme0006;mws0219;pme0021;mws0260;pme1210;mws1167;pme0195;mws0230;pme0026;pme2292;pme0014;mws0254;pme1987;pme2527;mws0216;mws0217;pme1841	C02237+C05942+C00064+C00148+C00049+C00079+C00062+C00073+C00036+C00097+C00188+C00047+C00134+C00025+C00135+C00041+C00077+C01157+C00037+C01672	https:\\www.genome.jp\dbget-bin\www_bget?map00470
Phenylalanine, tyrosine and tryptophan biosynthesis	ko00400	7	11	218	381	mws2125;pmb1096;pme0021;mws0250;mws0282;mws0154;ML10176345	C00074+C00463+C00079+C00082+C00078+C00493+C02637	https:\\www.genome.jp\dbget-bin\www_bget?map00400
Phosphonate and phosphinate metabolism	ko00440	2	3	218	381	mws2125;mws0217	C00074+C00037	https:\\www.genome.jp\dbget-bin\www_bget?map00440
Carbon fixation in photosynthetic organisms	ko00710	7	10	218	381	mws2125;mws0275;mws0219;mws1167;MWS2442;pme1987;Zmzn000078	C00074+C00149+C00049+C00036+C00085+C00041+C00111	https:\\www.genome.jp\dbget-bin\www_bget?map00710
Biosynthesis of various alkaloids	ko00996	6	9	218	381	mws2125;pme0021;pme0241;mws0282;mws0154;mws2213	C00074+C00079+C00180+C00078+C00493+C00423	https:\\www.genome.jp\dbget-bin\www_bget?map00996
Biosynthesis of various plant secondary metabolites	ko00999	11	18	218	381	mws2125;mws0219;pme0021;pme1210;mws1167;mws0250;mws0154;mws2213;HX1374;ML10176345;mws1013	C00074+C00049+C00079+C00073+C00036+C00082+C00493+C00423+C10682+C02637+C09263	https:\\www.genome.jp\dbget-bin\www_bget?map00999
Biosynthesis of amino acids	ko01230	33	47	218	381	mws2125;pme0193;pme0008;mws0671;pme3351;pme0006;mws0219;mws0258;mws0227;pme0021;mws0260;pme1210;mws1167;pme0057;pme0195;MWS0631;mws0230;pme0026;mws0250;mws0256;mws0001;pme0014;mws0282;pmb3101;Zmyn000155;mws0254;pme1987;pme2527;Zmzn000078;mws0154;pme0075;mws0217;ML10176345	C00074+C00064+C00327+C00263+C04076+C00148+C00049+C00407+C00123+C00079+C00062+C00073+C00036+C00155+C00097+C05824+C00188+C00047+C00082+C00183+C00152+C00025+C00078+C02504+C00437+C00135+C00041+C00077+C00111+C00493+C00624+C00037+C02637	https:\\www.genome.jp\dbget-bin\www_bget?map01230
Biosynthesis of cofactors	ko01240	34	52	218	381	mws2125;pme0193;mws0749;pmb2922;pme1383;mws1090;mws0219;pme1210;mws1167;pmb0532;pme3705;pme0195;MWS5083;mws0250;mws0256;mws1189;pme2253;pme0014;mws0282;pme2563;pme2746;mws0154;pme0490;MA10107783;pme3188;MWS3270;pme3007;pmb0981;mws0217;pme2117;ML10176345;MWS0155;MWSmce668;pmb0530	C00074+C00064+C00156+C00029+C00314+C00103+C00049+C00073+C00036+C00130+C00191+C00097+C00061+C00082+C00183+C00333+C01040+C00025+C00078+C00669+C00016+C00493+C00253+C20772+C00105+C03722+C00015+C00020+C00037+C00008+C02637+C03794+C00002+C00003	https:\\www.genome.jp\dbget-bin\www_bget?map01240
Purine metabolism	ko00230	20	25	218	381	pme1109;pme0193;mws0668;pmf0096;pme3961;pmb0532;pme0230;pme0040;mws0609;pme1119;pme1184;pme3184;pmb0981;mws0217;pme0256;pme2117;mws0884;MWS0155;pmc0066;MWSmce668	C00242+C00064+C01762+C00209+C00559+C00130+C00212+C00147+C00942+C00294+C00330+C00360+C00020+C00037+C00385+C00008+C00575+C03794+C06196+C00002	https:\\www.genome.jp\dbget-bin\www_bget?map00230
Nucleotide metabolism	ko01232	24	31	218	381	pme1109;pme0193;mws0668;mws0251;pme3961;mws0248;pmb0532;pme0230;pme0040;pme3882;pme1119;pme1184;pme3188;pme3184;pme3007;pmb0981;pme0256;pme1373;pme2117;pme1194;MWS0155;pmc0066;mws0255;MWSmce668	C00242+C00064+C01762+C00178+C00559+C00299+C00130+C00212+C00147+C00526+C00294+C00330+C00105+C00360+C00015+C00020+C00385+C00239+C00008+C00881+C03794+C06196+C00380+C00002	https:\\www.genome.jp\dbget-bin\www_bget?map01232
Tryptophan metabolism	ko00380	7	12	218	381	pmb0818;pmb1096;pme1216;mws0005;mws0282;MWS3270;mws0677	C05660+C00463+C10164+C00398+C00078+C03722+C00978	https:\\www.genome.jp\dbget-bin\www_bget?map00380
alpha-Linolenic acid metabolism	ko00592	7	12	218	381	pmn001689;Lmbn003524;Zmyn004676;Zmpn003368;Zmyn004732;Zmyn004548;pme1654	C21924+C16322+C16346+C16316+C16342+C01226+C08491	https:\\www.genome.jp\dbget-bin\www_bget?map00592
Arginine biosynthesis	ko00220	8	10	218	381	pme0193;pme0008;mws0219;mws0260;pme0014;Zmyn000155;pme2527;pme0075	C00064+C00327+C00049+C00062+C00025+C00437+C00077+C00624	https:\\www.genome.jp\dbget-bin\www_bget?map00220
Vitamin B6 metabolism	ko00750	3	5	218	381	pme0193;pme1383;pme2596	C00064+C00314+C00847	https:\\www.genome.jp\dbget-bin\www_bget?map00750
Nitrogen metabolism	ko00910	2	2	218	381	pme0193;pme0014	C00064+C00025	https:\\www.genome.jp\dbget-bin\www_bget?map00910
Aminoacyl-tRNA biosynthesis	ko00970	19	20	218	381	pme0193;pme0006;mws0219;mws0258;mws0227;pme0021;mws0260;pme1210;pme0195;mws0230;pme0026;mws0250;mws0256;mws0001;pme0014;mws0282;mws0254;pme1987;mws0217	C00064+C00148+C00049+C00407+C00123+C00079+C00062+C00073+C00097+C00188+C00047+C00082+C00183+C00152+C00025+C00078+C00135+C00041+C00037	https:\\www.genome.jp\dbget-bin\www_bget?map00970
Ubiquinone and other terpenoid-quinone biosynthesis	ko00130	4	6	218	381	mws0749;mws0250;MA10107783;mws2213	C00156+C00082+C20772+C00423	https:\\www.genome.jp\dbget-bin\www_bget?map00130
Folate biosynthesis	ko00790	1	2	218	381	mws0749	C00156	https:\\www.genome.jp\dbget-bin\www_bget?map00790
Ascorbate and aldarate metabolism	ko00053	7	14	218	381	Lmbn000198;pmb2922;Lmbn000193;pme3705;mws1189;pme2253;mws4175	C03064+C00029+C01146+C00191+C00333+C01040+C02670	https:\\www.genome.jp\dbget-bin\www_bget?map00053
Fructose and mannose metabolism	ko00051	5	7	218	381	mws0214;pmf0138;Zmzn000078;Zmpn000095;MWS4285	C00794+C00159+C00111+C01096+C00186	https:\\www.genome.jp\dbget-bin\www_bget?map00051
Pentose and glucuronate interconversions	ko00040	6	8	218	381	pmb2922;mws1090;mws0437;pme3705;mws1189;Zmzn000078	C00029+C00103+C01904+C00191+C00333+C00111	https:\\www.genome.jp\dbget-bin\www_bget?map00040
Glycerolipid metabolism	ko00561	3	4	218	381	pmb2922;mws1090;Zmzn000078	C00029+C00103+C00111	https:\\www.genome.jp\dbget-bin\www_bget?map00561
Zeatin biosynthesis	ko00908	7	8	218	381	pmb2922;pme1474;pme0040;pme3007;pmb0981;pme2117;MWSmce668	C00029+C00170+C00147+C00015+C00020+C00008+C00002	https:\\www.genome.jp\dbget-bin\www_bget?map00908
Biosynthesis of nucleotide sugars	ko01250	7	11	218	381	pmb2922;pmf0138;mws1090;Zmyn000110;mws2608;pme3705;mws1189	C00029+C00159+C00103+C06156+C01132+C00191+C00333	https:\\www.genome.jp\dbget-bin\www_bget?map01250
Caffeine metabolism	ko00232	2	3	218	381	mws0668;pme0256	C01762+C00385	https:\\www.genome.jp\dbget-bin\www_bget?map00232
Glycine, serine and threonine metabolism	ko00260	9	14	218	381	ML10198895;mws0671;pme3033;mws0219;pme0195;mws0230;mws0282;ML10172161;mws0217	C00213+C00263+C01026+C00049+C00097+C00188+C00078+C00168+C00037	https:\\www.genome.jp\dbget-bin\www_bget?map00260
Phenylpropanoid biosynthesis	ko00940	8	12	218	381	mws2212;pme0021;mws0250;mws0014;pmb0751;mws2213;pma0149;mws4085	C01197+C00079+C00082+C01494+C02947+C00423+C02887+C00482	https:\\www.genome.jp\dbget-bin\www_bget?map00940
Flavone and flavonol biosynthesis	ko00944	7	15	218	381	mws0051;MWSHY0080;mws0913;Lmqp002170;MWSHY0050;pme3227;Lmtp003677	C01470+C12630+C12626+C12635+C21833+C12628+C12667	https:\\www.genome.jp\dbget-bin\www_bget?map00944
Cysteine and methionine metabolism	ko00270	9	16	218	381	mws0671;pme1474;mws0219;pme1210;pme0057;mws4052;pme0195;MWS0631;pme1987	C00263+C00170+C00049+C00073+C00155+C01234+C00097+C05824+C00041	https:\\www.genome.jp\dbget-bin\www_bget?map00270
Lysine biosynthesis	ko00300	4	6	218	381	mws0671;pme3351;mws0219;pme0026	C00263+C04076+C00049+C00047	https:\\www.genome.jp\dbget-bin\www_bget?map00300
C5-Branched dibasic acid metabolism	ko00660	5	9	218	381	pme3009;pme2550;pme0014;Zmzn000113;Lmgn000224	C02341+C00417+C00025+C03618+C06030	https:\\www.genome.jp\dbget-bin\www_bget?map00660
Carotenoid biosynthesis	ko00906	1	1	218	381	Lmtn004049	C06082	https:\\www.genome.jp\dbget-bin\www_bget?map00906
Plant hormone signal transduction	ko04075	3	4	218	381	Lmtn004049;pme2074;pme1654	C06082+C18699+C08491	https:\\www.genome.jp\dbget-bin\www_bget?map04075
Benzoxazinoid biosynthesis	ko00402	1	2	218	381	pmb1096	C00463	https:\\www.genome.jp\dbget-bin\www_bget?map00402
beta-Alanine metabolism	ko00410	5	10	218	381	pme3011;mws0219;mws0254;MWS3270;pme0151	C00334+C00049+C00135+C03722+C00429	https:\\www.genome.jp\dbget-bin\www_bget?map00410
Tropane, piperidine and pyridine alkaloid biosynthesis	ko00960	8	9	218	381	pme3351;mws0258;pme0021;MWS0811;pme0026;pme2292;pme0490;pme1841	C04076+C00407+C00079+C00408+C00047+C00134+C00253+C01672	https:\\www.genome.jp\dbget-bin\www_bget?map00960
Polyketide sugar unit biosynthesis	ko00523	1	1	218	381	mws1090	C00103	https:\\www.genome.jp\dbget-bin\www_bget?map00523
Carbapenem biosynthesis	ko00332	4	4	218	381	pme0006;pme0195;pme0014;mws1038	C00148+C00097+C00025+C00831	https:\\www.genome.jp\dbget-bin\www_bget?map00332
Monobactam biosynthesis	ko00261	4	5	218	381	mws0219;mws0260;mws0230;mws0250	C00049+C00062+C00188+C00082	https:\\www.genome.jp\dbget-bin\www_bget?map00261
Histidine metabolism	ko00340	5	8	218	381	mws0219;mws0336;pme0014;mws0254;MWSmce118	C00049+C00785+C00025+C00135+C02835	https:\\www.genome.jp\dbget-bin\www_bget?map00340
Cyanoamino acid metabolism	ko00460	8	9	218	381	mws0219;mws0258;pme0021;pme0195;mws0250;mws0256;mws0001;mws0217	C00049+C00407+C00079+C00097+C00082+C00183+C00152+C00037	https:\\www.genome.jp\dbget-bin\www_bget?map00460
Pantothenate and CoA biosynthesis	ko00770	5	11	218	381	mws0219;pme0195;mws0256;mws1038;pme0151	C00049+C00097+C00183+C00831+C00429	https:\\www.genome.jp\dbget-bin\www_bget?map00770
2-Oxocarboxylic acid metabolism	ko01210	18	25	218	381	mws0219;Lmbp000123;pme2550;mws0258;mws0227;pme0021;pme1210;mws1167;pme0026;mws0250;mws0256;pme0014;mws0282;pmb3101;Zmyn000155;pme2527;Lmbp001216;pme0075	C00049+C17213+C00417+C00407+C00123+C00079+C00073+C00036+C00047+C00082+C00183+C00025+C00078+C02504+C00437+C00077+C17217+C00624	https:\\www.genome.jp\dbget-bin\www_bget?map01210
Glucosinolate biosynthesis	ko00966	9	9	218	381	Lmbp000123;mws0258;mws0227;pme0021;pme1210;mws0250;mws0256;mws0282;Lmbp001216	C17213+C00407+C00123+C00079+C00073+C00082+C00183+C00078+C17217	https:\\www.genome.jp\dbget-bin\www_bget?map00966
Valine, leucine and isoleucine biosynthesis	ko00290	5	9	218	381	mws0258;mws0227;mws0230;mws0256;pmb3101	C00407+C00123+C00188+C00183+C02504	https:\\www.genome.jp\dbget-bin\www_bget?map00290
Inositol phosphate metabolism	ko00562	3	5	218	381	pme3705;mws0866;Zmzn000078	C00191+C00092+C00111	https:\\www.genome.jp\dbget-bin\www_bget?map00562
Penicillin and cephalosporin biosynthesis	ko00311	2	2	218	381	pme0195;mws0256	C00097+C00183	https:\\www.genome.jp\dbget-bin\www_bget?map00311
Taurine and hypotaurine metabolism	ko00430	4	5	218	381	pme0195;pme0014;pme1987;mws0236	C00097+C00025+C00041+C00245	https:\\www.genome.jp\dbget-bin\www_bget?map00430
Glutathione metabolism	ko00480	8	13	218	381	pme0195;pme2292;pme0014;pme2563;mws0875;pme2527;mws0217;pme1841	C00097+C00134+C00025+C00669+C01419+C00077+C00037+C01672	https:\\www.genome.jp\dbget-bin\www_bget?map00480
Thiamine metabolism	ko00730	4	4	218	381	pme0195;mws0250;mws0217;pmb0530	C00097+C00082+C00037+C00003	https:\\www.genome.jp\dbget-bin\www_bget?map00730
Sulfur relay system	ko04122	2	3	218	381	pme0195;pme1987	C00097+C00041	https:\\www.genome.jp\dbget-bin\www_bget?map04122
Riboflavin metabolism	ko00740	2	4	218	381	MWS5083;pme2746	C00061+C00016	https:\\www.genome.jp\dbget-bin\www_bget?map00740
Porphyrin metabolism	ko00860	3	3	218	381	mws0230;pme0014;mws0217	C00188+C00025+C00037	https:\\www.genome.jp\dbget-bin\www_bget?map00860
Biotin metabolism	ko00780	1	2	218	381	pme0026	C00047	https:\\www.genome.jp\dbget-bin\www_bget?map00780
Isoquinoline alkaloid biosynthesis	ko00950	2	5	218	381	mws0250;pme3827	C00082+C00355	https:\\www.genome.jp\dbget-bin\www_bget?map00950
Betalain biosynthesis	ko00965	2	3	218	381	mws0250;pme3827	C00082+C00355	https:\\www.genome.jp\dbget-bin\www_bget?map00965
Sesquiterpenoid and triterpenoid biosynthesis	ko00909	1	1	218	381	Lhhp102907	C09382	https:\\www.genome.jp\dbget-bin\www_bget?map00909
Stilbenoid, diarylheptanoid and gingerol biosynthesis	ko00945	1	1	218	381	pmb0751	C02947	https:\\www.genome.jp\dbget-bin\www_bget?map00945
Fatty acid biosynthesis	ko00061	1	5	218	381	pmf0395	C00712	https:\\www.genome.jp\dbget-bin\www_bget?map00061
Cutin, suberine and wax biosynthesis	ko00073	3	5	218	381	pmf0395;pmn001686;pmf0400	C00712+C08285+C08281	https:\\www.genome.jp\dbget-bin\www_bget?map00073
Biosynthesis of unsaturated fatty acids	ko01040	2	10	218	381	pmf0395;pmf0400	C00712+C08281	https:\\www.genome.jp\dbget-bin\www_bget?map01040
Terpenoid backbone biosynthesis	ko00900	1	1	218	381	pme3154	C00418	https:\\www.genome.jp\dbget-bin\www_bget?map00900
Selenocompound metabolism	ko00450	1	1	218	381	pme1987	C00041	https:\\www.genome.jp\dbget-bin\www_bget?map00450
Glycerophospholipid metabolism	ko00564	2	8	218	381	Zmzn000078;pmb1754	C00111+C00588	https:\\www.genome.jp\dbget-bin\www_bget?map00564
Diterpenoid biosynthesis	ko00904	1	3	218	381	Zaxn005652	C09163	https:\\www.genome.jp\dbget-bin\www_bget?map00904
Monoterpenoid biosynthesis	ko00902	1	1	218	381	Hmmn003964	C11636	https:\\www.genome.jp\dbget-bin\www_bget?map00902
Photosynthesis	ko00195	2	3	218	381	pme2117;MWSmce668	C00008+C00002	https:\\www.genome.jp\dbget-bin\www_bget?map00195

## Sheet: ZW6FvsZW6D
Kegg_pathway	ko_ID	Sig_compound	compound	Sig_compound_all	compound_all	IndexList	CIDList	Pathway
Glycolysis / Gluconeogenesis	ko00010	7	7	232	381	mws4170;mws2125;mws1090;mws1167;MWSmce675;Zmzn000078;MWS4285	C00031+C00074+C00103+C00036+C06186+C00111+C00186	https:\\www.genome.jp\dbget-bin\www_bget?map00010
Pentose phosphate pathway	ko00030	3	7	232	381	mws4170;Zmzn000079;pme1021	C00031+C00279+C00198	https:\\www.genome.jp\dbget-bin\www_bget?map00030
Galactose metabolism	ko00052	16	18	232	381	mws4170;pmf0139;mws0214;pmb2922;Lmqn000213;pmf0138;mws1090;mws1333;mws1080;MA10039641;MWS2442;pme0519;pme2237;MWSmce486;Zmzn000078;pme2125	C00031+C00124+C00794+C00029+C01613+C00159+C00103+C05402+C01235+C00243+C00085+C00089+C01697+C05404+C00111+C00492	https:\\www.genome.jp\dbget-bin\www_bget?map00052
Starch and sucrose metabolism	ko00500	9	9	232	381	mws4170;pmb2922;mws0264;mws1090;mws2523;MWS2442;pme0519;Zmyn000083;mws0866	C00031+C00029+C01083+C00103+C00689+C00085+C00089+C01231+C00092	https:\\www.genome.jp\dbget-bin\www_bget?map00500
Amino sugar and nucleotide sugar metabolism	ko00520	7	11	232	381	mws4170;pmb2922;pmf0138;mws1090;Zmyn000110;pme3705;mws1189	C00031+C00029+C00159+C00103+C06156+C00191+C00333	https:\\www.genome.jp\dbget-bin\www_bget?map00520
Neomycin, kanamycin and gentamicin biosynthesis	ko00524	3	4	232	381	mws4170;pmb2922;mws0866	C00031+C00029+C00092	https:\\www.genome.jp\dbget-bin\www_bget?map00524
Indole alkaloid biosynthesis	ko00901	3	3	232	381	mws4170;mws0005;mws0282	C00031+C00398+C00078	https:\\www.genome.jp\dbget-bin\www_bget?map00901
Metabolic pathways	ko01100	174	287	232	381	mws4170;pmf0139;pme0122;Zmzp000145;pmb0501;MWSHY0015;MWS0813;mws2125;pme1109;pme0193;mws0749;Lmbn000198;mws0214;pme0008;pmb2922;Lmbn005662;pme2693;mws0668;ML10198895;mws2212;mws0275;pmb0998;pmf0096;mws0671;pme1383;Lmqn000213;pme0274;Lmbn000193;mws0251;MWSHY0032;MWSmce248;pme3009;Lmbn001288;mws0264;Lmtn004049;pmf0138;pmb1096;pme3011;pme3217;pma3101;mws1090;Lmbn001981;pme1474;pme0006;mws1333;mws021…	C00031+C00124+C02727+C03793+C00179+C09762+C02237+C00074+C00242+C00064+C00156+C03064+C00794+C00327+C00029+C14825+C02714+C01762+C00213+C01197+C00149+C00144+C00209+C00263+C00314+C01613+C02378+C01146+C00178+C00858+C12621+C02341+C06010+C01083+C06082+C00159+C00463+C00334+C08650+C05841+C00103+C05585+C00170+C00148+C05402+C00049+C10164+C06156+C00483+C00509+C00417+C00407+C01904+C00559+C01046+C00507+C00123+…	https:\\www.genome.jp\dbget-bin\www_bget?map01100
Biosynthesis of secondary metabolites	ko01110	107	163	232	381	mws4170;MWSHY0015;mws2125;MWSHY0048;pmn001689;Lmbn003524;mws0749;pme0008;pmb2922;mws0668;Lmsn003297;mws2212;mws0275;mws0671;MWSHY0032;Lmbn001288;mws0264;Lmtn004049;pmb1096;pme3217;mws1090;pme0006;mws0219;Lmbp000123;MWSmce584;MWSHY0137;pme2550;Lmdn007639;mws0258;mws0227;pme0021;mws0260;pme1210;mws1167;pme0057;mws0054;pmb0532;MWS0811;mws4052;mws2523;pme0195;MWS5083;mws0230;pme0026;mws1094;mws0250;m…	C00031+C09762+C00074+C02906+C21924+C16322+C00156+C00327+C00029+C01762+C16408+C01197+C00149+C00263+C00858+C06010+C01083+C06082+C00463+C08650+C00103+C00148+C00049+C17213+C00483+C00509+C00417+C04271+C00407+C00123+C00079+C00062+C00073+C00036+C00155+C06562+C00130+C00408+C01234+C00689+C00097+C00061+C00188+C00047+C00974+C00082+C00183+C00134+C00398+C01494+C00078+C02504+C00147+C09382+C00196+C00831+C00168+…	https:\\www.genome.jp\dbget-bin\www_bget?map01110
ABC transporters	ko02010	38	47	232	381	mws4170;pme0193;mws0214;mws0668;mws0264;pmf0138;pme0006;mws1333;mws0219;Zmdp000972;mws0258;pme3961;mws0227;pme0021;mws0260;mws0248;MA10039641;pme0230;mws0230;pme0026;mws0256;mws1189;pme2292;pme0519;mws0254;pme1086;mws0232;pme3882;pme1119;pme0010;pme1987;pme2527;pme1184;mws0216;mws1155;mws0217;pme2125;mws0236	C00031+C00064+C00794+C01762+C01083+C00159+C00148+C05402+C00049+C22040+C00407+C00559+C00123+C00079+C00062+C00299+C00243+C00212+C00188+C00047+C00183+C00333+C00134+C00089+C00135+C00051+C00255+C00526+C00294+C00065+C00041+C00077+C00330+C01157+C00392+C00037+C00492+C00245	https:\\www.genome.jp\dbget-bin\www_bget?map02010
Lysine degradation	ko00310	7	11	232	381	pme0122;Zmzp000145;MWS0811;pme0026;pme1712;mws0217;pme1841	C02727+C03793+C00408+C00047+C00449+C00037+C01672	https:\\www.genome.jp\dbget-bin\www_bget?map00310
Isoflavonoid biosynthesis	ko00943	10	14	232	381	mws0918;mws1177;MWSHY0015;MWSHY0032;MWSHY0137;Lmdn007639;pme3504;pme3400;pme3233;Zmgp006231	C10521+C10502+C09762+C00858+C00509+C04271+C10509+C05376+C01562+C10522	https:\\www.genome.jp\dbget-bin\www_bget?map00943
Glycerophospholipid metabolism	ko00564	3	8	232	381	pme2433;pme0010;Zmzn000078	C06772+C00065+C00111	https:\\www.genome.jp\dbget-bin\www_bget?map00564
Linoleic acid metabolism	ko00591	6	15	232	381	Lmbn005287;Lmbn005369;Lmbn005662;Rfmb091;Lmbn003970;pmb2799	C07354+C14762+C14825+C14767+C14833+C14826	https:\\www.genome.jp\dbget-bin\www_bget?map00591
Arginine and proline metabolism	ko00330	13	18	232	381	pmb0501;pme2693;ML10198895;pme3011;pme0006;mws0260;Zbzp002227;mws0567;pme2292;pme2527;pme0295;mws0216;pme1936	C00179+C02714+C00213+C00334+C00148+C00062+C10497+C01035+C00134+C00077+C02946+C01157+C00791	https:\\www.genome.jp\dbget-bin\www_bget?map00330
Flavonoid biosynthesis	ko00941	17	21	232	381	MWSHY0015;MWSHY0048;Lmsn003297;pme3217;mws1173;MWSHY0137;Lmzp002365;mws0054;pme3475;mws1094;pmb0751;mws0914;mws0044;mws0042;pme1662;MWSHY0051;Zmpn002440	C09762+C02906+C16408+C08650+C09751+C00509+C16422+C06562+C09614+C00974+C02947+C09826+C01617+C12136+C09833+C05903+C15525	https:\\www.genome.jp\dbget-bin\www_bget?map00941
D-Amino acid metabolism	ko00470	19	23	232	381	MWS0813;pme0193;pme0006;mws0219;pme0021;mws0260;pme1210;mws1167;pme0195;mws0230;pme0026;pme2292;mws0254;pme0010;pme1987;pme2527;mws0216;mws0217;pme1841	C02237+C00064+C00148+C00049+C00079+C00062+C00073+C00036+C00097+C00188+C00047+C00134+C00135+C00065+C00041+C00077+C01157+C00037+C01672	https:\\www.genome.jp\dbget-bin\www_bget?map00470
Citrate cycle (TCA cycle)	ko00020	4	8	232	381	mws2125;mws0275;pme2550;mws1167	C00074+C00149+C00417+C00036	https:\\www.genome.jp\dbget-bin\www_bget?map00020
Phenylalanine, tyrosine and tryptophan biosynthesis	ko00400	8	11	232	381	mws2125;pmb1096;pme0021;mws0250;mws0282;mws0154;Zmzn000079;ML10176345	C00074+C00463+C00079+C00082+C00078+C00493+C00279+C02637	https:\\www.genome.jp\dbget-bin\www_bget?map00400
Phosphonate and phosphinate metabolism	ko00440	2	3	232	381	mws2125;mws0217	C00074+C00037	https:\\www.genome.jp\dbget-bin\www_bget?map00440
Pyruvate metabolism	ko00620	5	7	232	381	mws2125;mws0275;mws1167;pmb3101;MWS4285	C00074+C00149+C00036+C02504+C00186	https:\\www.genome.jp\dbget-bin\www_bget?map00620
Carbon fixation in photosynthetic organisms	ko00710	8	10	232	381	mws2125;mws0275;mws0219;mws1167;MWS2442;pme1987;Zmzn000078;Zmzn000079	C00074+C00149+C00049+C00036+C00085+C00041+C00111+C00279	https:\\www.genome.jp\dbget-bin\www_bget?map00710
Biosynthesis of various alkaloids	ko00996	4	9	232	381	mws2125;pme0021;mws0282;mws0154	C00074+C00079+C00078+C00493	https:\\www.genome.jp\dbget-bin\www_bget?map00996
Biosynthesis of various plant secondary metabolites	ko00999	12	18	232	381	mws2125;mws0219;pme0021;pme1210;mws1167;mws0250;Zmln002252;mws0154;mws0024;Lmsn001014;ML10176345;mws1013	C00074+C00049+C00079+C00073+C00036+C00082+C22007+C00493+C01424+C01158+C02637+C09263	https:\\www.genome.jp\dbget-bin\www_bget?map00999
Carbon metabolism	ko01200	15	23	232	381	mws2125;mws0275;mws0219;mws1167;pme0195;ML10172161;MWS2442;Zmzn000113;pme0010;pme1987;Zmzn000078;Zmzn000079;mws0217;pme1021;mws1050	C00074+C00149+C00049+C00036+C00097+C00168+C00085+C03618+C00065+C00041+C00111+C00279+C00037+C00198+C00979	https:\\www.genome.jp\dbget-bin\www_bget?map01200
Biosynthesis of amino acids	ko01230	35	47	232	381	mws2125;pme0193;pme0008;mws0671;Lmbn001288;pme0006;mws0219;mws0258;mws0227;pme0021;mws0260;pme1210;mws1167;pme0057;pme0195;MWS0631;mws0230;pme0026;mws0250;mws0256;mws0282;pmb3101;Zmyn000155;mws0254;pme0010;pme1987;pme2527;Zmzn000078;mws0154;pme1712;pme0075;Zmzn000079;mws0217;ML10176345;mws1050	C00074+C00064+C00327+C00263+C06010+C00148+C00049+C00407+C00123+C00079+C00062+C00073+C00036+C00155+C00097+C05824+C00188+C00047+C00082+C00183+C00078+C02504+C00437+C00135+C00065+C00041+C00077+C00111+C00493+C00449+C00624+C00279+C00037+C02637+C00979	https:\\www.genome.jp\dbget-bin\www_bget?map01230
Biosynthesis of cofactors	ko01240	38	52	232	381	mws2125;pme0193;mws0749;pmb2922;pme1383;mws1090;mws0219;MWSmce584;pme1210;mws1167;pmb0532;pme3705;pme0195;MWS5083;mws0250;mws0256;mws1189;pme2253;mws0282;pme1086;mws0232;pme2563;pme2746;pme0010;mws0154;pme0490;MA10107783;pme3188;MWS3270;Zmzn000079;pme3007;pmb0981;mws0217;pme2117;ML10176345;MWSmce668;pmb0530;Hmfn000531	C00074+C00064+C00156+C00029+C00314+C00103+C00049+C00483+C00073+C00036+C00130+C00191+C00097+C00061+C00082+C00183+C00333+C01040+C00078+C00051+C00255+C00669+C00016+C00065+C00493+C00253+C20772+C00105+C03722+C00279+C00015+C00020+C00037+C00008+C02637+C00002+C00003+C00072	https:\\www.genome.jp\dbget-bin\www_bget?map01240
Purine metabolism	ko00230	20	25	232	381	pme1109;pme0193;mws0668;pmb0998;pmf0096;pme3961;pmb0532;pme0230;pme0040;mws0609;pme1119;pme1184;pme3184;pmb0981;mws0217;pme0256;pme2117;mws0884;pmc0066;MWSmce668	C00242+C00064+C01762+C00144+C00209+C00559+C00130+C00212+C00147+C00942+C00294+C00330+C00360+C00020+C00037+C00385+C00008+C00575+C06196+C00002	https:\\www.genome.jp\dbget-bin\www_bget?map00230
Nucleotide metabolism	ko01232	24	31	232	381	pme1109;pme0193;mws0668;pmb0998;mws0251;pme3961;mws0248;pmb0532;pme0230;pme0040;pme3882;pme1119;pme1184;pme3188;pme3184;pme3007;pmb0981;pme0256;pme1373;pme2117;pmc0066;mws0255;MWSmce668;pme0264	C00242+C00064+C01762+C00144+C00178+C00559+C00299+C00130+C00212+C00147+C00526+C00294+C00330+C00105+C00360+C00015+C00020+C00385+C00239+C00008+C06196+C00380+C00002+C00214	https:\\www.genome.jp\dbget-bin\www_bget?map01232
Tryptophan metabolism	ko00380	9	12	232	381	pmb0818;pmb1096;pme1216;Zmtn001464;mws0005;mws0282;MWS3270;mws0677;ML10198935	C05660+C00463+C10164+C02470+C00398+C00078+C03722+C00978+C06212	https:\\www.genome.jp\dbget-bin\www_bget?map00380
alpha-Linolenic acid metabolism	ko00592	8	12	232	381	pmn001689;Lmbn003524;Zmyn004676;Zmpn003368;Zmyn004732;Zmyn004548;Zmyn004449;pme1654	C21924+C16322+C16346+C16316+C16342+C01226+C21923+C08491	https:\\www.genome.jp\dbget-bin\www_bget?map00592
Arginine biosynthesis	ko00220	7	10	232	381	pme0193;pme0008;mws0219;mws0260;Zmyn000155;pme2527;pme0075	C00064+C00327+C00049+C00062+C00437+C00077+C00624	https:\\www.genome.jp\dbget-bin\www_bget?map00220
Pyrimidine metabolism	ko00240	14	22	232	381	pme0193;mws0251;mws0248;Lmgn000160;MWS2027;mws0976;pme3882;pme3188;pme3007;pme1373;mws0572;pme0151;mws0255;pme0264	C00064+C00178+C00299+C02642+C00813+C02067+C00526+C00105+C00015+C00239+C02376+C00429+C00380+C00214	https:\\www.genome.jp\dbget-bin\www_bget?map00240
Alanine, aspartate and glutamate metabolism	ko00250	6	13	232	381	pme0193;pme3011;mws0219;mws1167;pme2559;pme1987	C00064+C00334+C00049+C00036+C01042+C00041	https:\\www.genome.jp\dbget-bin\www_bget?map00250
Glyoxylate and dicarboxylate metabolism	ko00630	10	15	232	381	pme0193;mws0275;pmf0096;Lmbn000193;pme2550;mws1167;ML10172161;Zmzn000113;pme0010;mws0217	C00064+C00149+C00209+C01146+C00417+C00036+C00168+C03618+C00065+C00037	https:\\www.genome.jp\dbget-bin\www_bget?map00630
Vitamin B6 metabolism	ko00750	4	5	232	381	pme0193;pme1383;pme2596;Zmzn000079	C00064+C00314+C00847+C00279	https:\\www.genome.jp\dbget-bin\www_bget?map00750
Nitrogen metabolism	ko00910	1	2	232	381	pme0193	C00064	https:\\www.genome.jp\dbget-bin\www_bget?map00910
Aminoacyl-tRNA biosynthesis	ko00970	18	20	232	381	pme0193;pme0006;mws0219;mws0258;mws0227;pme0021;mws0260;pme1210;pme0195;mws0230;pme0026;mws0250;mws0256;mws0282;mws0254;pme0010;pme1987;mws0217	C00064+C00148+C00049+C00407+C00123+C00079+C00062+C00073+C00097+C00188+C00047+C00082+C00183+C00078+C00135+C00065+C00041+C00037	https:\\www.genome.jp\dbget-bin\www_bget?map00970
Ubiquinone and other terpenoid-quinone biosynthesis	ko00130	3	6	232	381	mws0749;mws0250;MA10107783	C00156+C00082+C20772	https:\\www.genome.jp\dbget-bin\www_bget?map00130
Folate biosynthesis	ko00790	1	2	232	381	mws0749	C00156	https:\\www.genome.jp\dbget-bin\www_bget?map00790
Ascorbate and aldarate metabolism	ko00053	8	14	232	381	Lmbn000198;pmb2922;Lmbn000193;pme3705;mws1189;pme2253;mws4175;Hmfn000531	C03064+C00029+C01146+C00191+C00333+C01040+C02670+C00072	https:\\www.genome.jp\dbget-bin\www_bget?map00053
Fructose and mannose metabolism	ko00051	7	7	232	381	mws0214;pmf0138;mws0854;Zmzn000078;mws1155;Zmpn000095;MWS4285	C00794+C00159+C00507+C00111+C00392+C01096+C00186	https:\\www.genome.jp\dbget-bin\www_bget?map00051
Pentose and glucuronate interconversions	ko00040	6	8	232	381	pmb2922;mws1090;mws0437;pme3705;mws1189;Zmzn000078	C00029+C00103+C01904+C00191+C00333+C00111	https:\\www.genome.jp\dbget-bin\www_bget?map00040
Glycerolipid metabolism	ko00561	3	4	232	381	pmb2922;mws1090;Zmzn000078	C00029+C00103+C00111	https:\\www.genome.jp\dbget-bin\www_bget?map00561
Zeatin biosynthesis	ko00908	8	8	232	381	pmb2922;pme1474;pme0040;pme3007;pmb0981;pme2117;MWSmce668;mws1050	C00029+C00170+C00147+C00015+C00020+C00008+C00002+C00979	https:\\www.genome.jp\dbget-bin\www_bget?map00908
Biosynthesis of nucleotide sugars	ko01250	6	11	232	381	pmb2922;pmf0138;mws1090;Zmyn000110;pme3705;mws1189	C00029+C00159+C00103+C06156+C00191+C00333	https:\\www.genome.jp\dbget-bin\www_bget?map01250
Caffeine metabolism	ko00232	2	3	232	381	mws0668;pme0256	C01762+C00385	https:\\www.genome.jp\dbget-bin\www_bget?map00232
Glycine, serine and threonine metabolism	ko00260	9	14	232	381	ML10198895;mws0671;mws0219;pme0195;mws0230;mws0282;ML10172161;pme0010;mws0217	C00213+C00263+C00049+C00097+C00188+C00078+C00168+C00065+C00037	https:\\www.genome.jp\dbget-bin\www_bget?map00260
Phenylpropanoid biosynthesis	ko00940	7	12	232	381	mws2212;pme0021;mws0250;mws0014;pmb0751;pma0149;mws4085	C01197+C00079+C00082+C01494+C02947+C02887+C00482	https:\\www.genome.jp\dbget-bin\www_bget?map00940
Flavone and flavonol biosynthesis	ko00944	8	15	232	381	mws0051;Lmfn005487;mws0913;MWSHY0051;mws0919;MWSHY0046;pme2459;Lmtp003677	C01470+C00616+C12626+C05903+C16911+C05623+C03951+C12667	https:\\www.genome.jp\dbget-bin\www_bget?map00944
Cysteine and methionine metabolism	ko00270	12	16	232	381	mws0671;pme1474;mws0219;pme1210;pme0057;mws4052;pme0195;MWS0631;pme1086;pme0010;pme1987;mws1050	C00263+C00170+C00049+C00073+C00155+C01234+C00097+C05824+C00051+C00065+C00041+C00979	https:\\www.genome.jp\dbget-bin\www_bget?map00270
Lysine biosynthesis	ko00300	4	6	232	381	mws0671;mws0219;pme0026;pme1712	C00263+C00049+C00047+C00449	https:\\www.genome.jp\dbget-bin\www_bget?map00300
Sulfur metabolism	ko00920	7	8	232	381	mws0671;pme0057;pme0195;pme0010;MWS2040;mws0236;mws1050	C00263+C00155+C00097+C00065+C11145+C00245+C00979	https:\\www.genome.jp\dbget-bin\www_bget?map00920
Phenylalanine metabolism	ko00360	8	13	232	381	MWSmce248;mws0715;pme0021;mws0250;Zmgn002106;mws0182;MWS4301;pme2743	C12621+C04148+C00079+C00082+C03519+C00642+C05593+C05598	https:\\www.genome.jp\dbget-bin\www_bget?map00360
C5-Branched dibasic acid metabolism	ko00660	5	9	232	381	pme3009;Lmbn001288;pme2550;Zmzn000113;Lmgn000224	C02341+C06010+C00417+C03618+C06030	https:\\www.genome.jp\dbget-bin\www_bget?map00660
Valine, leucine and isoleucine biosynthesis	ko00290	6	9	232	381	Lmbn001288;mws0258;mws0227;mws0230;mws0256;pmb3101	C06010+C00407+C00123+C00188+C00183+C02504	https:\\www.genome.jp\dbget-bin\www_bget?map00290
Butanoate metabolism	ko00650	2	6	232	381	Lmbn001288;pme3011	C06010+C00334	https:\\www.genome.jp\dbget-bin\www_bget?map00650
Pantothenate and CoA biosynthesis	ko00770	7	11	232	381	Lmbn001288;mws0219;Lmgn000160;pme0195;mws0256;mws1038;pme0151	C06010+C00049+C02642+C00097+C00183+C00831+C00429	https:\\www.genome.jp\dbget-bin\www_bget?map00770
2-Oxocarboxylic acid metabolism	ko01210	18	25	232	381	Lmbn001288;mws0219;Lmbp000123;pme2550;mws0258;mws0227;pme0021;pme1210;mws1167;pme0026;mws0250;mws0256;mws0282;pmb3101;Zmyn000155;pme2527;Lmbp001216;pme0075	C06010+C00049+C17213+C00417+C00407+C00123+C00079+C00073+C00036+C00047+C00082+C00183+C00078+C02504+C00437+C00077+C17217+C00624	https:\\www.genome.jp\dbget-bin\www_bget?map01210
Carotenoid biosynthesis	ko00906	1	1	232	381	Lmtn004049	C06082	https:\\www.genome.jp\dbget-bin\www_bget?map00906
Plant hormone signal transduction	ko04075	3	4	232	381	Lmtn004049;pme2074;pme1654	C06082+C18699+C08491	https:\\www.genome.jp\dbget-bin\www_bget?map04075
Benzoxazinoid biosynthesis	ko00402	1	2	232	381	pmb1096	C00463	https:\\www.genome.jp\dbget-bin\www_bget?map00402
beta-Alanine metabolism	ko00410	6	10	232	381	pme3011;mws0219;Lmgn000160;mws0254;MWS3270;pme0151	C00334+C00049+C02642+C00135+C03722+C00429	https:\\www.genome.jp\dbget-bin\www_bget?map00410
Nicotinate and nicotinamide metabolism	ko00760	10	14	232	381	pme3011;pma3101;mws0219;Zmzn000078;pme0490;pme1137;MWS3270;pme2268;mws0675;pmb0530	C00334+C05841+C00049+C00111+C00253+C01020+C03722+C01004+C00455+C00003	https:\\www.genome.jp\dbget-bin\www_bget?map00760
Polyketide sugar unit biosynthesis	ko00523	1	1	232	381	mws1090	C00103	https:\\www.genome.jp\dbget-bin\www_bget?map00523
Tyrosine metabolism	ko00350	7	15	232	381	Lmbn001981;MWSmce584;mws0250;mws0180;Lmlp001436;mws0182;MWS4301	C05585+C00483+C00082+C00628+C10447+C00642+C05593	https:\\www.genome.jp\dbget-bin\www_bget?map00350
Carbapenem biosynthesis	ko00332	3	4	232	381	pme0006;pme0195;mws1038	C00148+C00097+C00831	https:\\www.genome.jp\dbget-bin\www_bget?map00332
Monobactam biosynthesis	ko00261	5	5	232	381	mws0219;mws0260;mws0230;mws0250;pme0010	C00049+C00062+C00188+C00082+C00065	https:\\www.genome.jp\dbget-bin\www_bget?map00261
Histidine metabolism	ko00340	4	8	232	381	mws0219;mws0336;mws0254;MWSmce118	C00049+C00785+C00135+C02835	https:\\www.genome.jp\dbget-bin\www_bget?map00340
Cyanoamino acid metabolism	ko00460	8	9	232	381	mws0219;mws0258;pme0021;pme0195;mws0250;mws0256;pme0010;mws0217	C00049+C00407+C00079+C00097+C00082+C00183+C00065+C00037	https:\\www.genome.jp\dbget-bin\www_bget?map00460
Glucosinolate biosynthesis	ko00966	9	9	232	381	Lmbp000123;mws0258;mws0227;pme0021;pme1210;mws0250;mws0256;mws0282;Lmbp001216	C17213+C00407+C00123+C00079+C00073+C00082+C00183+C00078+C17217	https:\\www.genome.jp\dbget-bin\www_bget?map00966
Isoquinoline alkaloid biosynthesis	ko00950	2	5	232	381	MWSmce584;mws0250	C00483+C00082	https:\\www.genome.jp\dbget-bin\www_bget?map00950
Valine, leucine and isoleucine degradation	ko00280	3	5	232	381	mws0258;mws0227;mws0256	C00407+C00123+C00183	https:\\www.genome.jp\dbget-bin\www_bget?map00280
Tropane, piperidine and pyridine alkaloid biosynthesis	ko00960	7	9	232	381	mws0258;pme0021;MWS0811;pme0026;pme2292;pme0490;pme1841	C00407+C00079+C00408+C00047+C00134+C00253+C01672	https:\\www.genome.jp\dbget-bin\www_bget?map00960
Inositol phosphate metabolism	ko00562	3	5	232	381	pme3705;mws0866;Zmzn000078	C00191+C00092+C00111	https:\\www.genome.jp\dbget-bin\www_bget?map00562
Penicillin and cephalosporin biosynthesis	ko00311	2	2	232	381	pme0195;mws0256	C00097+C00183	https:\\www.genome.jp\dbget-bin\www_bget?map00311
Taurine and hypotaurine metabolism	ko00430	4	5	232	381	pme0195;pme1987;mws0236;pme0048	C00097+C00041+C00245+C00519	https:\\www.genome.jp\dbget-bin\www_bget?map00430
Glutathione metabolism	ko00480	8	13	232	381	pme0195;pme2292;pme1086;pme2563;pme2527;mws0217;pme1841;Hmfn000531	C00097+C00134+C00051+C00669+C00077+C00037+C01672+C00072	https:\\www.genome.jp\dbget-bin\www_bget?map00480
Thiamine metabolism	ko00730	4	4	232	381	pme0195;mws0250;mws0217;pmb0530	C00097+C00082+C00037+C00003	https:\\www.genome.jp\dbget-bin\www_bget?map00730
Sulfur relay system	ko04122	3	3	232	381	pme0195;pme1987;mws1050	C00097+C00041+C00979	https:\\www.genome.jp\dbget-bin\www_bget?map04122
Oxidative phosphorylation	ko00190	4	6	232	381	MWS5083;pme2117;MWSmce668;pmb0530	C00061+C00008+C00002+C00003	https:\\www.genome.jp\dbget-bin\www_bget?map00190
Riboflavin metabolism	ko00740	3	4	232	381	MWS5083;mws0232;pme2746	C00061+C00255+C00016	https:\\www.genome.jp\dbget-bin\www_bget?map00740
Porphyrin metabolism	ko00860	2	3	232	381	mws0230;mws0217	C00188+C00037	https:\\www.genome.jp\dbget-bin\www_bget?map00860
Biotin metabolism	ko00780	1	2	232	381	pme0026	C00047	https:\\www.genome.jp\dbget-bin\www_bget?map00780
Betalain biosynthesis	ko00965	1	3	232	381	mws0250	C00082	https:\\www.genome.jp\dbget-bin\www_bget?map00965
Sesquiterpenoid and triterpenoid biosynthesis	ko00909	1	1	232	381	Lhhp102907	C09382	https:\\www.genome.jp\dbget-bin\www_bget?map00909
Stilbenoid, diarylheptanoid and gingerol biosynthesis	ko00945	1	1	232	381	pmb0751	C02947	https:\\www.genome.jp\dbget-bin\www_bget?map00945
Fatty acid biosynthesis	ko00061	1	5	232	381	pmf0395	C00712	https:\\www.genome.jp\dbget-bin\www_bget?map00061
Cutin, suberine and wax biosynthesis	ko00073	2	5	232	381	pmf0395;pmn001686	C00712+C08285	https:\\www.genome.jp\dbget-bin\www_bget?map00073
Biosynthesis of unsaturated fatty acids	ko01040	1	10	232	381	pmf0395	C00712	https:\\www.genome.jp\dbget-bin\www_bget?map01040
Sphingolipid metabolism	ko00600	1	2	232	381	pme0010	C00065	https:\\www.genome.jp\dbget-bin\www_bget?map00600
Selenocompound metabolism	ko00450	1	1	232	381	pme1987	C00041	https:\\www.genome.jp\dbget-bin\www_bget?map00450
Propanoate metabolism	ko00640	2	5	232	381	Zmzn000078;MWS4285	C00111+C00186	https:\\www.genome.jp\dbget-bin\www_bget?map00640
Diterpenoid biosynthesis	ko00904	1	3	232	381	Zaxn005652	C09163	https:\\www.genome.jp\dbget-bin\www_bget?map00904
Monoterpenoid biosynthesis	ko00902	1	1	232	381	Hmmn003964	C11636	https:\\www.genome.jp\dbget-bin\www_bget?map00902
Photosynthesis	ko00195	2	3	232	381	pme2117;MWSmce668	C00008+C00002	https:\\www.genome.jp\dbget-bin\www_bget?map00195

## Sheet: CSRFvsCSRD
Kegg_pathway	ko_ID	Sig_compound	compound	Sig_compound_all	compound_all	IndexList	CIDList	Pathway
Pyrimidine metabolism	ko00240	12	22	246	381	mws0470;pme0193;mws0251;mws0248;MWS2027;pme1975;mws0976;pme3007;mws0572;pme0151;mws0255;pme0264	C02170+C00064+C00178+C00299+C00813+C00383+C02067+C00015+C02376+C00429+C00380+C00214	https:\\www.genome.jp\dbget-bin\www_bget?map00240
Valine, leucine and isoleucine degradation	ko00280	5	5	246	381	mws0470;mws0147;mws0258;mws0227;mws0256	C02170+C20827+C00407+C00123+C00183	https:\\www.genome.jp\dbget-bin\www_bget?map00280
Propanoate metabolism	ko00640	4	5	246	381	mws0470;mws0192;Zmzn000078;MWS4285	C02170+C00042+C00111+C00186	https:\\www.genome.jp\dbget-bin\www_bget?map00640
Metabolic pathways	ko01100	186	287	246	381	mws0470;mws0192;pme3083;pme0122;pme0181;Zmzp000145;pmb0501;MWSHY0015;MWS0813;mws2125;pme1109;Zmyn000230;pme0193;mws0749;Lmbn000198;mws0214;pme0008;pmb2922;Lmbn005662;mws0668;ML10198895;mws0275;pmb2804;pmb0998;pmf0096;mws0671;pme1383;Lmqn000213;mws0147;pme0274;Lmbn000193;mws0251;MWSHY0032;mws1491;MWSmce248;pme3009;Lmtn004049;pmb1096;pme3011;pme3217;pma3101;mws1090;Lmbn001981;pme1474;pme0006;Zmjn00…	C02170+C00042+C05653+C02727+C01152+C03793+C00179+C09762+C02237+C00074+C00242+C00684+C00064+C00156+C03064+C00794+C00327+C00029+C14825+C01762+C00213+C00149+C04717+C00144+C00209+C00263+C00314+C01613+C20827+C02378+C01146+C00178+C00858+C01595+C12621+C02341+C06082+C00463+C00334+C08650+C05841+C00103+C05585+C00170+C00148+C02656+C06104+C00049+C10164+C00633+C06156+C00509+C05324+C00407+C06561+C01904+C05635+…	https:\\www.genome.jp\dbget-bin\www_bget?map01100
Citrate cycle (TCA cycle)	ko00020	4	8	246	381	mws0192;mws2125;mws0275;mws1167	C00042+C00074+C00149+C00036	https:\\www.genome.jp\dbget-bin\www_bget?map00020
Oxidative phosphorylation	ko00190	4	6	246	381	mws0192;pme2117;MWSmce668;pmb0530	C00042+C00008+C00002+C00003	https:\\www.genome.jp\dbget-bin\www_bget?map00190
Alanine, aspartate and glutamate metabolism	ko00250	8	13	246	381	mws0192;pme0193;pme3011;mws0219;mws1167;pme2559;pme1987;MWS0155	C00042+C00064+C00334+C00049+C00036+C01042+C00041+C03794	https:\\www.genome.jp\dbget-bin\www_bget?map00250
Lysine degradation	ko00310	9	11	246	381	mws0192;pme0122;Zmzp000145;MWS0811;pme0026;Zmyn000247;pme1712;mws0217;pme1841	C00042+C02727+C03793+C00408+C00047+C03196+C00449+C00037+C01672	https:\\www.genome.jp\dbget-bin\www_bget?map00310
Tyrosine metabolism	ko00350	6	15	246	381	mws0192;Lmbn001981;mws0180;pme1439;mws0182;MWS4301	C00042+C05585+C00628+C00811+C00642+C05593	https:\\www.genome.jp\dbget-bin\www_bget?map00350
Phenylalanine metabolism	ko00360	10	13	246	381	mws0192;MWSmce248;mws0715;pme0021;mws0159;Lmmn001643;Zmgn002106;mws0182;MWS4301;pme2743	C00042+C12621+C04148+C00079+C00166+C01772+C03519+C00642+C05593+C05598	https:\\www.genome.jp\dbget-bin\www_bget?map00360
Pyruvate metabolism	ko00620	6	7	246	381	mws0192;mws2125;mws0275;mws1167;pmb3101;MWS4285	C00042+C00074+C00149+C00036+C02504+C00186	https:\\www.genome.jp\dbget-bin\www_bget?map00620
Glyoxylate and dicarboxylate metabolism	ko00630	10	15	246	381	mws0192;pme0193;mws0275;pmf0096;Lmbn000193;mws1167;ML10172161;Zmzn000113;pme0010;mws0217	C00042+C00064+C00149+C00209+C01146+C00036+C00168+C03618+C00065+C00037	https:\\www.genome.jp\dbget-bin\www_bget?map00630
Butanoate metabolism	ko00650	3	6	246	381	mws0192;pme3011;mws0576	C00042+C00334+C01089	https:\\www.genome.jp\dbget-bin\www_bget?map00650
Nicotinate and nicotinamide metabolism	ko00760	10	14	246	381	mws0192;pme3011;pma3101;mws0219;Zmzn000078;pme0490;pme1137;MWS3270;pme2651;pmb0530	C00042+C00334+C05841+C00049+C00111+C00253+C01020+C03722+C00006+C00003	https:\\www.genome.jp\dbget-bin\www_bget?map00760
Sulfur metabolism	ko00920	8	8	246	381	mws0192;mws0671;pme0057;pme0195;pme0010;MWS2040;mws0236;mws1050	C00042+C00263+C00155+C00097+C00065+C11145+C00245+C00979	https:\\www.genome.jp\dbget-bin\www_bget?map00920
Biosynthesis of secondary metabolites	ko01110	105	163	246	381	mws0192;MWSHY0015;mws2125;MWSHY0048;pmn001689;Lmbn003524;mws0749;pme0008;pmb2922;mws0668;Lmsn003297;mws0275;mws0671;MWSHY0032;Lmtn004049;pmb1096;pme3217;mws1090;pme0006;mws0219;Lmbp000123;MWSHY0137;mws1375;Lmdn007639;mws0258;pme2960;mws0227;pme0021;Hmlp000935;mws0260;pme1210;mws1167;pme0057;mws0054;pmb0532;mws0159;MWS0811;mws4052;pme0195;mws0230;pme0026;mws1094;Zmzn003953;mws0256;mws0367;pme2292;…	C00042+C09762+C00074+C02906+C21924+C16322+C00156+C00327+C00029+C01762+C16408+C00149+C00263+C00858+C06082+C00463+C08650+C00103+C00148+C00049+C17213+C00509+C05324+C04271+C00407+C06561+C00123+C00079+C16666+C00062+C00073+C00036+C00155+C06562+C00130+C00166+C00408+C01234+C00097+C00188+C00047+C00974+C04785+C00183+C06427+C00134+C00398+C00180+C01494+C00078+C00257+C02504+C00147+C09382+C06006+C00196+C00831+…	https:\\www.genome.jp\dbget-bin\www_bget?map01110
Carbon metabolism	ko01200	17	23	246	381	mws0192;mws2125;mws0275;mws0219;mws1167;pme0195;pme0534;ML10172161;MWS2442;Zmzn000113;pme0010;pme1987;Zmzn000078;Zmzn000079;mws0217;pme1021;mws1050	C00042+C00074+C00149+C00049+C00036+C00097+C00257+C00168+C00085+C03618+C00065+C00041+C00111+C00279+C00037+C00198+C00979	https:\\www.genome.jp\dbget-bin\www_bget?map01200
Tryptophan metabolism	ko00380	10	12	246	381	pme3083;pmb0818;pmb1096;pme1216;mws0597;Zmtn001464;mws0005;mws0282;MWS3270;mws0677	C05653+C05660+C00463+C10164+C05635+C02470+C00398+C00078+C03722+C00978	https:\\www.genome.jp\dbget-bin\www_bget?map00380
Isoflavonoid biosynthesis	ko00943	13	14	246	381	mws0918;mws1177;MWSHY0015;MWSHY0032;MWSHY0137;Lmdn007639;pme3504;pme3400;pme3233;Zmgp006231;MWSHY0039;MWSHY0147;MWSmce139	C10521+C10502+C09762+C00858+C00509+C04271+C10509+C05376+C01562+C10522+C10216+C10208+C10205	https:\\www.genome.jp\dbget-bin\www_bget?map00943
Histidine metabolism	ko00340	5	8	246	381	pme0181;mws0219;mws0336;mws0254;MWSmce118	C01152+C00049+C00785+C00135+C02835	https:\\www.genome.jp\dbget-bin\www_bget?map00340
Glycerophospholipid metabolism	ko00564	5	8	246	381	pme2433;MWSmce613;pme0010;Zmzn000078;pmb1754	C06772+C00307+C00065+C00111+C00588	https:\\www.genome.jp\dbget-bin\www_bget?map00564
Arginine and proline metabolism	ko00330	12	18	246	381	pmb0501;ML10198895;pme3011;pme0006;mws0260;Zbzp002227;mws0567;pme2292;pme2527;pme0295;mws0216;pme1936	C00179+C00213+C00334+C00148+C00062+C10497+C01035+C00134+C00077+C02946+C01157+C00791	https:\\www.genome.jp\dbget-bin\www_bget?map00330
Flavonoid biosynthesis	ko00941	17	21	246	381	MWSHY0015;MWSHY0048;Lmsn003297;pme3217;mws1173;MWSHY0137;pme2960;Lmzp002365;mws0054;pme3475;mws1094;pmb0751;mws0914;mws0044;pme1662;MWSHY0051;Zmpn002440	C09762+C02906+C16408+C08650+C09751+C00509+C06561+C16422+C06562+C09614+C00974+C02947+C09826+C01617+C09833+C05903+C15525	https:\\www.genome.jp\dbget-bin\www_bget?map00941
D-Amino acid metabolism	ko00470	21	23	246	381	MWS0813;mws0601;pme0193;pme0006;mws0219;pme0021;mws0260;pme1210;mws1167;mws0159;pme0195;mws0230;pme0026;pme2292;mws0254;pme0010;pme1987;pme2527;mws0216;mws0217;pme1841	C02237+C05942+C00064+C00148+C00049+C00079+C00062+C00073+C00036+C00166+C00097+C00188+C00047+C00134+C00135+C00065+C00041+C00077+C01157+C00037+C01672	https:\\www.genome.jp\dbget-bin\www_bget?map00470
Glycolysis / Gluconeogenesis	ko00010	6	7	246	381	mws2125;mws1090;mws1167;MWSmce675;Zmzn000078;MWS4285	C00074+C00103+C00036+C06186+C00111+C00186	https:\\www.genome.jp\dbget-bin\www_bget?map00010
Phenylalanine, tyrosine and tryptophan biosynthesis	ko00400	7	11	246	381	mws2125;pmb1096;pme0021;mws0159;mws0282;mws0154;Zmzn000079	C00074+C00463+C00079+C00166+C00078+C00493+C00279	https:\\www.genome.jp\dbget-bin\www_bget?map00400
Phosphonate and phosphinate metabolism	ko00440	2	3	246	381	mws2125;mws0217	C00074+C00037	https:\\www.genome.jp\dbget-bin\www_bget?map00440
Carbon fixation in photosynthetic organisms	ko00710	9	10	246	381	mws2125;mws0275;mws0219;mws1167;MWS2442;pme1987;Zmzn000078;Zmzn000079;Hmcn000192	C00074+C00149+C00049+C00036+C00085+C00041+C00111+C00279+C02076	https:\\www.genome.jp\dbget-bin\www_bget?map00710
Biosynthesis of various alkaloids	ko00996	6	9	246	381	mws2125;pme0021;Hmlp000935;pme0241;mws0282;mws0154	C00074+C00079+C16666+C00180+C00078+C00493	https:\\www.genome.jp\dbget-bin\www_bget?map00996
Biosynthesis of various plant secondary metabolites	ko00999	11	18	246	381	mws2125;mws0219;mws1375;pme0021;pme1210;mws1167;Lmmn001643;mws0154;mws0024;Lmsn001014;mws1013	C00074+C00049+C05324+C00079+C00073+C00036+C01772+C00493+C01424+C01158+C09263	https:\\www.genome.jp\dbget-bin\www_bget?map00999
Biosynthesis of amino acids	ko01230	33	47	246	381	mws2125;pme0193;pme0008;mws0671;pme0006;mws0219;mws0258;mws0227;pme0021;mws0260;pme1210;mws1167;pme0057;mws0159;pme0195;mws0230;pme0026;mws0256;mws0282;pmb3101;Lmbn001609;Zmyn000155;mws0254;pme0010;pme1987;pme2527;Zmzn000078;mws0154;pme1712;pme0075;Zmzn000079;mws0217;mws1050	C00074+C00064+C00327+C00263+C00148+C00049+C00407+C00123+C00079+C00062+C00073+C00036+C00155+C00166+C00097+C00188+C00047+C00183+C00078+C02504+C06006+C00437+C00135+C00065+C00041+C00077+C00111+C00493+C00449+C00624+C00279+C00037+C00979	https:\\www.genome.jp\dbget-bin\www_bget?map01230
Biosynthesis of cofactors	ko01240	33	52	246	381	mws2125;pme0193;mws0749;pmb2922;pme1383;mws1090;Zmjn001813;mws0219;pme1210;mws1167;pmb0532;pme3705;pme0195;mws0256;mws1189;pme2253;mws0282;pme2563;pme2746;pme0010;mws0154;pme0490;mws4134;MWS3270;Zmzn000079;pme3007;pme2651;pmb0981;mws0217;pme2117;MWS0155;MWSmce668;pmb0530	C00074+C00064+C00156+C00029+C00314+C00103+C02656+C00049+C00073+C00036+C00130+C00191+C00097+C00183+C00333+C01040+C00078+C00669+C00016+C00065+C00493+C00253+C00127+C03722+C00279+C00015+C00006+C00020+C00037+C00008+C03794+C00002+C00003	https:\\www.genome.jp\dbget-bin\www_bget?map01240
Purine metabolism	ko00230	22	25	246	381	pme1109;pme0193;mws0668;pmb0998;pmf0096;pme3961;mws0874;pmb0532;pme0230;pme0040;mws0609;pme1119;pme1184;pme3184;pmb0981;mws0217;pme0256;pme2117;mws0884;MWS0155;pmc0066;MWSmce668	C00242+C00064+C01762+C00144+C00209+C00559+C01367+C00130+C00212+C00147+C00942+C00294+C00330+C00360+C00020+C00037+C00385+C00008+C00575+C03794+C06196+C00002	https:\\www.genome.jp\dbget-bin\www_bget?map00230
Nucleotide metabolism	ko01232	22	31	246	381	pme1109;pme0193;mws0668;pmb0998;mws0251;pme3961;mws0248;pmb0532;pme0230;pme0040;pme1119;pme1184;pme3184;pme3007;pmb0981;pme0256;pme2117;MWS0155;pmc0066;mws0255;MWSmce668;pme0264	C00242+C00064+C01762+C00144+C00178+C00559+C00299+C00130+C00212+C00147+C00294+C00330+C00360+C00015+C00020+C00385+C00008+C03794+C06196+C00380+C00002+C00214	https:\\www.genome.jp\dbget-bin\www_bget?map01232
Ascorbate and aldarate metabolism	ko00053	10	14	246	381	Zmyn000230;Lmbn000198;pmb2922;Lmbn000193;pme3705;mws1189;pme2253;mws4175;Zmpn000199;Zmyn000108	C00684+C03064+C00029+C01146+C00191+C00333+C01040+C02670+C00879+C00818	https:\\www.genome.jp\dbget-bin\www_bget?map00053
alpha-Linolenic acid metabolism	ko00592	10	12	246	381	pmn001689;Lmbn003524;Zmyn004676;pmb2786;Zmyn004732;Zmzn003953;mws0367;Zmyn004548;Zmyn004449;pme1654	C21924+C16322+C16346+C16326+C16342+C04785+C06427+C01226+C21923+C08491	https:\\www.genome.jp\dbget-bin\www_bget?map00592
Arginine biosynthesis	ko00220	7	10	246	381	pme0193;pme0008;mws0219;mws0260;Zmyn000155;pme2527;pme0075	C00064+C00327+C00049+C00062+C00437+C00077+C00624	https:\\www.genome.jp\dbget-bin\www_bget?map00220
Vitamin B6 metabolism	ko00750	4	5	246	381	pme0193;pme1383;pme2596;Zmzn000079	C00064+C00314+C00847+C00279	https:\\www.genome.jp\dbget-bin\www_bget?map00750
Nitrogen metabolism	ko00910	1	2	246	381	pme0193	C00064	https:\\www.genome.jp\dbget-bin\www_bget?map00910
Aminoacyl-tRNA biosynthesis	ko00970	17	20	246	381	pme0193;pme0006;mws0219;mws0258;mws0227;pme0021;mws0260;pme1210;pme0195;mws0230;pme0026;mws0256;mws0282;mws0254;pme0010;pme1987;mws0217	C00064+C00148+C00049+C00407+C00123+C00079+C00062+C00073+C00097+C00188+C00047+C00183+C00078+C00135+C00065+C00041+C00037	https:\\www.genome.jp\dbget-bin\www_bget?map00970
ABC transporters	ko02010	28	47	246	381	pme0193;mws0214;mws0668;pme0006;mws0219;mws0258;pme3961;mws0227;pme0021;mws0260;mws0248;pme0230;mws0230;pme0026;mws0256;mws1189;pme2292;mws0254;pme1119;pme0010;pme1987;pme2527;pme1184;mws0216;mws1155;mws0217;pme2125;mws0236	C00064+C00794+C01762+C00148+C00049+C00407+C00559+C00123+C00079+C00062+C00299+C00212+C00188+C00047+C00183+C00333+C00134+C00135+C00294+C00065+C00041+C00077+C00330+C01157+C00392+C00037+C00492+C00245	https:\\www.genome.jp\dbget-bin\www_bget?map02010
Ubiquinone and other terpenoid-quinone biosynthesis	ko00130	2	6	246	381	mws0749;pme1439	C00156+C00811	https:\\www.genome.jp\dbget-bin\www_bget?map00130
Folate biosynthesis	ko00790	1	2	246	381	mws0749	C00156	https:\\www.genome.jp\dbget-bin\www_bget?map00790
Linoleic acid metabolism	ko00591	14	15	246	381	Lmbn005487;Lmbn005369;Lmbn005662;pmn001694;Lmbn005443;pmb2804;Lmbn006152;mws1491;Rfmb091;Lmbn003970;pmb2799;pmb2787;MWSmce692;Lmbn005923	C14829+C14762+C14825+C14835+C14765+C04717+C04056+C01595+C14767+C14833+C14826+C14766+C06426+C07289	https:\\www.genome.jp\dbget-bin\www_bget?map00591
Fructose and mannose metabolism	ko00051	5	7	246	381	mws0214;Zmzn000078;mws1155;Zmpn000095;MWS4285	C00794+C00111+C00392+C01096+C00186	https:\\www.genome.jp\dbget-bin\www_bget?map00051
Galactose metabolism	ko00052	10	18	246	381	mws0214;pmb2922;Lmqn000213;mws1090;mws2608;MWS2442;pme2237;MWSmce486;Zmzn000078;pme2125	C00794+C00029+C01613+C00103+C01132+C00085+C01697+C05404+C00111+C00492	https:\\www.genome.jp\dbget-bin\www_bget?map00052
Pentose and glucuronate interconversions	ko00040	6	8	246	381	pmb2922;mws1090;mws0437;pme3705;mws1189;Zmzn000078	C00029+C00103+C01904+C00191+C00333+C00111	https:\\www.genome.jp\dbget-bin\www_bget?map00040
Starch and sucrose metabolism	ko00500	5	9	246	381	pmb2922;mws1090;MWS2442;Zmyn000083;mws0866	C00029+C00103+C00085+C01231+C00092	https:\\www.genome.jp\dbget-bin\www_bget?map00500
Amino sugar and nucleotide sugar metabolism	ko00520	7	11	246	381	pmb2922;mws1090;Zmyn000110;mws2608;pme3705;mws0805;mws1189	C00029+C00103+C06156+C01132+C00191+C00270+C00333	https:\\www.genome.jp\dbget-bin\www_bget?map00520
Neomycin, kanamycin and gentamicin biosynthesis	ko00524	2	4	246	381	pmb2922;mws0866	C00029+C00092	https:\\www.genome.jp\dbget-bin\www_bget?map00524
Glycerolipid metabolism	ko00561	3	4	246	381	pmb2922;mws1090;Zmzn000078	C00029+C00103+C00111	https:\\www.genome.jp\dbget-bin\www_bget?map00561
Zeatin biosynthesis	ko00908	8	8	246	381	pmb2922;pme1474;pme0040;pme3007;pmb0981;pme2117;MWSmce668;mws1050	C00029+C00170+C00147+C00015+C00020+C00008+C00002+C00979	https:\\www.genome.jp\dbget-bin\www_bget?map00908
Biosynthesis of nucleotide sugars	ko01250	7	11	246	381	pmb2922;mws1090;Zmyn000110;mws2608;pme3705;mws0805;mws1189	C00029+C00103+C06156+C01132+C00191+C00270+C00333	https:\\www.genome.jp\dbget-bin\www_bget?map01250
Caffeine metabolism	ko00232	2	3	246	381	mws0668;pme0256	C01762+C00385	https:\\www.genome.jp\dbget-bin\www_bget?map00232
Glycine, serine and threonine metabolism	ko00260	9	14	246	381	ML10198895;mws0671;mws0219;pme0195;mws0230;mws0282;ML10172161;pme0010;mws0217	C00213+C00263+C00049+C00097+C00188+C00078+C00168+C00065+C00037	https:\\www.genome.jp\dbget-bin\www_bget?map00260
Flavone and flavonol biosynthesis	ko00944	6	15	246	381	mws0051;MWSHY0080;mws0913;MWSHY0051;mws0919;MWSHY0050	C01470+C12630+C12626+C05903+C16911+C21833	https:\\www.genome.jp\dbget-bin\www_bget?map00944
Cysteine and methionine metabolism	ko00270	11	16	246	381	mws0671;pme1474;mws0219;mws1375;pme1210;pme0057;mws4052;pme0195;pme0010;pme1987;mws1050	C00263+C00170+C00049+C05324+C00073+C00155+C01234+C00097+C00065+C00041+C00979	https:\\www.genome.jp\dbget-bin\www_bget?map00270
Lysine biosynthesis	ko00300	4	6	246	381	mws0671;mws0219;pme0026;pme1712	C00263+C00049+C00047+C00449	https:\\www.genome.jp\dbget-bin\www_bget?map00300
Biosynthesis of unsaturated fatty acids	ko01040	4	10	246	381	mws1491;MWSmce692;mws0367;pmf0395	C01595+C06426+C06427+C00712	https:\\www.genome.jp\dbget-bin\www_bget?map01040
C5-Branched dibasic acid metabolism	ko00660	3	9	246	381	pme3009;Zmzn000113;Lmgn000224	C02341+C03618+C06030	https:\\www.genome.jp\dbget-bin\www_bget?map00660
Carotenoid biosynthesis	ko00906	1	1	246	381	Lmtn004049	C06082	https:\\www.genome.jp\dbget-bin\www_bget?map00906
Plant hormone signal transduction	ko04075	3	4	246	381	Lmtn004049;pme2074;pme1654	C06082+C18699+C08491	https:\\www.genome.jp\dbget-bin\www_bget?map04075
Benzoxazinoid biosynthesis	ko00402	1	2	246	381	pmb1096	C00463	https:\\www.genome.jp\dbget-bin\www_bget?map00402
beta-Alanine metabolism	ko00410	6	10	246	381	pme3011;mws0219;pme1975;mws0254;MWS3270;pme0151	C00334+C00049+C00383+C00135+C03722+C00429	https:\\www.genome.jp\dbget-bin\www_bget?map00410
Polyketide sugar unit biosynthesis	ko00523	1	1	246	381	mws1090	C00103	https:\\www.genome.jp\dbget-bin\www_bget?map00523
Carbapenem biosynthesis	ko00332	3	4	246	381	pme0006;pme0195;mws1038	C00148+C00097+C00831	https:\\www.genome.jp\dbget-bin\www_bget?map00332
Biotin metabolism	ko00780	2	2	246	381	Zmjn001813;pme0026	C02656+C00047	https:\\www.genome.jp\dbget-bin\www_bget?map00780
Monobactam biosynthesis	ko00261	4	5	246	381	mws0219;mws0260;mws0230;pme0010	C00049+C00062+C00188+C00065	https:\\www.genome.jp\dbget-bin\www_bget?map00261
Cyanoamino acid metabolism	ko00460	7	9	246	381	mws0219;mws0258;pme0021;pme0195;mws0256;pme0010;mws0217	C00049+C00407+C00079+C00097+C00183+C00065+C00037	https:\\www.genome.jp\dbget-bin\www_bget?map00460
Pantothenate and CoA biosynthesis	ko00770	5	11	246	381	mws0219;pme0195;mws0256;mws1038;pme0151	C00049+C00097+C00183+C00831+C00429	https:\\www.genome.jp\dbget-bin\www_bget?map00770
2-Oxocarboxylic acid metabolism	ko01210	17	25	246	381	mws0219;Lmbp000123;mws0258;mws0227;pme0021;pme1210;mws1167;mws0159;pme0026;mws0256;mws0282;pmb3101;Lmbn001609;Zmyn000155;pme2527;Lmbp001216;pme0075	C00049+C17213+C00407+C00123+C00079+C00073+C00036+C00166+C00047+C00183+C00078+C02504+C06006+C00437+C00077+C17217+C00624	https:\\www.genome.jp\dbget-bin\www_bget?map01210
Glucosinolate biosynthesis	ko00966	8	9	246	381	Lmbp000123;mws0258;mws0227;pme0021;pme1210;mws0256;mws0282;Lmbp001216	C17213+C00407+C00123+C00079+C00073+C00183+C00078+C17217	https:\\www.genome.jp\dbget-bin\www_bget?map00966
Valine, leucine and isoleucine biosynthesis	ko00290	6	9	246	381	mws0258;mws0227;mws0230;mws0256;pmb3101;Lmbn001609	C00407+C00123+C00188+C00183+C02504+C06006	https:\\www.genome.jp\dbget-bin\www_bget?map00290
Tropane, piperidine and pyridine alkaloid biosynthesis	ko00960	8	9	246	381	mws0258;pme0021;mws0159;MWS0811;pme0026;pme2292;pme0490;pme1841	C00407+C00079+C00166+C00408+C00047+C00134+C00253+C01672	https:\\www.genome.jp\dbget-bin\www_bget?map00960
Phenylpropanoid biosynthesis	ko00940	5	12	246	381	pme0021;mws0014;pmb0751;pme1439;pma0149	C00079+C01494+C02947+C00811+C02887	https:\\www.genome.jp\dbget-bin\www_bget?map00940
Inositol phosphate metabolism	ko00562	3	5	246	381	pme3705;mws0866;Zmzn000078	C00191+C00092+C00111	https:\\www.genome.jp\dbget-bin\www_bget?map00562
Penicillin and cephalosporin biosynthesis	ko00311	2	2	246	381	pme0195;mws0256	C00097+C00183	https:\\www.genome.jp\dbget-bin\www_bget?map00311
Taurine and hypotaurine metabolism	ko00430	4	5	246	381	pme0195;pme1987;mws0236;pme0048	C00097+C00041+C00245+C00519	https:\\www.genome.jp\dbget-bin\www_bget?map00430
Glutathione metabolism	ko00480	9	13	246	381	pme0195;pme2292;pme2563;mws0875;pme2527;mws4134;pme2651;mws0217;pme1841	C00097+C00134+C00669+C01419+C00077+C00127+C00006+C00037+C01672	https:\\www.genome.jp\dbget-bin\www_bget?map00480
Thiamine metabolism	ko00730	3	4	246	381	pme0195;mws0217;pmb0530	C00097+C00037+C00003	https:\\www.genome.jp\dbget-bin\www_bget?map00730
Sulfur relay system	ko04122	3	3	246	381	pme0195;pme1987;mws1050	C00097+C00041+C00979	https:\\www.genome.jp\dbget-bin\www_bget?map04122
Porphyrin metabolism	ko00860	2	3	246	381	mws0230;mws0217	C00188+C00037	https:\\www.genome.jp\dbget-bin\www_bget?map00860
Indole alkaloid biosynthesis	ko00901	2	3	246	381	mws0005;mws0282	C00398+C00078	https:\\www.genome.jp\dbget-bin\www_bget?map00901
Pentose phosphate pathway	ko00030	3	7	246	381	pme0534;Zmzn000079;pme1021	C00257+C00279+C00198	https:\\www.genome.jp\dbget-bin\www_bget?map00030
Sesquiterpenoid and triterpenoid biosynthesis	ko00909	1	1	246	381	Lhhp102907	C09382	https:\\www.genome.jp\dbget-bin\www_bget?map00909
Stilbenoid, diarylheptanoid and gingerol biosynthesis	ko00945	1	1	246	381	pmb0751	C02947	https:\\www.genome.jp\dbget-bin\www_bget?map00945
Fatty acid biosynthesis	ko00061	2	5	246	381	pme1975;pmf0395	C00383+C00712	https:\\www.genome.jp\dbget-bin\www_bget?map00061
Fatty acid metabolism	ko01212	1	2	246	381	pme1975	C00383	https:\\www.genome.jp\dbget-bin\www_bget?map01212
Cutin, suberine and wax biosynthesis	ko00073	2	5	246	381	pmf0395;pmn001686	C00712+C08285	https:\\www.genome.jp\dbget-bin\www_bget?map00073
Isoquinoline alkaloid biosynthesis	ko00950	1	5	246	381	pme1439	C00811	https:\\www.genome.jp\dbget-bin\www_bget?map00950
Riboflavin metabolism	ko00740	1	4	246	381	pme2746	C00016	https:\\www.genome.jp\dbget-bin\www_bget?map00740
Sphingolipid metabolism	ko00600	1	2	246	381	pme0010	C00065	https:\\www.genome.jp\dbget-bin\www_bget?map00600
Selenocompound metabolism	ko00450	1	1	246	381	pme1987	C00041	https:\\www.genome.jp\dbget-bin\www_bget?map00450
Diterpenoid biosynthesis	ko00904	2	3	246	381	Zaxn005652;Cmmn012997	C09163+C06087	https:\\www.genome.jp\dbget-bin\www_bget?map00904
Photosynthesis	ko00195	3	3	246	381	pme2651;pme2117;MWSmce668	C00006+C00008+C00002	https:\\www.genome.jp\dbget-bin\www_bget?map00195
Monoterpenoid biosynthesis	ko00902	1	1	246	381	Hmmn003964	C11636	https:\\www.genome.jp\dbget-bin\www_bget?map00902
