# Supplementary material for: Widely Targeted Metabolomics Provides New Insights into Nutritional Profiling and Reveals the Flavonoid Pathway of Pea (Pisum sativum L.)
Source: Foods. 2024 Jun 21;13(13):1970. doi: 10.3390/foods13131970 (PMC11240900; doi:10.3390/foods13131970)
Supplement: Supplementary file 1 [file foods-13-01970-s001.zip › foods-2985415-supplementary/Table S4.xlsx]

## Sheet: Sheet1
Dry pea								Fresh pea
Index	Compounds	Class I	Class II	ZW4D/ZW4F	ZW6D/ZW6F	CSRD/CSRF		Index	Compounds	Class I	Class II	ZW4D/ZW4F	ZW6D/ZW6F	CSRD/CSRF
Lmgp003335	4',5-Dihydroxyisoflavone-7-O-galactoside	Flavonoids	Isoflavones	<1	<1	<1		mws0049	Gallocatechin	Flavonoids	Flavanols	1.0079	1.01069	1.01093
Lmgp004731	Genistein-7-O-galactoside	Flavonoids	Isoflavones	<1	<1	<1		pmp000577	Acacetin-7-O-glucuronide	Flavonoids	Flavones	1.17263	1.05916	1.03199
MWSHY0063	Sophoricoside	Flavonoids	Isoflavones	<1	<1	<1		MWSHY0137	Naringenin (5,7,4'-Trihydroxyflavanone)*	Flavonoids	Flavanones	1.00524	1.06686	1.06069
Hmjn004446	Luteolin-7-O-(6''-caffeoyl)rhamnoside	Flavonoids	Flavones	0.865588	0.925669	0.783549		pme2960	Naringenin chalcone; 2',4,4',6'-Tetrahydroxychalcone	Flavonoids	Chalcones	1.0036	1.05474	1.0612
mws0062	Isoluteolin (Orobol)(5,7,3',4'-tetrahydroxyisoflavone)	Flavonoids	Isoflavones	0.814013	0.801098	0.791093		pme3475	Butin; 7,3',4'-Trihydroxyflavanone*	Flavonoids	Flavanones	1.00402	1.05707	1.06383
MWSHY0048	Dihydromyricetin (Ampelopsin)	Flavonoids	Flavanonols	0.818401	0.78041	0.793536		Hmgp001986	5,7,8,3',4'-Pentahydroxy-6-methoxyxanthone	Flavonoids	Other Flavonoids	1.02773	1.06687	1.06423
mws0042	Epigallocatechin	Flavonoids	Flavanols	0.684672	0.674979	0.847157		MWSHY0184	Wogonin-7-O-Glucuronide (Wogonoside)	Flavonoids	Flavones	1.08495	1.04326	1.06549
HJN086	Eriodictyol-3'-O-glucoside	Flavonoids	Flavanones	0.886132	0.794409	0.847851		mws0914	3,5,7-Trihydroxyflavanone (Pinobanksin)	Flavonoids	Flavanonols	1.00952	1.0717	1.06985
Lmmn004625	Dihydrokaempferol-7-O-glucoside	Flavonoids	Flavanonols	0.890688	0.840457	0.85866		mws1094	Aromadendrin (Dihydrokaempferol)	Flavonoids	Flavanonols	1.01918	1.09118	1.0699
mws0054	Catechin	Flavonoids	Flavanols	0.841559	0.799209	0.859853		Zbbp004330	Texasin-7-O-glucoside-6''-O-malonate	Flavonoids	Isoflavones	1.0761	1.06369	1.07373
mws0044	Taxifolin(Dihydroquercetin)	Flavonoids	Flavanonols	0.918481	0.831915	0.860305		Zbzp004330	irilinB-7-glucoside-O-malonate	Flavonoids	Isoflavones	1.0761	1.06369	1.07373
Zmhp002730	6-Hydroxykaempferol-6,7-O-Diglucoside	Flavonoids	Flavonols	0.864572	0.84684	0.869916		Hmgp002036	Nepetin-7-O-glucoside(Nepitrin)	Flavonoids	Flavones	1.10816	1.05415	1.08426
pmp000394	Naringenin-7-O-(2''-O-apiosyl)glucoside	Flavonoids	Flavanones	0.824879	0.848315	0.880724		pmp000589	Quercetin-7-O-(6''-malonyl)glucoside	Flavonoids	Flavonols	1.01893	1.08907	1.10436
mws1290	Kaempferol-3-O-(6''-p-Coumaroyl)glucoside (Tiliroside)	Flavonoids	Flavonols	0.955713	0.894952	0.881216		pmp000413	Genistein-8-C-glucoside	Flavonoids	Isoflavones	1.05837	1.07021	1.10458
Zmhp004034	Rhodiolgin	Flavonoids	Flavonols	0.878724	0.852427	0.882369		MWSHY0147	Daidzein	Flavonoids	Isoflavones	1.05833	1.04791	1.1046
pmp000126	Luteolin-6,8-di-C-glucoside	Flavonoids	Flavones	0.912942	0.958338	0.882436		Hmcp002207	Isorhamnetin-7-O-glucoside (Brassicin)*	Flavonoids	Flavonols	1.13284	1.04122	1.11208
Hmcp001598	Isorhamnetin-3-O-(2''-O-xylosyl)glucoside	Flavonoids	Flavonols	0.863584	0.87174	0.893925		Lmjp003044	Isorhamnetin-3-O-Glucoside*	Flavonoids	Flavonols	1.13284	1.04122	1.11208
Lmdp004160	Quercetin-3-O-(2'''-O-caffeoyl)sophoroside	Flavonoids	Flavonols	0.815565	0.754502	0.900865		Zmcn003728	Kaempferol-3,7-O-diglucoside	Flavonoids	Flavonols	1.09002	1.11555	1.11472
MWSmce588	Licochalcone B	Flavonoids	Chalcones	0.889556	0.887602	0.903501		Hmcp001636	Limocitrin-7-O-glucoside	Flavonoids	Flavonols	1.07969	1.10757	1.12746
Lmzp002365	Hesperetin-7-O-glucoside	Flavonoids	Flavanones	0.87138	0.895694	0.905988		Hmln002199	Quercetin-3-O-(6''-O-acetyl)galactoside	Flavonoids	Flavonols	1.06395	1.09153	1.13762
Xmgp006913	2,4,2',4'-tetrahydroxy-3'-prenylchalcone	Flavonoids	Chalcones	0.902013	0.883569	0.909696		pmp001204	Apigenin-7,4'-dimethyl ether	Flavonoids	Flavones	1.57418	1.44205	1.14044
pmp001310	6-Hydroxykaempferol-3,6-O-Diglucoside	Flavonoids	Flavonols	0.867251	0.877907	0.918981		MWSHY0050	Kaempferol-3-O-rutinoside(Nicotiflorin)	Flavonoids	Flavonols	1.14212	1.13743	1.14218
HJN104	Dihydromyricetin-3-O-glucoside	Flavonoids	Flavanonols	0.923806	0.835213	0.924973		mws0919	Kaempferol-3-O-rhamnoside (Afzelin)(Kaempferin)	Flavonoids	Flavonols	1.03908	1.11851	1.14263
MWSHY0059	3'-Methoxypuerarin	Flavonoids	Isoflavones	0.912273	0.928095	0.926132		MWSHY0051	Kaempferol (3,5,7,4'-Tetrahydroxyflavone)	Flavonoids	Flavonols	1.06163	1.09193	1.14316
Hmcp004055	Quercetin-5,7,4'-tri-O-glucoside	Flavonoids	Flavonols	0.911412	0.834419	0.935613		Lmwp003442	Amoenin	Flavonoids	Flavonols	1.13412	1.07279	1.14488
Lmtp003677	Quercetin-3-O-sophoroside (Baimaside)	Flavonoids	Flavonols	0.879551	0.899302	0.935911		MWSHY0039	Daidzein-7-O-glucoside(Daidzin)	Flavonoids	Isoflavones	1.06941	1.05402	1.14496
Zmjp003291	Vitexin-2''-O-galactoside	Flavonoids	Flavones	0.840476	0.860455	0.93891		mws1177	Maackiain	Flavonoids	Isoflavones	1.12237	1.18534	1.16027
mws1329	Quercetin-7-O-glucoside*	Flavonoids	Flavonols	0.932185	0.919975	0.942209		pmb0686	Eriodictyol-7-O-(6''-malonyl)glucoside	Flavonoids	Flavanones	1.11498	1.12955	1.16429
pme1598	Hesperetin-5-O-glucoside	Flavonoids	Flavanones	0.935674	0.929802	0.945168		pmb0639	Apigenin-8-C-glucoside-7-O-Sophoroside	Flavonoids	Flavones	1.14305	1.01159	1.17356
pmp001311	6-Hydroxykaempferol-7,6-O-Diglucoside	Flavonoids	Flavonols	0.956934	0.926535	0.952328		HJAP064	Isorhamnetin-3-O-(6''-malonyl)glucoside	Flavonoids	Flavonols	1.12158	1.07022	1.17585
mws0856	Quercetin-4'-O-glucoside (Spiraeoside)*	Flavonoids	Flavonols	0.937834	0.933371	0.955178		Lmsp004670	Kaempferol-3-O-glucoside-7-O-rhamnoside*	Flavonoids	Flavonols	1.18939	1.12356	1.18491
Zmcp002666	Quercetin-3,7-Di-O-glucoside	Flavonoids	Flavonols	0.848966	0.812957	0.95552		Lmdp004892	Kaempferol-3-O-(6''-malonyl)galactoside*	Flavonoids	Flavonols	1.09802	1.07609	1.18671
HJAP011	Chrysoeriol-8-C-glucoside (Scoparin)	Flavonoids	Flavones	0.983359	0.897875	0.960038		Wmkp002590	5,7-Dihydroxy-4-methoxyflavone-3-O-xylose-(1-6)-glucose	Flavonoids	Flavones	1.17187	1.16019	1.18773
Hmcn001884	6-Hydroxyluteolin 5-glucoside	Flavonoids	Flavones	0.940338	0.932425	0.961963		Hmgp002189	Hispidulin-7-O-glucoside(Homoplantaginin)	Flavonoids	Flavones	1.33778	1.15969	1.19807
Smgp004575	Quercetin-5-O-β-D-glucoside*	Flavonoids	Flavonols	0.945717	0.860633	0.968014		Lmjp003655	6-C-MethylKaempferol-3-glucoside	Flavonoids	Flavones	1.23641	1.16126	1.19885
Lmdp003286	Isohyperoside*	Flavonoids	Flavonols	0.966962	0.940103	0.972988		pmb2970	Hesperetin-5,7-di-O-glucoside	Flavonoids	Flavanones	1.11719	1.1878	1.19961
Lmtp003948	3',5',5,7-Tetrahydroxy-4'-methoxyflavanone-3'-O-glucoside	Flavonoids	Flavones	0.881401	0.921808	0.978523		Lmmp002560	Quercetin-3-O-(2''-O-glucosyl)glucuronide	Flavonoids	Flavonols	1.1325	1.09029	1.19994
pmb2975	Hesperetin-3'-O-glucuronide	Flavonoids	Flavanones	0.916255	0.913182	0.979433		mws0058	Diosmetin (5,7,3'-Trihydroxy-4'-methoxyflavone)	Flavonoids	Flavones	1.12188	1.06678	1.20243
mws0059	Quercetin-3-O-rutinoside (Rutin)	Flavonoids	Flavonols	0.964959	0.976095	0.982042		Hmmp004965	Diosmetin-7-O-glucoside*	Flavonoids	Flavones	1.37857	1.18626	1.20355
pmn001583	Quercetin-3-O-robinobioside	Flavonoids	Flavonols	0.974244	0.978851	0.982734		Lmsn003297	3,4,2',4',6'-Pentahydroxychalcone-4'-O-glucoside	Flavonoids	Chalcones	1.11654	1.1352	1.20444
Zmdn002400	Epicatechin-3'-O-β-D-glucopyranoside	Flavonoids	Flavanols	0.930584	0.851633	0.982958		Jmgn004021	6-C-Glucosyl-2-Hydroxynaringenin	Flavonoids	Flavanones	1.12149	1.13649	1.20622
MWSHY0060	Epigallocatechin-3-gallate*	Flavonoids	Flavanols	0.834477	0.81841	0.983609		Lmtn002796	Aromadendrin-7-O-glucoside	Flavonoids	Flavanonols	1.11893	1.14377	1.20854
MWSHY0094	Gallocatechin gallate*	Flavonoids	Flavanols	0.834477	0.81841	0.983609		mws0913	Kaempferol-3-O-galactoside (Trifolin)*	Flavonoids	Flavonols	1.16031	1.18517	1.2095
pma0791	Naringenin-7-O-(6''-malonyl)glucoside	Flavonoids	Flavanones	0.885045	0.888628	0.993878		pmb3023	Eriodictyol-8-C-glucoside	Flavonoids	Flavanones	1.1224	1.1405	1.20985
pmn001702	Tetahydroxyflavone-7-O-glucuronide	Flavonoids	Flavones	0.981301	0.993602	0.995621		MWSHY0061	Kaempferol-3-O-neohesperidoside*	Flavonoids	Flavonols	1.15768	1.04273	1.21073
Wbtn006715	1,2,4,5,8-pentahydroxy-6-methylanthracene-9,10-dione	Flavonoids	Other Flavonoids	0.961216	0.984919	0.998137		pmp000579	Diosmetin-7-O-galactoside*	Flavonoids	Flavones	1.24562	1.10545	1.21146
Hmcp001628	Limocitrin-3,7-di-O-glucoside*	Flavonoids	Flavonols	0.995696	0.971186	0.999885		Wagp004812	5-Hydroxy-6,7,4'-Trimethoxyflavone 5-O-glucoside	Flavonoids	Flavones	1.20758	1.14272	1.21193
								pmb3012	Chrysoeriol-7-O-glucoside	Flavonoids	Flavones	1.21127	1.33099	1.21222
								Hmlp005443	6,7-Dihydroxyflavone	Flavonoids	Flavones	1.77872	1.23405	1.21339
								HJN055	Dihydrocharcone-4'-O-glucoside	Flavonoids	Chalcones	1.05547	1.1068	1.21516
								Hmdp001794	Quercetin-3-O-(2'',3''-O-digalloyl)-glucoside	Flavonoids	Flavonols	1.52589	1.08798	1.21931
								Lmmp003817	Kaempferol-3-O-(6''-malonyl)glucoside*	Flavonoids	Flavonols	1.1325	1.1082	1.22266
								pmp000383	Liquiritigenin-4'-O-Glucoside (Liquiritin)*	Flavonoids	Flavanones	1.16702	1.14068	1.22553
								Lmqp002170	Kaempferol-3-O-sophorotrioside	Flavonoids	Flavonols	1.22627	1.1009	1.22723
								mws0089	Kaempferol-7-O-glucoside*	Flavonoids	Flavonols	1.1808	1.17908	1.22823
								pmp000417	Daidzein-4'-O-glucoside	Flavonoids	Isoflavones	1.2513	1.23817	1.23384
								MWSHY0080	Luteolin-7-O-neohesperidoside (Lonicerin)*	Flavonoids	Flavones	1.1115	1.0608	1.23527
								Hmcp001858	Kaempferol-3-O-arabinoside-7-O-rhamnoside	Flavonoids	Flavonols	1.25007	1.09062	1.23754
								MWSslk254	Kaempferol-3-O-glucorhamnoside*	Flavonoids	Flavonols	1.17901	1.08588	1.24026
								mws1073	Apigenin-6,8-di-C-glucoside (Vicenin-2)	Flavonoids	Flavones	1.05445	1.00892	1.24053
								MWSHY0016	Luteolin-6-C-glucoside (Isoorientin)*	Flavonoids	Flavones	1.15537	1.08675	1.24072
								MWSslk181	Isoliquiritin*	Flavonoids	Chalcones	1.16444	1.15705	1.2461
								Hmpp002612	Luteolin-7-O-gentiobioside	Flavonoids	Flavones	1.13229	1.17011	1.24853
								mws1173	Garbanzol	Flavonoids	Flavonols	1.18165	1.30101	1.2651
								MWSHY0032	Formononetin (7-Hydroxy-4'-methoxyisoflavone)	Flavonoids	Isoflavones	1.17929	1.25559	1.27198
								mws1299	Luteolin-8-C-glucoside (Orientin)*	Flavonoids	Flavones	1.22338	1.06335	1.2752
								Lmhn005110	Aracarpene 1*	Flavonoids	Isoflavones	1.4928	1.30355	1.28318
								mws1454	Persicoside	Flavonoids	Flavanones	1.32225	1.49831	1.28745
								Lmwp003888	Kaempferol-3-O-sophoroside-7-O-glucoside	Flavonoids	Flavonols	1.23267	1.42711	1.29186
								pmb0608	Chrysoeriol-7-O-(6''-malonyl)glucoside	Flavonoids	Flavones	1.39935	1.2611	1.29473
								Lmyp006086	Prunetin-5-O-glucoside	Flavonoids	Isoflavones	1.43262	1.49513	1.3047
								Hmln001836	Kaempferol-3-O-(6''-Acetyl)glucosyl-(1→3)-Galactoside	Flavonoids	Flavonols	1.22307	1.2373	1.31301
								pme3400	Biochanin A-7-O-glucoside (Sissotrin)	Flavonoids	Isoflavones	1.57877	1.51901	1.3157
								Zbdp001892	7-Methoxy-3-[1-(3-pyridyl)methylidene]-4-chromanone	Flavonoids	Other Flavonoids	1.24398	1.30039	1.31703
								Zmgp006938	Irisolidone	Flavonoids	Isoflavones	1.46831	1.40389	1.31742
								Lmhn004976	Aracarpene 2*	Flavonoids	Isoflavones	>1	1.42048	1.32088
								pme3233	Calycosin	Flavonoids	Isoflavones	1.23365	1.20935	1.32867
								Hmlp006030	4,4'-dihydroxy-2-methoxychalcone	Flavonoids	Chalcones	1.25044	1.37566	1.33365
								MWSslk229	Calycosin-7-O-glucoside	Flavonoids	Isoflavones	1.32003	1.35258	1.33372
								Hmcp001629	Kaempferol-3-O-(6''-Malonyl)glucoside-7-O-Glucoside	Flavonoids	Flavonols	1.2244	1.28578	1.34035
								mws0918	Prunetin (5,4'-Dihydroxy-7-methoxyisoflavone)	Flavonoids	Isoflavones	1.42629	1.48993	1.34421
								pmp000575	Acacetin-7-O-glucoside (Tilianin)*	Flavonoids	Flavones	1.55586	1.60461	1.35174
								pmp000573	Acacetin-7-O-galactoside*	Flavonoids	Flavones	1.47032	1.46649	1.36312
								Zmcn004206	kaempferol-3-caffeoyldiglucoside	Flavonoids	Flavonols	1.31279	1.32557	1.36827
								pme3504	Formononetin-7-O-glucoside (Ononin)	Flavonoids	Isoflavones	1.28814	1.25584	1.37007
								Lmmp007480	2,4,4'-trihydroxychalcone	Flavonoids	Chalcones	1.34897	1.42491	1.37884
								pme3217	Isoliquiritigenin	Flavonoids	Chalcones	1.37762	1.42997	1.38086
								pmp000593	Luteolin-7-O-rutinoside*	Flavonoids	Flavones	1.23038	1.1931	1.39052
								mws0051	Acacetin*	Flavonoids	Flavones	1.41989	1.57664	1.40218
								Lmdn007639	3,9-Dihydroxypterocarpan	Flavonoids	Isoflavones	1.38241	1.44484	1.40323
								MWSHY0015	Liquiritigenin	Flavonoids	Flavanones	1.27786	1.31331	1.40426
								mws0057	Eriodictyol-7-O-glucoside	Flavonoids	Flavanones	>1	1.39627	1.42549
								pmp000415	3'-Methoxydaidzin	Flavonoids	Isoflavones	1.45502	1.60808	1.43935
								Zmgp007333	7,4'-Di-O-methyldaidzein	Flavonoids	Isoflavones	1.38241	1.5366	1.45996
								pmp000416	3'-Methoxydaidzein	Flavonoids	Isoflavones	1.52146	1.56028	1.47433
								Zmgp006231	pseudobaptigenin	Flavonoids	Isoflavones	1.26581	1.35156	1.48766
								Hmlp005624	3',7-dihydroxy-4'-methoxyflavone	Flavonoids	Flavones	1.25687	1.1579	1.49392
								mws0129	Genkwanin (Apigenin 7-methyl ether)*	Flavonoids	Flavones	1.42279	1.55824	1.55531
								Wbtp007636	1,3,5-trihydroxy-2-prenylxanthone	Flavonoids	Other Flavonoids	1.43558	1.65989	1.56134
								pmp000587	Luteolin-7-O-(6''-malonyl)glucoside	Flavonoids	Flavones	2.20254	1.44778	1.5683
								pmp001288	Acacetin-7-O-rutinoside (Linarin)	Flavonoids	Flavones	1.29754	>1	1.575
								Lmsn003588	Pterocarpine	Flavonoids	Isoflavones	1.32702	1.51765	1.60542
								Li512111	Isorhamnetin-3-O-(6''-acetylglucoside)	Flavonoids	Flavonols	1.55541	1.70096	1.60883
								Lamp005061	Odoratin 7-malonyl glucoside	Flavonoids	Isoflavones	1.33348	1.50493	1.68529
								Lmdp005525	Afrormosin (6,4'-Dimethoxy-7-Hydroxyisoflavone)	Flavonoids	Isoflavones	1.53229	1.52875	1.75112
								Zbdp007793	Flemichapparin B	Flavonoids	Other Flavonoids	1.43277	1.45023	2.08071
								HJAP006	Syringetin-7-O-glucoside	Flavonoids	Flavonols	1.05712	1.16372	>1
								Lmlp005236	Dihydrokaempferol-3-O-glucoside	Flavonoids	Flavanonols	>1	1.3557	>1
								Cwjp002681	Kaempferol-3-O-(2'''-p-Coumaroyl)sophoroside-7-O-Glucoside	Flavonoids	Flavonols	>1	1.39802	>1
								Zmpn002440	3,4,2',4',6'-Pentahydroxychalcone	Flavonoids	Chalcones	1.35569	>1	>1
								Lmqp002349	Kaempferol-3-O-(6''''-malonyl)sophorotrioside	Flavonoids	Flavonols	>1	>1	>1
								Lmsp004301	3',5,5',7-Tetrahydroxyflavanone-7-O-glucoside	Flavonoids	Flavanones	>1	>1	>1

## Sheet: Sheet2
Index	Compounds	Class I	Class II	ZW4D/ZW4F	ZW6D/ZW6F	CSRD/CSRF
mws0049	Gallocatechin	Flavonoids	Flavanols	1.0079	1.01069	1.01093
pmp000577	Acacetin-7-O-glucuronide	Flavonoids	Flavones	1.17263	1.05916	1.03199
MWSHY0137	Naringenin (5,7,4'-Trihydroxyflavanone)*	Flavonoids	Flavanones	1.00524	1.06686	1.06069
pme2960	Naringenin chalcone; 2',4,4',6'-Tetrahydroxychalcone	Flavonoids	Chalcones	1.0036	1.05474	1.0612
pme3475	Butin; 7,3',4'-Trihydroxyflavanone*	Flavonoids	Flavanones	1.00402	1.05707	1.06383
Hmgp001986	5,7,8,3',4'-Pentahydroxy-6-methoxyxanthone	Flavonoids	Other Flavonoids	1.02773	1.06687	1.06423
MWSHY0184	Wogonin-7-O-Glucuronide (Wogonoside)	Flavonoids	Flavones	1.08495	1.04326	1.06549
mws0914	3,5,7-Trihydroxyflavanone (Pinobanksin)	Flavonoids	Flavanonols	1.00952	1.0717	1.06985
mws1094	Aromadendrin (Dihydrokaempferol)	Flavonoids	Flavanonols	1.01918	1.09118	1.0699
Zbbp004330	Texasin-7-O-glucoside-6''-O-malonate	Flavonoids	Isoflavones	1.0761	1.06369	1.07373
Zbzp004330	irilinB-7-glucoside-O-malonate	Flavonoids	Isoflavones	1.0761	1.06369	1.07373
Hmgp002036	Nepetin-7-O-glucoside(Nepitrin)	Flavonoids	Flavones	1.10816	1.05415	1.08426
pmp000589	Quercetin-7-O-(6''-malonyl)glucoside	Flavonoids	Flavonols	1.01893	1.08907	1.10436
pmp000413	Genistein-8-C-glucoside	Flavonoids	Isoflavones	1.05837	1.07021	1.10458
MWSHY0147	Daidzein	Flavonoids	Isoflavones	1.05833	1.04791	1.1046
Hmcp002207	Isorhamnetin-7-O-glucoside (Brassicin)*	Flavonoids	Flavonols	1.13284	1.04122	1.11208
Lmjp003044	Isorhamnetin-3-O-Glucoside*	Flavonoids	Flavonols	1.13284	1.04122	1.11208
Zmcn003728	Kaempferol-3,7-O-diglucoside	Flavonoids	Flavonols	1.09002	1.11555	1.11472
Hmcp001636	Limocitrin-7-O-glucoside	Flavonoids	Flavonols	1.07969	1.10757	1.12746
Hmln002199	Quercetin-3-O-(6''-O-acetyl)galactoside	Flavonoids	Flavonols	1.06395	1.09153	1.13762
pmp001204	Apigenin-7,4'-dimethyl ether	Flavonoids	Flavones	1.57418	1.44205	1.14044
MWSHY0050	Kaempferol-3-O-rutinoside(Nicotiflorin)	Flavonoids	Flavonols	1.14212	1.13743	1.14218
mws0919	Kaempferol-3-O-rhamnoside (Afzelin)(Kaempferin)	Flavonoids	Flavonols	1.03908	1.11851	1.14263
MWSHY0051	Kaempferol (3,5,7,4'-Tetrahydroxyflavone)	Flavonoids	Flavonols	1.06163	1.09193	1.14316
Lmwp003442	Amoenin	Flavonoids	Flavonols	1.13412	1.07279	1.14488
MWSHY0039	Daidzein-7-O-glucoside(Daidzin)	Flavonoids	Isoflavones	1.06941	1.05402	1.14496
mws1177	Maackiain	Flavonoids	Isoflavones	1.12237	1.18534	1.16027
pmb0686	Eriodictyol-7-O-(6''-malonyl)glucoside	Flavonoids	Flavanones	1.11498	1.12955	1.16429
pmb0639	Apigenin-8-C-glucoside-7-O-Sophoroside	Flavonoids	Flavones	1.14305	1.01159	1.17356
HJAP064	Isorhamnetin-3-O-(6''-malonyl)glucoside	Flavonoids	Flavonols	1.12158	1.07022	1.17585
Lmsp004670	Kaempferol-3-O-glucoside-7-O-rhamnoside*	Flavonoids	Flavonols	1.18939	1.12356	1.18491
Lmdp004892	Kaempferol-3-O-(6''-malonyl)galactoside*	Flavonoids	Flavonols	1.09802	1.07609	1.18671
Wmkp002590	5,7-Dihydroxy-4-methoxyflavone-3-O-xylose-(1-6)-glucose	Flavonoids	Flavones	1.17187	1.16019	1.18773
Hmgp002189	Hispidulin-7-O-glucoside(Homoplantaginin)	Flavonoids	Flavones	1.33778	1.15969	1.19807
Lmjp003655	6-C-MethylKaempferol-3-glucoside	Flavonoids	Flavones	1.23641	1.16126	1.19885
pmb2970	Hesperetin-5,7-di-O-glucoside	Flavonoids	Flavanones	1.11719	1.1878	1.19961
Lmmp002560	Quercetin-3-O-(2''-O-glucosyl)glucuronide	Flavonoids	Flavonols	1.1325	1.09029	1.19994
mws0058	Diosmetin (5,7,3'-Trihydroxy-4'-methoxyflavone)	Flavonoids	Flavones	1.12188	1.06678	1.20243
Hmmp004965	Diosmetin-7-O-glucoside*	Flavonoids	Flavones	1.37857	1.18626	1.20355
Lmsn003297	3,4,2',4',6'-Pentahydroxychalcone-4'-O-glucoside	Flavonoids	Chalcones	1.11654	1.1352	1.20444
Jmgn004021	6-C-Glucosyl-2-Hydroxynaringenin	Flavonoids	Flavanones	1.12149	1.13649	1.20622
Lmtn002796	Aromadendrin-7-O-glucoside	Flavonoids	Flavanonols	1.11893	1.14377	1.20854
mws0913	Kaempferol-3-O-galactoside (Trifolin)*	Flavonoids	Flavonols	1.16031	1.18517	1.2095
pmb3023	Eriodictyol-8-C-glucoside	Flavonoids	Flavanones	1.1224	1.1405	1.20985
MWSHY0061	Kaempferol-3-O-neohesperidoside*	Flavonoids	Flavonols	1.15768	1.04273	1.21073
pmp000579	Diosmetin-7-O-galactoside*	Flavonoids	Flavones	1.24562	1.10545	1.21146
Wagp004812	5-Hydroxy-6,7,4'-Trimethoxyflavone 5-O-glucoside	Flavonoids	Flavones	1.20758	1.14272	1.21193
pmb3012	Chrysoeriol-7-O-glucoside	Flavonoids	Flavones	1.21127	1.33099	1.21222
Hmlp005443	6,7-Dihydroxyflavone	Flavonoids	Flavones	1.77872	1.23405	1.21339
HJN055	Dihydrocharcone-4'-O-glucoside	Flavonoids	Chalcones	1.05547	1.1068	1.21516
Hmdp001794	Quercetin-3-O-(2'',3''-O-digalloyl)-glucoside	Flavonoids	Flavonols	1.52589	1.08798	1.21931
Lmmp003817	Kaempferol-3-O-(6''-malonyl)glucoside*	Flavonoids	Flavonols	1.1325	1.1082	1.22266
pmp000383	Liquiritigenin-4'-O-Glucoside (Liquiritin)*	Flavonoids	Flavanones	1.16702	1.14068	1.22553
Lmqp002170	Kaempferol-3-O-sophorotrioside	Flavonoids	Flavonols	1.22627	1.1009	1.22723
mws0089	Kaempferol-7-O-glucoside*	Flavonoids	Flavonols	1.1808	1.17908	1.22823
pmp000417	Daidzein-4'-O-glucoside	Flavonoids	Isoflavones	1.2513	1.23817	1.23384
MWSHY0080	Luteolin-7-O-neohesperidoside (Lonicerin)*	Flavonoids	Flavones	1.1115	1.0608	1.23527
Hmcp001858	Kaempferol-3-O-arabinoside-7-O-rhamnoside	Flavonoids	Flavonols	1.25007	1.09062	1.23754
MWSslk254	Kaempferol-3-O-glucorhamnoside*	Flavonoids	Flavonols	1.17901	1.08588	1.24026
mws1073	Apigenin-6,8-di-C-glucoside (Vicenin-2)	Flavonoids	Flavones	1.05445	1.00892	1.24053
MWSHY0016	Luteolin-6-C-glucoside (Isoorientin)*	Flavonoids	Flavones	1.15537	1.08675	1.24072
MWSslk181	Isoliquiritin*	Flavonoids	Chalcones	1.16444	1.15705	1.2461
Hmpp002612	Luteolin-7-O-gentiobioside	Flavonoids	Flavones	1.13229	1.17011	1.24853
mws1173	Garbanzol	Flavonoids	Flavonols	1.18165	1.30101	1.2651
MWSHY0032	Formononetin (7-Hydroxy-4'-methoxyisoflavone)	Flavonoids	Isoflavones	1.17929	1.25559	1.27198
mws1299	Luteolin-8-C-glucoside (Orientin)*	Flavonoids	Flavones	1.22338	1.06335	1.2752
Lmhn005110	Aracarpene 1*	Flavonoids	Isoflavones	1.4928	1.30355	1.28318
mws1454	Persicoside	Flavonoids	Flavanones	1.32225	1.49831	1.28745
Lmwp003888	Kaempferol-3-O-sophoroside-7-O-glucoside	Flavonoids	Flavonols	1.23267	1.42711	1.29186
pmb0608	Chrysoeriol-7-O-(6''-malonyl)glucoside	Flavonoids	Flavones	1.39935	1.2611	1.29473
Lmyp006086	Prunetin-5-O-glucoside	Flavonoids	Isoflavones	1.43262	1.49513	1.3047
Hmln001836	Kaempferol-3-O-(6''-Acetyl)glucosyl-(1→3)-Galactoside	Flavonoids	Flavonols	1.22307	1.2373	1.31301
pme3400	Biochanin A-7-O-glucoside (Sissotrin)	Flavonoids	Isoflavones	1.57877	1.51901	1.3157
Zbdp001892	7-Methoxy-3-[1-(3-pyridyl)methylidene]-4-chromanone	Flavonoids	Other Flavonoids	1.24398	1.30039	1.31703
Zmgp006938	Irisolidone	Flavonoids	Isoflavones	1.46831	1.40389	1.31742
Lmhn004976	Aracarpene 2*	Flavonoids	Isoflavones	>1	1.42048	1.32088
pme3233	Calycosin	Flavonoids	Isoflavones	1.23365	1.20935	1.32867
Hmlp006030	4,4'-dihydroxy-2-methoxychalcone	Flavonoids	Chalcones	1.25044	1.37566	1.33365
MWSslk229	Calycosin-7-O-glucoside	Flavonoids	Isoflavones	1.32003	1.35258	1.33372
Hmcp001629	Kaempferol-3-O-(6''-Malonyl)glucoside-7-O-Glucoside	Flavonoids	Flavonols	1.2244	1.28578	1.34035
mws0918	Prunetin (5,4'-Dihydroxy-7-methoxyisoflavone)	Flavonoids	Isoflavones	1.42629	1.48993	1.34421
pmp000575	Acacetin-7-O-glucoside (Tilianin)*	Flavonoids	Flavones	1.55586	1.60461	1.35174
pmp000573	Acacetin-7-O-galactoside*	Flavonoids	Flavones	1.47032	1.46649	1.36312
Zmcn004206	kaempferol-3-caffeoyldiglucoside	Flavonoids	Flavonols	1.31279	1.32557	1.36827
pme3504	Formononetin-7-O-glucoside (Ononin)	Flavonoids	Isoflavones	1.28814	1.25584	1.37007
Lmmp007480	2,4,4'-trihydroxychalcone	Flavonoids	Chalcones	1.34897	1.42491	1.37884
pme3217	Isoliquiritigenin	Flavonoids	Chalcones	1.37762	1.42997	1.38086
pmp000593	Luteolin-7-O-rutinoside*	Flavonoids	Flavones	1.23038	1.1931	1.39052
mws0051	Acacetin*	Flavonoids	Flavones	1.41989	1.57664	1.40218
Lmdn007639	3,9-Dihydroxypterocarpan	Flavonoids	Isoflavones	1.38241	1.44484	1.40323
MWSHY0015	Liquiritigenin	Flavonoids	Flavanones	1.27786	1.31331	1.40426
mws0057	Eriodictyol-7-O-glucoside	Flavonoids	Flavanones	>1	1.39627	1.42549
pmp000415	3'-Methoxydaidzin	Flavonoids	Isoflavones	1.45502	1.60808	1.43935
Zmgp007333	7,4'-Di-O-methyldaidzein	Flavonoids	Isoflavones	1.38241	1.5366	1.45996
pmp000416	3'-Methoxydaidzein	Flavonoids	Isoflavones	1.52146	1.56028	1.47433
Zmgp006231	pseudobaptigenin	Flavonoids	Isoflavones	1.26581	1.35156	1.48766
Hmlp005624	3',7-dihydroxy-4'-methoxyflavone	Flavonoids	Flavones	1.25687	1.1579	1.49392
mws0129	Genkwanin (Apigenin 7-methyl ether)*	Flavonoids	Flavones	1.42279	1.55824	1.55531
Wbtp007636	1,3,5-trihydroxy-2-prenylxanthone	Flavonoids	Other Flavonoids	1.43558	1.65989	1.56134
pmp000587	Luteolin-7-O-(6''-malonyl)glucoside	Flavonoids	Flavones	2.20254	1.44778	1.5683
pmp001288	Acacetin-7-O-rutinoside (Linarin)	Flavonoids	Flavones	1.29754	>1	1.575
Lmsn003588	Pterocarpine	Flavonoids	Isoflavones	1.32702	1.51765	1.60542
Li512111	Isorhamnetin-3-O-(6''-acetylglucoside)	Flavonoids	Flavonols	1.55541	1.70096	1.60883
Lamp005061	Odoratin 7-malonyl glucoside	Flavonoids	Isoflavones	1.33348	1.50493	1.68529
Lmdp005525	Afrormosin (6,4'-Dimethoxy-7-Hydroxyisoflavone)	Flavonoids	Isoflavones	1.53229	1.52875	1.75112
Zbdp007793	Flemichapparin B	Flavonoids	Other Flavonoids	1.43277	1.45023	2.08071
HJAP006	Syringetin-7-O-glucoside	Flavonoids	Flavonols	1.05712	1.16372	>1
Lmlp005236	Dihydrokaempferol-3-O-glucoside	Flavonoids	Flavanonols	>1	1.3557	>1
Cwjp002681	Kaempferol-3-O-(2'''-p-Coumaroyl)sophoroside-7-O-Glucoside	Flavonoids	Flavonols	>1	1.39802	>1
Zmpn002440	3,4,2',4',6'-Pentahydroxychalcone	Flavonoids	Chalcones	1.35569	>1	>1
Lmqp002349	Kaempferol-3-O-(6''''-malonyl)sophorotrioside	Flavonoids	Flavonols	>1	>1	>1
Lmsp004301	3',5,5',7-Tetrahydroxyflavanone-7-O-glucoside	Flavonoids	Flavanones	>1	>1	>1
