# Supplementary material for: Widely Targeted Metabolomics Provides New Insights into Nutritional Profiling and Reveals the Flavonoid Pathway of Pea (Pisum sativum L.)
Source: Foods. 2024 Jun 21;13(13):1970. doi: 10.3390/foods13131970 (PMC11240900; doi:10.3390/foods13131970)
Supplement: Supplementary file 1 [file foods-13-01970-s001.zip › foods-2985415-supplementary/Table S5.xlsx]

## Sheet: Sheet1
Flavonoids subgroup	All	Fresh pea+	Dry pea+
Chalcones	11	2	8
Flavanols	8	5	1
Flavanones	23	6	11
Flavanonols	8	4	3
Flavones	44	7	28
Flavonols	68	17	31
Isoflavones	33	5	25
Other flavonoids	5	1	4
Total	200	47	111
